# Supplementary material for: Sex-specific proximal tubular cell differentiation pathways identified by single-nucleus RNA sequencing
Source: Sci Rep. 2024 Oct 14;14:24041. doi: 10.1038/s41598-024-73102-7 (PMC11473948; doi:10.1038/s41598-024-73102-7)
Supplement: Supplementary file 1 — Supplementary Material 1 [file 41598_2024_73102_MOESM1_ESM.xlsx]

## Sheet: Legend
Supplementary Data 1. Lu Y et al 2024 "Sex-specific Proximal Tubular Cell differentiation pathways identified by single-nucleus RNA sequencing"
Quality control parameters for individual samples included in the single nuclear RNA sequencing analysis

## Sheet: filter_information
	nuclei detected	nuclei passed QC	Nuclei number involved in final analysis after remove suspicious doublets	genes/nuclei (mean)	genes/nuclei (median)	UMIs/nuclei (mean)	UMIs/nuclei (median)
1wkF	9244	9096	8491	2360.22	2284	4893.05	4443
1wkM	14735	5154	4922	1697.92	1703.5	3249.64	3046.5
2wkF	10982	10973	10374	2101.04	2051	4185.79	3866
2wkM	9583	9572	9032	2173.13	2130.5	4460.99	4078.5
4wkF	13046	13042	12145	2264.94	2248	4510.99	4260
4wkM	10844	10826	9929	2486.73	2477	5345.38	5046
12wkF	8466	8197	7940	1786.43	1753.5	3318.01	3077
12wkM	9463	6067	5942	2078.45	1988.5	4304.53	3697.5
Total	86363	72927	68775	2160.01	2119	4377.16	4010
