# Supplementary material for: Sex-specific proximal tubular cell differentiation pathways identified by single-nucleus RNA sequencing
Source: Sci Rep. 2024 Oct 14;14:24041. doi: 10.1038/s41598-024-73102-7 (PMC11473948; doi:10.1038/s41598-024-73102-7)
Supplement: Supplementary file 3 — Supplementary Material 3 [file 41598_2024_73102_MOESM3_ESM.xlsx]

## Sheet: Legend
Supplementary Data 2. Lu Y et al 2024 "Sex-specific Proximal Tubular Cell differentiation pathways identified by single-nucleus RNA sequencing"
Differentially expressed genes per cluster. Clusters are listed according to identification made on anchor genes as per the main manuscript

## Sheet: Pod
gene	p_val	avg_log2FC	pct.1	pct.2	p_val_adj	external_gene_name
ENSMUSG00000000056	6.24393e-08	-0.258913	0.101	0.185	0.00187243	Narf
ENSMUSG00000000093	1.64867e-13	-0.471909	0.074	0.184	4.94403e-09	Tbx2
ENSMUSG00000000154	1.54514e-51	-1.02018	0.026	0.302	4.63358e-47	Slc22a18
ENSMUSG00000000159	1.03183e-59	-1.03071	0.132	0.459	3.09425e-55	Igsf5
ENSMUSG00000000168	3.04676e-09	-0.312347	0.167	0.273	9.13662e-05	Dlat
ENSMUSG00000000253	6.04622e-12	-0.325694	0.063	0.162	1.81314e-07	Gmpr
ENSMUSG00000000278	3.38404e-27	-0.643432	0.061	0.242	1.01481e-22	Scpep1
ENSMUSG00000000303	4.02288e-42	-1.17584	0.061	0.306	1.20638e-37	Cdh1
ENSMUSG00000000325	2.13108e-86	0.816333	0.394	0.139	6.39068e-82	NA
ENSMUSG00000000385	3.21956e-38	-0.849138	0.06	0.293	9.65482e-34	Tmprss2
ENSMUSG00000000416	0	2.12499	0.922	0.309	0	Cttnbp2
ENSMUSG00000000532	7.44267e-07	-0.251702	0.107	0.182	0.0223191	Acvr1b
ENSMUSG00000000631	7.07653e-36	-0.722651	0.375	0.61	2.12211e-31	Myo18a
ENSMUSG00000000673	5.9408e-15	-0.320082	0.014	0.11	1.78153e-10	Haao
ENSMUSG00000000708	4.93078e-07	-0.30888	0.335	0.43	0.0147864	Kat2b
ENSMUSG00000000766	1.0255e-20	-0.92079	0.047	0.187	3.07528e-16	Oprm1
ENSMUSG00000000876	2.09754e-11	-0.378481	0.135	0.248	6.29009e-07	Pxmp4
ENSMUSG00000000915	5.85419e-33	0.482185	0.355	0.181	1.75556e-28	Hip1r
ENSMUSG00000000934	0	1.43842	0.427	0.034	0	Top1mt
ENSMUSG00000000958	6.29296e-41	-1.52872	0.077	0.314	1.88713e-36	Slc7a7
ENSMUSG00000001089	6.58292e-37	0.59455	0.701	0.492	1.97409e-32	Luzp1
ENSMUSG00000001095	1.47699e-24	-0.533768	0.014	0.162	4.42919e-20	Slc13a2
ENSMUSG00000001120	3.74146e-45	-0.9512	0.136	0.411	1.12199e-40	Pcbp3
ENSMUSG00000001127	1.25243e-22	0.422288	0.423	0.269	3.75579e-18	Araf
ENSMUSG00000001211	5.71214e-26	-0.612227	0.253	0.454	1.71296e-21	Agpat3
ENSMUSG00000001249	4.57616e-45	-0.811518	0.044	0.303	1.3723e-40	Hpn
ENSMUSG00000001323	2.3834e-16	-0.508389	0.245	0.399	7.14735e-12	Srr
ENSMUSG00000001467	8.14114e-07	-0.258647	0.072	0.138	0.0244137	Cyp51
ENSMUSG00000001507	0	1.56304	0.629	0.108	0	Itga3
ENSMUSG00000001521	1.90066e-13	-0.463295	0.27	0.407	5.69969e-09	Tulp3
ENSMUSG00000001542	2.46862e-12	-0.378286	0.121	0.239	7.4029e-08	Ell2
ENSMUSG00000001604	1.04567e-29	-0.605754	0.04	0.229	3.13575e-25	Tcea3
ENSMUSG00000001700	9.82312e-13	-0.410986	0.129	0.247	2.94576e-08	Gramd2b
ENSMUSG00000001761	2.68224e-86	0.878883	0.498	0.21	8.0435e-82	Smo
ENSMUSG00000001763	3.52889e-19	-0.373588	0.012	0.131	1.05824e-14	Tspan33
ENSMUSG00000001773	2.31436e-32	-1.0081	0.032	0.225	6.94029e-28	Folh1
ENSMUSG00000001786	3.45647e-10	-0.334463	0.15	0.258	1.03653e-05	Fbxo7
ENSMUSG00000001827	1.21883e-55	-1.15537	0.084	0.382	3.65503e-51	Folr1
ENSMUSG00000001864	5.7104e-21	0.339097	0.277	0.149	1.71244e-16	Aif1l
ENSMUSG00000001911	2.17109e-12	-0.537432	0.139	0.252	6.51067e-08	Nfix
ENSMUSG00000001918	2.91251e-11	-0.374835	0.029	0.11	8.73404e-07	Slc1a5
ENSMUSG00000001986	6.41417e-50	-1.18944	0.109	0.392	1.92348e-45	Gria3
ENSMUSG00000001999	1.86184e-11	-0.27566	0.057	0.154	5.58329e-07	Blvra
ENSMUSG00000002204	1.96325e-21	-0.876682	0.331	0.489	5.8874e-17	Napsa
ENSMUSG00000002222	5.34024e-29	0.491011	0.482	0.298	1.60143e-24	Rmnd5a
ENSMUSG00000002346	4.45187e-28	-0.654199	0.069	0.259	1.33503e-23	Slc25a42
ENSMUSG00000002475	2.16213e-11	-0.254204	0.021	0.101	6.48381e-07	Abhd3
ENSMUSG00000002489	2.80719e-17	-0.670886	0.066	0.194	8.4182e-13	Tiam1
ENSMUSG00000002504	2.01362e-72	0.445384	0.204	0.048	6.03844e-68	Nherf2
ENSMUSG00000002565	6.24479e-10	-0.5057	0.035	0.109	1.87269e-05	Scin
ENSMUSG00000002602	1.9023e-63	0.428775	0.219	0.059	5.70462e-59	Axl
ENSMUSG00000002881	1.20278e-68	0.660378	0.363	0.136	3.60689e-64	Nab1
ENSMUSG00000002900	1.26015e-57	-1.1289	0.17	0.482	3.77893e-53	Lamb1
ENSMUSG00000002944	1.1623e-13	-0.498148	0.017	0.106	3.4855e-09	Cd36
ENSMUSG00000002957	7.06536e-28	-0.658394	0.282	0.49	2.11876e-23	Ap2a2
ENSMUSG00000002980	3.06416e-46	0.466452	0.237	0.082	9.1888e-42	Bcam
ENSMUSG00000002984	1.67162e-11	-0.330297	0.095	0.204	5.01287e-07	Tomm40
ENSMUSG00000003228	7.95889e-51	0.551796	0.609	0.326	2.38671e-46	Grk5
ENSMUSG00000003316	2.9955e-12	0.269983	0.825	0.75	8.98292e-08	Glg1
ENSMUSG00000003411	0	2.32345	0.631	0.01	0	Rab3b
ENSMUSG00000003418	1.55482e-18	-0.434479	0.025	0.147	4.6626e-14	St8sia6
ENSMUSG00000003452	3.86345e-13	-0.508663	0.176	0.3	1.15857e-08	Bicd1
ENSMUSG00000003526	3.21408e-14	-0.344056	0.035	0.139	9.63837e-10	Prodh
ENSMUSG00000003575	8.01852e-80	0.75264	0.453	0.184	2.4046e-75	Crtc1
ENSMUSG00000003623	2.7768e-21	-0.623231	0.132	0.298	8.32706e-17	Crot
ENSMUSG00000003746	8.02927e-08	-0.326255	0.178	0.274	0.00240782	Man1a
ENSMUSG00000003809	4.279e-15	-0.320986	0.038	0.148	1.28319e-10	Gcdh
ENSMUSG00000003810	7.64961e-13	0.339825	0.539	0.423	2.29396e-08	Mast2
ENSMUSG00000003865	7.8034e-20	-0.502643	0.066	0.212	2.34008e-15	Gys1
ENSMUSG00000003949	1.57872e-29	-0.806015	0.066	0.258	4.73427e-25	Hlf
ENSMUSG00000003992	6.67549e-181	1.41227	0.871	0.484	2.00185e-176	Ssbp2
ENSMUSG00000004056	1.09133e-13	0.346822	0.26	0.159	3.27267e-09	Akt2
ENSMUSG00000004070	2.23423e-08	-0.339258	0.204	0.302	0.00067	Hmox2
ENSMUSG00000004085	1.04323e-105	0.90815	0.603	0.257	3.12843e-101	Map3k20
ENSMUSG00000004105	5.65557e-109	0.479457	0.185	0.031	1.69599e-104	Angptl2
ENSMUSG00000004207	7.75406e-15	-0.492697	0.286	0.433	2.32529e-10	Psap
ENSMUSG00000004231	2.11722e-66	-1.33997	0.084	0.428	6.34911e-62	Pax2
ENSMUSG00000004270	8.91043e-15	-0.460333	0.176	0.321	2.67206e-10	Lpcat3
ENSMUSG00000004317	1.47819e-18	-0.529201	0.104	0.255	4.43279e-14	Clcn5
ENSMUSG00000004319	1.02918e-06	-0.255443	0.36	0.452	0.030863	Clcn3
ENSMUSG00000004383	3.78384e-37	0.670757	0.816	0.665	1.1347e-32	Large1
ENSMUSG00000004415	1.74821e-47	0.328464	0.236	0.078	5.24253e-43	Col26a1
ENSMUSG00000004446	4.08444e-15	-0.338004	0.031	0.137	1.22484e-10	Bid
ENSMUSG00000004451	6.31097e-08	-0.303081	0.075	0.15	0.00189253	Ralb
ENSMUSG00000004508	1.05934e-184	1.3828	0.959	0.637	3.17675e-180	Gab2
ENSMUSG00000004530	7.71212e-12	-0.426972	0.092	0.197	2.31271e-07	Coro1c
ENSMUSG00000004568	0	2.51325	0.968	0.38	0	Arhgef18
ENSMUSG00000004633	2.61832e-35	-1.28499	0.13	0.359	7.85182e-31	Chn2
ENSMUSG00000004637	1.75754e-27	-0.590982	0.721	0.833	5.2705e-23	Wwox
ENSMUSG00000004661	2.23314e-39	0.266258	0.107	0.025	6.69673e-35	Arid3b
ENSMUSG00000004668	8.85844e-26	-2.1313	0.101	0.278	2.65647e-21	Abca13
ENSMUSG00000004789	6.05852e-14	-0.393258	0.182	0.323	1.81683e-09	Dlst
ENSMUSG00000004865	1.13016e-09	-0.342706	0.292	0.405	3.38913e-05	Srpk1
ENSMUSG00000004891	0	0.888533	0.314	0.022	0	Nes
ENSMUSG00000004936	9.29176e-13	-0.451257	0.288	0.419	2.78641e-08	Map2k1
ENSMUSG00000005125	3.81571e-66	-2.27432	0.32	0.583	1.14425e-61	Ndrg1
ENSMUSG00000005233	1.10628e-10	-0.271882	0.035	0.117	3.31751e-06	Spc25
ENSMUSG00000005268	1.46841e-36	-2.0009	0.139	0.361	4.40347e-32	Prlr
ENSMUSG00000005320	2.65713e-14	0.435096	0.259	0.164	7.96821e-10	Fgfr4
ENSMUSG00000005354	6.81588e-08	-0.28546	0.1	0.179	0.00204395	Txn2
ENSMUSG00000005371	1.28758e-11	0.285668	0.66	0.556	3.86121e-07	Fbxo11
ENSMUSG00000005373	1.58368e-62	-1.25088	0.031	0.348	4.74915e-58	Mlxipl
ENSMUSG00000005514	8.71577e-46	-1.00427	0.116	0.386	2.61368e-41	Por
ENSMUSG00000005533	1.45993e-25	-0.568129	0.881	0.888	4.37804e-21	Igf1r
ENSMUSG00000005534	2.40939e-32	-0.682603	0.44	0.635	7.22528e-28	Insr
ENSMUSG00000005580	2.98683e-10	-0.365721	0.285	0.408	8.95691e-06	Adcy9
ENSMUSG00000005583	1.32709e-07	-0.826162	0.093	0.163	0.00397968	Mef2c
ENSMUSG00000005615	1.39218e-09	-0.297754	0.1	0.194	4.17488e-05	Pcyt1a
ENSMUSG00000005621	7.92623e-07	-0.285864	0.248	0.339	0.0237692	Zfp592
ENSMUSG00000005686	2.99839e-11	-0.362626	0.043	0.129	8.99158e-07	Ampd3
ENSMUSG00000005705	0	3.55087	0.994	0.258	0	Agrp
ENSMUSG00000005823	1.28181e-19	-0.45952	0.067	0.216	3.84388e-15	Gpr108
ENSMUSG00000005882	2.62347e-11	0.315441	0.507	0.397	7.86727e-07	Uqcc1
ENSMUSG00000005968	5.96074e-19	-0.502175	0.075	0.219	1.78751e-14	Tuft1
ENSMUSG00000006169	2.04482e-19	-0.502027	0.458	0.592	6.13201e-15	Clint1
ENSMUSG00000006216	4.56879e-10	-0.399632	0.049	0.129	1.37009e-05	Clcnkb
ENSMUSG00000006273	6.58122e-27	-0.661892	0.145	0.344	1.97357e-22	Atp6v1b2
ENSMUSG00000006304	2.48296e-33	0.518674	0.487	0.29	7.4459e-29	Arpc2
ENSMUSG00000006344	0	0.926096	0.289	0.02	0	Ggt5
ENSMUSG00000006345	1.02303e-32	-0.755182	0.112	0.334	3.06785e-28	Ggt1
ENSMUSG00000006386	4.8403e-10	-1.0055	0.089	0.176	1.45151e-05	Tek
ENSMUSG00000006395	4.15983e-18	-0.454522	0.075	0.217	1.24745e-13	Hyi
ENSMUSG00000006411	8.35945e-189	0.338216	0.104	0.006	2.50683e-184	Nectin4
ENSMUSG00000006494	4.55332e-07	-0.25971	0.046	0.106	0.0136545	Pdk1
ENSMUSG00000006526	1.25006e-06	-0.292127	0.07	0.133	0.0374868	Stimate
ENSMUSG00000006649	0	4.19617	0.986	0.017	0	Nphs1
ENSMUSG00000006678	2.82974e-08	-0.480389	0.124	0.21	0.000848582	Pola1
ENSMUSG00000006717	7.54505e-18	-0.444155	0.081	0.224	2.26261e-13	Acot13
ENSMUSG00000006740	1.51677e-14	0.321274	0.518	0.397	4.54849e-10	Kif5b
ENSMUSG00000006818	1.61522e-08	-0.308166	0.225	0.334	0.000484372	Sod2
ENSMUSG00000007038	3.38555e-17	-0.454549	0.087	0.228	1.01526e-12	Neu1
ENSMUSG00000007411	2.40584e-09	-0.290891	0.636	0.706	7.21463e-05	Mark3
ENSMUSG00000007476	3.63022e-08	-0.284212	0.058	0.13	0.00108863	Lrrc8a
ENSMUSG00000007617	1.92559e-12	0.324543	0.257	0.162	5.77445e-08	Homer1
ENSMUSG00000007656	2.96827e-07	-0.294093	0.153	0.239	0.00890126	Arpp19
ENSMUSG00000007659	1.16348e-57	-1.03906	0.259	0.564	3.48904e-53	Bcl2l1
ENSMUSG00000007817	1.1603e-90	-1.23881	0.346	0.707	3.47951e-86	Zmiz1
ENSMUSG00000008398	2.37608e-11	-0.801143	0.113	0.212	7.1254e-07	Elk3
ENSMUSG00000008475	7.12103e-13	0.251834	0.199	0.112	2.13545e-08	Arpc5
ENSMUSG00000008575	1.05102e-129	-1.76362	0.214	0.679	3.15179e-125	Nfib
ENSMUSG00000008763	8.28914e-284	1.87622	0.899	0.417	2.48575e-279	Man1a2
ENSMUSG00000009073	2.06832e-07	-0.28253	0.239	0.337	0.00620249	Nf2
ENSMUSG00000009090	4.27784e-10	-0.339892	0.182	0.297	1.28284e-05	Ap1b1
ENSMUSG00000009376	1.21954e-59	-1.14685	0.101	0.418	3.65717e-55	Met
ENSMUSG00000009378	2.62448e-55	-1.28288	0.1	0.395	7.87029e-51	Slc16a12
ENSMUSG00000009418	1.2383e-17	-0.782719	0.084	0.215	3.71343e-13	Nav1
ENSMUSG00000009545	2.86285e-16	-0.968207	0.063	0.181	8.58511e-12	Kcnq1
ENSMUSG00000009566	2.36406e-19	-0.438517	0.041	0.176	7.08935e-15	Fpgs
ENSMUSG00000009614	4.0615e-20	-0.465703	0.06	0.207	1.21796e-15	Sardh
ENSMUSG00000009621	6.72404e-19	-0.548561	0.144	0.303	2.0164e-14	Vav2
ENSMUSG00000009647	2.15582e-54	0.818075	0.727	0.511	6.46486e-50	Mcu
ENSMUSG00000009681	3.20248e-21	-0.544104	0.149	0.317	9.60359e-17	Bcr
ENSMUSG00000009772	1.67921e-20	-0.879547	0.158	0.317	5.03562e-16	Nuak2
ENSMUSG00000009863	4.23114e-25	-0.551347	0.118	0.31	1.26884e-20	Sdhb
ENSMUSG00000010066	3.63635e-302	0.367523	0.107	0.004	1.09047e-297	Cacna2d2
ENSMUSG00000010080	7.3976e-160	0.482927	0.172	0.02	2.21839e-155	Epn3
ENSMUSG00000010122	9.64582e-80	-2.01009	0.116	0.474	2.89259e-75	Slc47a1
ENSMUSG00000010277	5.09919e-07	-0.271665	0.24	0.337	0.0152915	Bltp2
ENSMUSG00000010453	3.73648e-11	0.311507	0.466	0.359	1.12049e-06	Kansl3
ENSMUSG00000010461	7.21963e-200	1.00359	0.361	0.066	2.16502e-195	Eya4
ENSMUSG00000010651	1.48797e-14	-0.333194	0.014	0.108	4.46214e-10	Acaa1b
ENSMUSG00000011034	1.98686e-22	-0.569019	0.017	0.155	5.95818e-18	Slc5a1
ENSMUSG00000011256	2.78125e-12	-0.852593	0.098	0.198	8.34042e-08	Adam19
ENSMUSG00000011263	1.85257e-09	-0.888462	0.047	0.122	5.55548e-05	Exoc3l2
ENSMUSG00000011831	9.87217e-39	-0.832661	0.391	0.596	2.96047e-34	Evi5
ENSMUSG00000012296	8.16455e-36	0.471249	0.294	0.134	2.44838e-31	Tjap1
ENSMUSG00000012609	6.56672e-10	-0.320167	0.214	0.33	1.96923e-05	Ttll5
ENSMUSG00000013089	1.56852e-10	-0.332073	0.041	0.123	4.70369e-06	Etv5
ENSMUSG00000013160	1.67826e-08	-0.298272	0.193	0.296	0.000503276	Atp6v0d1
ENSMUSG00000013539	5.18056e-21	-0.603095	0.196	0.37	1.55355e-16	Tango2
ENSMUSG00000013611	8.52574e-171	0.667869	0.216	0.029	2.5567e-166	Snx31
ENSMUSG00000013663	5.6188e-12	-0.38288	0.386	0.522	1.68496e-07	Pten
ENSMUSG00000013701	5.3142e-07	-0.271868	0.141	0.222	0.0159362	Timm23
ENSMUSG00000013846	0	1.94472	0.715	0.088	0	St3gal1
ENSMUSG00000014158	2.76153e-25	-0.505181	0.034	0.197	8.28127e-21	Trpv4
ENSMUSG00000014164	1.08641e-11	-0.837141	0.243	0.363	3.25794e-07	Klhl3
ENSMUSG00000014303	5.79238e-11	-0.369301	0.265	0.392	1.73702e-06	Glis2
ENSMUSG00000014329	9.06181e-170	-1.87272	0.484	0.848	2.71746e-165	Bicc1
ENSMUSG00000014361	0	2.11492	0.971	0.526	0	Mertk
ENSMUSG00000014418	1.82669e-27	-0.610553	0.119	0.321	5.47787e-23	Hps5
ENSMUSG00000015112	6.0338e-76	-1.29204	0.13	0.496	1.80942e-71	Slc25a13
ENSMUSG00000015222	7.57129e-15	-0.465136	0.021	0.12	2.27048e-10	Map2
ENSMUSG00000015224	2.77592e-13	-0.274098	0.014	0.1	8.32444e-09	Cyp2j9
ENSMUSG00000015305	7.40648e-23	-0.700289	0.413	0.584	2.22106e-18	Sash1
ENSMUSG00000015357	2.59556e-14	-0.454701	0.245	0.387	7.78357e-10	Clpx
ENSMUSG00000015401	1.21108e-26	-0.818557	0.184	0.376	3.6318e-22	Cltrn
ENSMUSG00000015405	8.54941e-15	-0.430741	0.044	0.153	2.5638e-10	Ace2
ENSMUSG00000015452	3.65558e-119	0.33625	0.109	0.011	1.09624e-114	Ager
ENSMUSG00000015533	7.79839e-119	0.620134	0.188	0.03	2.33858e-114	Itga2
ENSMUSG00000015568	2.72608e-60	0.605071	0.358	0.138	8.17496e-56	Lpl
ENSMUSG00000015647	3.22982e-105	0.902833	0.525	0.203	9.68558e-101	Lama5
ENSMUSG00000015653	1.96003e-21	-0.533813	0.074	0.233	5.87774e-17	Steap2
ENSMUSG00000015709	9.96232e-108	0.899827	0.519	0.193	2.9875e-103	Arnt2
ENSMUSG00000015745	7.20639e-198	0.870554	0.348	0.061	2.16105e-193	Plekho1
ENSMUSG00000015755	1.07271e-32	0.500686	0.536	0.345	3.21684e-28	Tab2
ENSMUSG00000015766	5.37144e-87	-1.55903	0.089	0.486	1.61079e-82	Eps8
ENSMUSG00000015837	1.07469e-09	0.298418	0.369	0.273	3.22279e-05	Sqstm1
ENSMUSG00000015839	6.99634e-21	-0.574798	0.156	0.329	2.09806e-16	Nfe2l2
ENSMUSG00000015846	3.39216e-16	-0.412143	0.051	0.17	1.01724e-11	Rxra
ENSMUSG00000015882	8.60079e-07	-0.318135	0.366	0.461	0.025792	Lcorl
ENSMUSG00000015944	1.80141e-30	-0.726846	0.089	0.292	5.40206e-26	Castor2
ENSMUSG00000015968	1.90864e-25	-0.945266	0.139	0.327	5.72364e-21	Cacna1d
ENSMUSG00000015970	2.31295e-77	-1.32844	0.04	0.406	6.93609e-73	Chdh
ENSMUSG00000016028	1.04924e-20	-0.514403	0.038	0.178	3.14645e-16	Celsr1
ENSMUSG00000016087	1.7417e-38	-1.4906	0.178	0.399	5.22301e-34	Fli1
ENSMUSG00000016128	2.26238e-36	-1.02036	0.15	0.386	6.78442e-32	Stard13
ENSMUSG00000016200	2.25267e-13	-0.3132	0.035	0.134	6.75532e-09	Syt14
ENSMUSG00000016382	1.36847e-146	1.30153	0.574	0.197	4.10377e-142	Pls3
ENSMUSG00000016386	1.12022e-31	-0.960215	0.044	0.24	3.35932e-27	Mpped2
ENSMUSG00000016458	0	4.56101	0.991	0.041	0	Wt1
ENSMUSG00000016487	1.34577e-08	-0.367165	0.374	0.48	0.00040357	Ppfibp1
ENSMUSG00000016520	2.81276e-22	-0.575817	0.106	0.275	8.43492e-18	Lnx2
ENSMUSG00000016534	7.41264e-28	-0.668909	0.521	0.656	2.2229e-23	Lamp2
ENSMUSG00000016541	3.10954e-11	0.296803	0.467	0.362	9.3249e-07	Atxn10
ENSMUSG00000016756	4.41122e-48	-1.10087	0.021	0.28	1.32284e-43	Cmah
ENSMUSG00000016918	0	1.77306	0.508	0.024	0	Sulf1
ENSMUSG00000016933	9.40357e-15	-0.444316	0.13	0.262	2.81994e-10	Plcg1
ENSMUSG00000017009	5.02476e-68	0.828125	0.648	0.371	1.50682e-63	Sdc4
ENSMUSG00000017057	1.07326e-16	0.31914	0.179	0.089	3.21851e-12	Il13ra1
ENSMUSG00000017132	3.56064e-21	-0.587298	0.227	0.4	1.06777e-16	Cyth1
ENSMUSG00000017376	1.36478e-120	1.08653	0.877	0.58	4.09269e-116	Nlk
ENSMUSG00000017412	3.15409e-19	-1.89387	0.093	0.231	9.45847e-15	Cacnb4
ENSMUSG00000017421	2.41851e-12	0.29207	0.675	0.566	7.25263e-08	Zfp207
ENSMUSG00000017446	0	0.876447	0.265	0.011	0	C1qtnf1
ENSMUSG00000017453	7.33756e-44	-0.866227	0.046	0.297	2.20039e-39	Pipox
ENSMUSG00000017466	7.20923e-77	0.520851	0.268	0.074	2.1619e-72	Timp2
ENSMUSG00000017485	2.91646e-12	0.33128	0.47	0.36	8.74587e-08	Top2b
ENSMUSG00000017493	1.45548e-12	-0.430924	0.141	0.262	4.36469e-08	Igfbp4
ENSMUSG00000017561	2.05089e-31	0.508854	0.401	0.224	6.1502e-27	Crlf3
ENSMUSG00000017639	2.46925e-14	-0.326135	0.034	0.137	7.4048e-10	Rab11fip4
ENSMUSG00000017670	2.14533e-42	0.421798	0.23	0.083	6.43342e-38	Elmo2
ENSMUSG00000017677	5.17772e-18	-0.5411	0.155	0.308	1.55269e-13	Wsb1
ENSMUSG00000017688	8.05348e-56	-1.48349	0.04	0.33	2.41508e-51	Hnf4g
ENSMUSG00000017692	0	1.34919	0.421	0.039	0	Rhbdl3
ENSMUSG00000017756	8.03294e-31	-0.623528	0.046	0.24	2.40892e-26	Slc12a7
ENSMUSG00000017868	5.3791e-51	-0.984582	0.032	0.307	1.61309e-46	Sgk2
ENSMUSG00000017950	1.82275e-66	-1.43055	0.075	0.407	5.46605e-62	Hnf4a
ENSMUSG00000017978	8.6506e-56	-1.40657	0.178	0.474	2.59414e-51	Cadps2
ENSMUSG00000018126	2.4246e-49	-0.920843	0.052	0.326	7.2709e-45	Baiap2l2
ENSMUSG00000018166	6.97569e-16	-0.360081	0.047	0.167	2.09187e-11	Erbb3
ENSMUSG00000018171	2.77323e-25	-0.710002	0.334	0.517	8.31637e-21	Vmp1
ENSMUSG00000018334	0	2.29296	0.888	0.226	0	Ksr1
ENSMUSG00000018339	8.57326e-39	-0.80182	0.603	0.768	2.57095e-34	Gpx3
ENSMUSG00000018411	1.11144e-302	2.04957	0.94	0.458	3.33299e-298	Mapt
ENSMUSG00000018417	5.81643e-08	-0.655092	0.149	0.225	0.00174423	Myo1b
ENSMUSG00000018427	5.93844e-35	-0.909378	0.147	0.374	1.78082e-30	Ypel2
ENSMUSG00000018428	1.83462e-28	-0.637098	0.11	0.313	5.50167e-24	Akap1
ENSMUSG00000018459	2.04658e-40	-1.4249	0.057	0.29	6.13727e-36	Slc13a3
ENSMUSG00000018474	2.79741e-08	-0.410679	0.372	0.463	0.000838886	Chd3
ENSMUSG00000018481	1.40502e-09	0.304347	0.447	0.352	4.21337e-05	Appbp2
ENSMUSG00000018583	2.62106e-13	-0.389994	0.173	0.306	7.86003e-09	G3bp1
ENSMUSG00000018593	2.59674e-103	0.821536	0.59	0.234	7.78711e-99	Sparc
ENSMUSG00000018698	2.38379e-09	-0.311986	0.032	0.103	7.1485e-05	Lhx1
ENSMUSG00000018736	2.04461e-17	-0.569523	0.41	0.529	6.13137e-13	Ndel1
ENSMUSG00000018796	1.14276e-84	-1.60789	0.113	0.494	3.42691e-80	Acsl1
ENSMUSG00000018800	4.74004e-11	0.258005	0.139	0.073	1.42144e-06	Abca5
ENSMUSG00000018849	3.15402e-118	-1.93812	0.141	0.608	9.45827e-114	Wwc1
ENSMUSG00000018900	5.20316e-20	-0.661919	0.23	0.391	1.56032e-15	Slc22a5
ENSMUSG00000018909	1.3792e-29	0.372107	0.366	0.189	4.13594e-25	Arrb1
ENSMUSG00000018995	0	2.68393	0.893	0.22	0	Nars2
ENSMUSG00000019088	4.12167e-35	0.340202	0.147	0.046	1.23601e-30	Dnase1l1
ENSMUSG00000019173	9.47212e-15	-0.421604	0.109	0.239	2.8405e-10	Rab5c
ENSMUSG00000019189	6.90716e-17	-0.465271	0.11	0.25	2.07132e-12	Rnf145
ENSMUSG00000019210	7.3409e-11	-0.416907	0.26	0.376	2.20139e-06	Atp6v1e1
ENSMUSG00000019302	2.80918e-50	0.666828	0.513	0.278	8.42418e-46	Atp6v0a1
ENSMUSG00000019647	1.18587e-34	-1.18922	0.152	0.382	3.55619e-30	Sema6a
ENSMUSG00000019699	6.98325e-13	0.251865	0.504	0.357	2.09414e-08	Akt3
ENSMUSG00000019718	7.66697e-12	-0.254248	0.032	0.12	2.29917e-07	L3hypdh
ENSMUSG00000019768	1.73495e-30	-1.29826	0.107	0.306	5.20277e-26	Esr1
ENSMUSG00000019804	3.18255e-07	-0.305068	0.248	0.345	0.00954383	Snx3
ENSMUSG00000019806	3.86418e-28	-0.691635	0.248	0.462	1.15879e-23	Aig1
ENSMUSG00000019817	0	1.45161	0.45	0.04	0	Plagl1
ENSMUSG00000019820	4.35957e-32	0.348653	0.874	0.657	1.30735e-27	Utrn
ENSMUSG00000019838	8.04623e-45	-1.24474	0.103	0.366	2.4129e-40	Slc16a10
ENSMUSG00000019843	0	1.82136	0.859	0.184	0	Fyn
ENSMUSG00000019852	3.97239e-59	0.525658	0.265	0.086	1.19124e-54	Arfgef3
ENSMUSG00000019856	1.30064e-92	0.935793	0.576	0.258	3.90037e-88	Fam184a
ENSMUSG00000019866	3.76313e-15	-0.638094	0.032	0.138	1.12849e-10	Crybg1
ENSMUSG00000019873	7.53542e-20	-0.587895	0.161	0.327	2.25972e-15	Reep3
ENSMUSG00000019889	2.3435e-169	-1.77442	0.53	0.852	7.02769e-165	Ptprk
ENSMUSG00000019891	2.00727e-59	-1.08331	0.093	0.41	6.0194e-55	Dcbld1
ENSMUSG00000019894	2.53426e-17	-0.726222	0.02	0.132	7.59973e-13	Slc6a15
ENSMUSG00000019913	2.51067e-40	-1.35795	0.078	0.315	7.529e-36	Sim1
ENSMUSG00000019916	2.13428e-22	-0.599641	0.149	0.322	6.40029e-18	P4ha1
ENSMUSG00000019917	9.09604e-38	0.486296	0.3	0.132	2.72772e-33	Septin10
ENSMUSG00000019920	6.22995e-16	0.307268	0.663	0.535	1.86824e-11	Lims1
ENSMUSG00000019944	2.80178e-80	-2.17511	0.164	0.514	8.40199e-76	Rhobtb1
ENSMUSG00000019945	3.54269e-32	-0.886346	0.058	0.261	1.06238e-27	Cabcoco1
ENSMUSG00000019947	2.44982e-47	-0.871662	0.515	0.721	7.34652e-43	Arid5b
ENSMUSG00000019951	7.60273e-09	-0.321441	0.268	0.38	0.000227991	Bltp3b
ENSMUSG00000019966	1.60186e-07	-0.600757	0.069	0.137	0.00480366	Kitl
ENSMUSG00000019970	4.15617e-08	-0.298292	0.054	0.124	0.00124635	Sgk1
ENSMUSG00000019989	2.07169e-27	-0.591013	0.025	0.194	6.21259e-23	Enpp3
ENSMUSG00000019990	6.15682e-13	-0.593616	0.361	0.495	1.84631e-08	Pde7b
ENSMUSG00000019996	5.28909e-91	-1.42543	0.172	0.565	1.58609e-86	Map7
ENSMUSG00000019998	1.38745e-14	-0.40446	0.217	0.366	4.1607e-10	Stx7
ENSMUSG00000020009	1.09191e-27	0.34565	0.159	0.059	3.27442e-23	Ifngr1
ENSMUSG00000020019	1.50545e-30	-0.942925	0.07	0.27	4.51454e-26	Ntn4
ENSMUSG00000020027	3.26194e-08	-0.336975	0.051	0.119	0.00097819	Socs2
ENSMUSG00000020029	5.18034e-23	-0.902303	0.159	0.33	1.55348e-18	Nudt4
ENSMUSG00000020051	8.49861e-55	-1.72379	0.115	0.397	2.54856e-50	Pah
ENSMUSG00000020062	1.64332e-29	-0.919251	0.049	0.235	4.928e-25	Slc5a8
ENSMUSG00000020072	9.40125e-18	-0.360045	0.02	0.136	2.81925e-13	Pbld2
ENSMUSG00000020091	2.35832e-14	-0.423079	0.159	0.299	7.07214e-10	Eif4ebp2
ENSMUSG00000020100	4.61191e-18	-0.423866	0.035	0.159	1.38302e-13	Slc29a3
ENSMUSG00000020102	4.12841e-23	-1.38071	0.101	0.26	1.23803e-18	Slc16a7
ENSMUSG00000020111	6.92628e-203	1.46979	0.73	0.283	2.07705e-198	Micu1
ENSMUSG00000020121	0	4.94005	1	0.23	0	Srgap1
ENSMUSG00000020122	1.36018e-85	-1.6253	0.092	0.485	4.07892e-81	Egfr
ENSMUSG00000020154	7.42201e-08	-1.06922	0.109	0.182	0.00222571	Ptprb
ENSMUSG00000020170	3.63355e-17	0.357147	0.53	0.391	1.08963e-12	Frs2
ENSMUSG00000020173	9.44384e-46	-0.922761	0.127	0.406	2.83202e-41	Cobl
ENSMUSG00000020176	2.96512e-27	0.382544	0.587	0.386	8.89182e-23	Grb10
ENSMUSG00000020182	7.11091e-48	-1.15034	0.04	0.302	2.13242e-43	Ddc
ENSMUSG00000020189	1.92856e-52	-1.40489	0.4	0.615	5.78338e-48	Osbpl8
ENSMUSG00000020196	3.40347e-07	-0.279088	0.266	0.364	0.0102063	Cabin1
ENSMUSG00000020220	5.32802e-22	-0.558225	0.44	0.592	1.59777e-17	Vps13d
ENSMUSG00000020225	1.2889e-08	-0.282471	0.17	0.275	0.000386514	Tmbim4
ENSMUSG00000020229	6.41061e-17	-0.51087	0.008	0.11	1.92241e-12	Slc5a4a
ENSMUSG00000020231	4.00786e-09	-0.320666	0.095	0.183	0.000120188	Dip2a
ENSMUSG00000020255	2.28396e-13	-0.484133	0.098	0.215	6.84913e-09	Nopchap1
ENSMUSG00000020261	3.10775e-21	-0.462536	0.037	0.18	9.31952e-17	Slc36a1
ENSMUSG00000020263	2.33784e-08	-0.29655	0.109	0.194	0.000701072	Appl2
ENSMUSG00000020271	2.11194e-16	-0.454675	0.462	0.596	6.33329e-12	Fbxw11
ENSMUSG00000020300	3.49511e-32	-0.794618	0.475	0.625	1.04811e-27	Cpeb4
ENSMUSG00000020315	2.90564e-49	-0.762894	0.698	0.84	8.71344e-45	Sptbn1
ENSMUSG00000020321	1.11618e-14	-0.419741	0.199	0.35	3.3472e-10	Mdh1
ENSMUSG00000020334	1.99101e-32	-0.681589	0.021	0.213	5.97064e-28	Slc22a4
ENSMUSG00000020340	1.00497e-34	-1.22394	0.083	0.3	3.01369e-30	Cyfip2
ENSMUSG00000020354	1.17709e-07	-0.485102	0.072	0.142	0.00352986	Sgcd
ENSMUSG00000020376	2.99744e-10	-0.379884	0.207	0.322	8.98872e-06	Rnf130
ENSMUSG00000020393	1.20307e-141	1.08688	0.553	0.188	3.60776e-137	Kremen1
ENSMUSG00000020422	6.22442e-23	0.371124	0.749	0.591	1.86658e-18	Tns3
ENSMUSG00000020423	1.76646e-58	0.481544	0.185	0.048	5.29725e-54	Btg2
ENSMUSG00000020431	0	2.40478	0.812	0.073	0	Adcy1
ENSMUSG00000020432	1.24388e-30	-0.718884	0.202	0.416	3.73014e-26	Tcn2
ENSMUSG00000020439	5.89385e-08	-0.3058	0.126	0.212	0.00176745	Smtn
ENSMUSG00000020456	8.16596e-20	-0.524567	0.515	0.644	2.44881e-15	Ogdh
ENSMUSG00000020473	3.36894e-61	0.436399	0.208	0.057	1.01028e-56	Aebp1
ENSMUSG00000020520	0	2.27668	0.862	0.142	0	Galnt10
ENSMUSG00000020527	2.14752e-21	-0.504459	0.037	0.18	6.43997e-17	Myo19
ENSMUSG00000020530	1.00454e-11	-0.389943	0.364	0.493	3.0124e-07	Ggnbp2
ENSMUSG00000020534	4.11804e-23	-0.56533	0.057	0.215	1.23492e-18	Shmt1
ENSMUSG00000020541	2.22735e-09	-0.286888	0.096	0.19	6.67936e-05	Tom1l1
ENSMUSG00000020546	9.13818e-40	-0.822816	0.139	0.395	2.74036e-35	Stxbp4
ENSMUSG00000020570	5.18653e-07	-0.255074	0.116	0.195	0.0155534	Sypl
ENSMUSG00000020577	3.05441e-83	0.526178	0.193	0.041	9.15955e-79	Tspan13
ENSMUSG00000020585	4.65371e-30	0.463712	0.446	0.263	1.39555e-25	Laptm4a
ENSMUSG00000020593	3.20409e-11	-0.280442	0.054	0.147	9.60843e-07	Lpin1
ENSMUSG00000020601	6.01344e-266	1.45109	0.62	0.157	1.80331e-261	Trib2
ENSMUSG00000020604	7.843e-17	-0.377139	0.037	0.158	2.35196e-12	Arsg
ENSMUSG00000020611	6.47357e-07	-0.269782	0.149	0.233	0.0194129	Gna13
ENSMUSG00000020623	4.10987e-50	-0.998469	0.078	0.357	1.23247e-45	Map2k6
ENSMUSG00000020627	2.05906e-199	1.22175	0.462	0.102	6.17471e-195	Klhl29
ENSMUSG00000020640	1.22339e-10	-0.363976	0.458	0.561	3.66871e-06	Itsn2
ENSMUSG00000020642	3.58176e-10	-0.681262	0.057	0.138	1.0741e-05	Rnf144a
ENSMUSG00000020644	4.31232e-13	-0.408339	0.093	0.21	1.29318e-08	Id2
ENSMUSG00000020647	2.81111e-12	-0.418567	0.53	0.643	8.42996e-08	Ncoa1
ENSMUSG00000020661	1.84684e-14	-0.391451	0.576	0.693	5.53829e-10	Dnmt3a
ENSMUSG00000020669	7.60351e-23	-0.50225	0.043	0.196	2.28014e-18	Sh3yl1
ENSMUSG00000020672	8.63435e-38	0.543099	0.149	0.045	2.58927e-33	Sntg2
ENSMUSG00000020674	7.81228e-18	0.302569	0.231	0.12	2.34275e-13	Pxdn
ENSMUSG00000020679	9.53346e-93	-1.73499	0.116	0.522	2.85889e-88	Hnf1b
ENSMUSG00000020680	4.63026e-08	-0.295893	0.343	0.448	0.00138852	Taf15
ENSMUSG00000020695	1.95427e-177	0.909887	0.522	0.131	5.86045e-173	Mrc2
ENSMUSG00000020696	2.35256e-27	-0.724871	0.291	0.489	7.05486e-23	Rffl
ENSMUSG00000020704	0	2.6842	0.747	0.04	0	Asic2
ENSMUSG00000020709	4.61927e-30	-0.85559	0.035	0.219	1.38523e-25	Adap2
ENSMUSG00000020715	2.52743e-07	-0.264752	0.161	0.251	0.00757925	Ern1
ENSMUSG00000020717	1.29374e-09	-0.913187	0.084	0.167	3.87968e-05	Pecam1
ENSMUSG00000020719	4.01805e-22	0.370518	0.789	0.683	1.20493e-17	Ddx5
ENSMUSG00000020741	5.88111e-22	-0.507416	0.074	0.234	1.76363e-17	Cluh
ENSMUSG00000020744	7.49877e-17	-0.369764	0.043	0.166	2.24873e-12	Slc25a19
ENSMUSG00000020747	5.34927e-15	-0.388292	0.077	0.2	1.60414e-10	Tmem94
ENSMUSG00000020774	4.92235e-44	-1.15612	0.098	0.35	1.47611e-39	Aspa
ENSMUSG00000020777	2.36561e-34	-0.859462	0.302	0.513	7.09398e-30	Acox1
ENSMUSG00000020782	6.25479e-17	-0.422957	0.078	0.212	1.87569e-12	Llgl2
ENSMUSG00000020814	1.44276e-47	0.440117	0.198	0.06	4.32654e-43	Mxra7
ENSMUSG00000020817	2.58672e-13	-0.376754	0.447	0.574	7.75707e-09	Rabep1
ENSMUSG00000020840	1.37042e-09	-0.344057	0.142	0.242	4.10962e-05	Blmh
ENSMUSG00000020844	1.7274e-110	0.981863	0.711	0.33	5.18011e-106	Nxn
ENSMUSG00000020847	6.02666e-26	-0.630131	0.028	0.187	1.80727e-21	Rph3al
ENSMUSG00000020863	7.90755e-15	0.321307	0.665	0.539	2.37132e-10	Luc7l3
ENSMUSG00000020875	3.39609e-15	-0.346297	0.028	0.133	1.01842e-10	Hoxb9
ENSMUSG00000020883	1.58104e-34	0.498555	0.625	0.416	4.74122e-30	Fbxl20
ENSMUSG00000020893	7.60227e-143	0.872979	0.372	0.09	2.27977e-138	Per1
ENSMUSG00000020894	5.5641e-21	0.349555	0.23	0.115	1.66856e-16	Vamp2
ENSMUSG00000020900	6.48988e-13	-0.476926	0.136	0.257	1.94618e-08	Myh10
ENSMUSG00000020902	1.71374e-82	-1.72019	0.074	0.452	5.13917e-78	Ntn1
ENSMUSG00000020919	2.12629e-23	-0.615082	0.217	0.408	6.37633e-19	Stat5b
ENSMUSG00000020937	1.14771e-28	0.324869	0.159	0.058	3.44175e-24	Plcd3
ENSMUSG00000020941	2.15094e-22	-0.528467	0.04	0.19	6.45024e-18	Map3k14
ENSMUSG00000020954	8.9745e-13	0.268689	0.858	0.778	2.69127e-08	Strn3
ENSMUSG00000020961	5.4469e-32	-0.818795	0.165	0.386	1.63342e-27	Ston2
ENSMUSG00000020988	3.85813e-16	-0.367466	0.038	0.154	1.15698e-11	L2hgdh
ENSMUSG00000020990	5.7668e-91	-1.72215	0.13	0.531	1.72935e-86	Cdkl1
ENSMUSG00000020992	1.44407e-13	-0.397747	0.15	0.28	4.33047e-09	4930512B01Rik
ENSMUSG00000020994	4.28609e-07	-0.276382	0.292	0.389	0.0128531	Pnn
ENSMUSG00000021000	3.29019e-23	-0.575937	0.366	0.543	9.86663e-19	Mia2
ENSMUSG00000021003	7.02593e-07	0.277197	0.271	0.203	0.0210693	Galc
ENSMUSG00000021009	1.96572e-45	0.549929	0.38	0.179	5.8948e-41	Ptpn21
ENSMUSG00000021013	6.53774e-10	-0.289493	0.107	0.206	1.96054e-05	Ttc8
ENSMUSG00000021033	3.23748e-09	-0.326548	0.17	0.274	9.70854e-05	Gstz1
ENSMUSG00000021036	1.32276e-17	0.411906	0.53	0.389	3.96671e-13	Sptlc2
ENSMUSG00000021048	2.15919e-44	-0.838059	0.121	0.394	6.47498e-40	Mthfd1
ENSMUSG00000021051	1.21131e-14	-0.443489	0.527	0.626	3.63247e-10	Ppp2r5e
ENSMUSG00000021054	2.39098e-21	-0.515543	0.04	0.185	7.17008e-17	Sgpp1
ENSMUSG00000021061	5.16969e-25	0.320445	0.132	0.047	1.55029e-20	Sptb
ENSMUSG00000021065	2.56602e-15	-0.571431	0.495	0.588	7.69497e-11	Fut8
ENSMUSG00000021079	3.00281e-10	-0.302153	0.075	0.167	9.00482e-06	Timm9
ENSMUSG00000021097	7.39357e-26	-0.675489	0.355	0.538	2.21718e-21	Clmn
ENSMUSG00000021108	1.98079e-09	-1.12032	0.256	0.347	5.93998e-05	Prkch
ENSMUSG00000021112	6.6798e-202	1.63681	0.812	0.396	2.00314e-197	Pals1
ENSMUSG00000021133	4.16773e-33	-0.678795	0.369	0.591	1.24982e-28	Susd6
ENSMUSG00000021134	2.89029e-13	0.286595	0.66	0.547	8.66739e-09	Srsf5
ENSMUSG00000021143	3.1176e-36	0.55626	0.392	0.207	9.34906e-32	Pacs2
ENSMUSG00000021180	2.99309e-21	0.391507	0.395	0.239	8.97568e-17	Rps6ka5
ENSMUSG00000021182	1.71342e-16	-0.465783	0.093	0.232	5.13821e-12	Ccdc88c
ENSMUSG00000021185	1.88944e-37	-0.769995	0.04	0.262	5.66605e-33	Dglucy
ENSMUSG00000021190	2.54688e-30	-0.773361	0.107	0.314	7.6376e-26	Lgmn
ENSMUSG00000021207	3.35995e-27	-0.776992	0.054	0.23	1.00758e-22	Akr1c21
ENSMUSG00000021219	9.22193e-29	-1.54665	0.075	0.261	2.76547e-24	Rgs6
ENSMUSG00000021224	7.61207e-12	-0.377905	0.574	0.67	2.28271e-07	Numb
ENSMUSG00000021236	1.88507e-26	-0.595108	0.069	0.252	5.65296e-22	Entpd5
ENSMUSG00000021238	2.89484e-13	-0.363512	0.129	0.258	8.68106e-09	Aldh6a1
ENSMUSG00000021240	1.43378e-19	-0.511768	0.087	0.241	4.29962e-15	Abcd4
ENSMUSG00000021255	1.35965e-21	-1.08995	0.026	0.163	4.07732e-17	Esrrb
ENSMUSG00000021262	5.10827e-09	-0.488749	0.198	0.29	0.000153187	Evl
ENSMUSG00000021277	1.67198e-08	-0.319959	0.165	0.267	0.000501394	Traf3
ENSMUSG00000021278	6.88065e-11	-0.267793	0.043	0.13	2.06337e-06	Amn
ENSMUSG00000021285	1.25764e-10	0.258546	0.348	0.241	3.7714e-06	Ppp1r13b
ENSMUSG00000021306	1.06074e-45	-0.956731	0.078	0.34	3.18095e-41	Gpr137b
ENSMUSG00000021313	7.82891e-08	-0.633233	0.047	0.112	0.00234773	Ryr2
ENSMUSG00000021314	1.07691e-226	0.584872	0.17	0.014	3.22943e-222	Amph
ENSMUSG00000021322	1.38498e-66	-1.51208	0.06	0.39	4.15329e-62	Aoah
ENSMUSG00000021327	3.01021e-11	-0.356472	0.266	0.394	9.02701e-07	Zkscan3
ENSMUSG00000021335	4.43862e-58	-1.34417	0.049	0.351	1.33105e-53	Slc17a1
ENSMUSG00000021338	2.25947e-67	-1.14369	0.162	0.509	6.77569e-63	Carmil1
ENSMUSG00000021360	1.021e-93	-1.65605	0.08	0.491	3.06178e-89	Gcnt2
ENSMUSG00000021364	6.11704e-12	-0.276337	0.021	0.104	1.83438e-07	Elovl2
ENSMUSG00000021366	1.38849e-19	0.463283	0.489	0.34	4.1638e-15	Hivep1
ENSMUSG00000021371	6.35941e-11	-0.327974	0.11	0.218	1.90706e-06	Mcur1
ENSMUSG00000021375	1.86949e-18	0.32311	0.478	0.324	5.60623e-14	Kif13a
ENSMUSG00000021376	1.22599e-21	-0.476404	0.041	0.188	3.67649e-17	Tpmt
ENSMUSG00000021384	3.96413e-15	-0.313673	0.018	0.118	1.18876e-10	Susd3
ENSMUSG00000021411	2.52508e-109	0.465325	0.179	0.029	7.5722e-105	Pxdc1
ENSMUSG00000021417	5.26485e-09	0.356722	0.214	0.141	0.000157882	Eci2
ENSMUSG00000021451	1.83057e-78	-1.41801	0.06	0.429	5.48952e-74	Sema4d
ENSMUSG00000021458	5.31589e-258	1.55277	0.989	0.801	1.59413e-253	Aopep
ENSMUSG00000021460	1.01583e-15	-0.410391	0.208	0.364	3.04628e-11	Auh
ENSMUSG00000021461	4.31576e-18	0.308573	0.433	0.281	1.29421e-13	Fancc
ENSMUSG00000021464	3.87858e-16	-0.724029	0.083	0.209	1.16311e-11	Ror2
ENSMUSG00000021474	5.10558e-28	-0.609413	0.106	0.308	1.53106e-23	Sfxn1
ENSMUSG00000021490	2.06764e-82	-3.38299	0.613	0.778	6.20042e-78	Slc34a1
ENSMUSG00000021536	1.41224e-24	0.281522	0.11	0.035	4.23502e-20	Adcy2
ENSMUSG00000021549	6.62358e-09	0.279142	0.473	0.382	0.000198628	Rasa1
ENSMUSG00000021556	8.89991e-117	0.419967	0.153	0.021	2.66891e-112	Golm1
ENSMUSG00000021559	5.26614e-90	-1.55417	0.268	0.643	1.57921e-85	Dapk1
ENSMUSG00000021565	3.49463e-35	-0.931954	0.018	0.221	1.04797e-30	Slc6a19
ENSMUSG00000021612	1.5316e-27	-1.02084	0.072	0.251	4.59297e-23	Slc6a18
ENSMUSG00000021619	1.56178e-12	0.384876	0.528	0.413	4.68347e-08	Atg10
ENSMUSG00000021620	1.75009e-32	-0.692086	0.015	0.204	5.24816e-28	Acot12
ENSMUSG00000021638	1.6079e-22	-0.537617	0.028	0.173	4.82178e-18	Ocln
ENSMUSG00000021646	2.59837e-23	-0.652962	0.107	0.278	7.79199e-19	Mccc2
ENSMUSG00000021662	2.74674e-80	-1.19616	0.384	0.685	8.23693e-76	Arhgef28
ENSMUSG00000021666	2.79756e-08	-0.259109	0.214	0.321	0.000838933	Gfm2
ENSMUSG00000021676	0	2.97381	0.979	0.346	0	Iqgap2
ENSMUSG00000021684	9.44424e-15	-0.940517	0.127	0.25	2.83214e-10	Pde8b
ENSMUSG00000021686	2.86469e-13	-0.384221	0.502	0.611	8.59065e-09	Ap3b1
ENSMUSG00000021696	4.6241e-38	-0.818148	0.054	0.282	1.38668e-33	Elovl7
ENSMUSG00000021697	3.32299e-26	-0.58332	0.021	0.182	9.96497e-22	Depdc1b
ENSMUSG00000021699	3.85515e-99	-1.50985	0.853	0.906	1.15608e-94	Pde4d
ENSMUSG00000021707	6.52702e-12	-0.293549	0.035	0.125	1.95732e-07	Dhfr
ENSMUSG00000021709	8.83211e-08	-0.28354	0.591	0.663	0.00264857	Erbin
ENSMUSG00000021715	7.29692e-10	0.423862	0.441	0.354	2.1882e-05	Cwc27
ENSMUSG00000021725	8.11165e-07	-0.41512	0.282	0.371	0.0243252	Parp8
ENSMUSG00000021738	3.73344e-09	-0.33182	0.516	0.609	0.000111958	Atxn7
ENSMUSG00000021745	8.00389e-165	-1.95018	0.489	0.885	2.40021e-160	NA
ENSMUSG00000021751	5.41469e-23	-0.582188	0.021	0.166	1.62376e-18	Acox2
ENSMUSG00000021754	2.30349e-15	-0.554125	0.282	0.423	6.90772e-11	Map3k1
ENSMUSG00000021763	1.25904e-14	-0.367862	0.051	0.161	3.77562e-10	Cspg4b
ENSMUSG00000021764	2.15056e-15	-0.434189	0.32	0.481	6.44909e-11	Ndufs4
ENSMUSG00000021767	2.31168e-16	0.333303	0.717	0.59	6.93228e-12	Kat6b
ENSMUSG00000021771	1.85654e-13	0.296321	0.326	0.216	5.5674e-09	Vdac2
ENSMUSG00000021779	1.03905e-117	-1.94652	0.201	0.641	3.1159e-113	Thrb
ENSMUSG00000021782	6.36835e-41	0.647898	0.577	0.362	1.90974e-36	Dlg5
ENSMUSG00000021794	2.93885e-20	-0.571251	0.326	0.495	8.81302e-16	Glud1
ENSMUSG00000021796	3.02357e-95	0.942538	0.734	0.417	9.0671e-91	Bmpr1a
ENSMUSG00000021820	1.43232e-07	-0.280299	0.145	0.231	0.00429523	Camk2g
ENSMUSG00000021822	1.88293e-19	-0.53972	0.038	0.171	5.64654e-15	Plau
ENSMUSG00000021838	4.39673e-135	1.07606	0.608	0.213	1.31849e-130	Samd4
ENSMUSG00000021846	2.43311e-15	0.387129	0.587	0.467	7.2964e-11	Peli2
ENSMUSG00000021850	2.64678e-16	-0.430214	0.044	0.162	7.93715e-12	ccdc198
ENSMUSG00000021866	2.32899e-14	-0.495552	0.095	0.216	6.98417e-10	Anxa11
ENSMUSG00000021879	6.73651e-11	-0.395655	0.029	0.108	2.02014e-06	Dnah12
ENSMUSG00000021892	1.99789e-38	-0.866433	0.09	0.33	5.99128e-34	Sh3bp5
ENSMUSG00000021895	2.46677e-94	-1.60702	0.216	0.608	7.39734e-90	Arhgef3
ENSMUSG00000021904	0	1.79852	0.59	0.013	0	Sema3g
ENSMUSG00000021932	5.37973e-10	-0.254191	0.041	0.122	1.61327e-05	Rnaseh2b
ENSMUSG00000021947	1.21473e-63	-1.80151	0.309	0.566	3.64274e-59	Cryl1
ENSMUSG00000021948	1.24247e-07	-0.267083	0.109	0.193	0.00372591	Prkcd
ENSMUSG00000021957	1.53838e-11	-0.404099	0.104	0.209	4.6133e-07	Tkt
ENSMUSG00000021973	7.40972e-30	0.522523	0.531	0.352	2.22203e-25	Micu2
ENSMUSG00000021974	1.42624e-20	-0.599885	0.029	0.164	4.27701e-16	Fgf9
ENSMUSG00000021981	1.62948e-06	-0.331259	0.243	0.329	0.0488649	Cab39l
ENSMUSG00000021990	4.51294e-133	1.15747	0.83	0.471	1.35334e-128	Spata13
ENSMUSG00000021996	1.58573e-07	-0.259617	0.167	0.264	0.00475528	Esd
ENSMUSG00000022003	6.66342e-49	-1.03417	0.072	0.35	1.99823e-44	Slc25a30
ENSMUSG00000022012	1.7336e-08	-0.785478	0.057	0.129	0.000519873	Enox1
ENSMUSG00000022040	1.60068e-13	-0.369388	0.055	0.163	4.80013e-09	Ephx2
ENSMUSG00000022043	3.32609e-16	0.314856	0.282	0.166	9.97428e-12	Trim35
ENSMUSG00000022048	3.391e-183	1.03119	0.504	0.123	1.01689e-178	Dpysl2
ENSMUSG00000022090	8.75106e-190	0.851341	0.326	0.058	2.62427e-185	Pdlim2
ENSMUSG00000022094	1.39712e-13	-0.352346	0.043	0.146	4.18968e-09	Slc39a14
ENSMUSG00000022099	1.96379e-74	-1.2484	0.051	0.412	5.88901e-70	Dmtn
ENSMUSG00000022108	5.75102e-81	0.861216	0.753	0.474	1.72462e-76	Itm2b
ENSMUSG00000022112	7.2163e-26	-2.21845	0.179	0.35	2.16403e-21	Gpc5
ENSMUSG00000022132	4.01368e-86	-1.94692	0.11	0.489	1.20362e-81	Cldn10
ENSMUSG00000022150	8.00389e-50	-2.46202	0.7	0.736	2.40021e-45	Dab2
ENSMUSG00000022180	1.6754e-63	-1.82232	0.123	0.439	5.0242e-59	Slc7a8
ENSMUSG00000022184	2.31577e-33	0.368447	0.164	0.056	6.94452e-29	Fbxo4
ENSMUSG00000022186	5.0294e-17	-0.603459	0.424	0.556	1.50822e-12	Oxct1
ENSMUSG00000022206	0	2.30362	0.694	0.021	0	Npr3
ENSMUSG00000022210	1.33584e-17	-0.397856	0.06	0.195	4.0059e-13	Dhrs4
ENSMUSG00000022231	9.03358e-194	1.18887	0.969	0.649	2.70899e-189	Sema5a
ENSMUSG00000022235	6.25972e-15	-0.416628	0.081	0.205	1.87716e-10	Cmbl
ENSMUSG00000022237	3.80703e-27	0.456368	0.587	0.381	1.14165e-22	Ankrd33b
ENSMUSG00000022244	2.32301e-18	-0.408115	0.032	0.159	6.96623e-14	Amacr
ENSMUSG00000022246	4.86152e-55	0.685799	0.727	0.488	1.45787e-50	Rai14
ENSMUSG00000022253	4.81579e-12	-0.414629	0.118	0.231	1.44416e-07	Nadk2
ENSMUSG00000022261	1.66214e-48	0.624319	0.564	0.311	4.98441e-44	Sdc2
ENSMUSG00000022263	4.85545e-69	-0.87674	0.631	0.805	1.45605e-64	Trio
ENSMUSG00000022270	1.08554e-19	0.371405	0.655	0.481	3.25532e-15	Retreg1
ENSMUSG00000022286	2.98646e-15	-0.531584	0.061	0.177	8.95579e-11	Grhl2
ENSMUSG00000022295	6.49946e-10	-0.274969	0.133	0.241	1.94906e-05	Atp6v1c1
ENSMUSG00000022306	1.56444e-11	-0.845648	0.113	0.212	4.69145e-07	Zfpm2
ENSMUSG00000022307	6.59729e-113	-1.75445	0.423	0.723	1.9784e-108	Oxr1
ENSMUSG00000022309	7.80831e-35	-1.38234	0.124	0.34	2.34155e-30	Angpt1
ENSMUSG00000022314	8.94379e-153	1.22981	0.666	0.269	2.68206e-148	Rad21
ENSMUSG00000022323	5.20342e-30	-0.694557	0.164	0.378	1.5604e-25	Rida
ENSMUSG00000022329	3.59142e-15	0.328529	0.66	0.539	1.077e-10	Stk3
ENSMUSG00000022335	1.31514e-08	0.281396	0.199	0.128	0.000394386	Zfat
ENSMUSG00000022337	1.04553e-20	0.388693	0.326	0.191	3.13533e-16	Emc2
ENSMUSG00000022353	1.61516e-286	1.71719	0.992	0.75	4.84355e-282	Mtss1
ENSMUSG00000022377	1.74987e-14	-0.618578	0.518	0.63	5.24751e-10	Asap1
ENSMUSG00000022383	9.29112e-62	-1.41963	0.081	0.397	2.78622e-57	Ppara
ENSMUSG00000022389	3.31899e-12	0.303633	0.424	0.308	9.95299e-08	Tef
ENSMUSG00000022403	3.62377e-10	-0.355202	0.302	0.422	1.0867e-05	St13
ENSMUSG00000022404	7.1336e-30	-0.666754	0.133	0.343	2.13922e-25	Slc25a17
ENSMUSG00000022419	6.40001e-70	-1.31092	0.106	0.455	1.91924e-65	Deptor
ENSMUSG00000022425	4.43922e-53	-1.31329	0.093	0.383	1.33123e-48	Enpp2
ENSMUSG00000022443	1.14679e-42	0.486691	0.732	0.507	3.439e-38	Myh9
ENSMUSG00000022445	2.60812e-20	-0.533451	0.055	0.198	7.82122e-16	Cyp2d26
ENSMUSG00000022454	6.04615e-294	0.908104	0.243	0.022	1.81312e-289	Nell2
ENSMUSG00000022463	2.60513e-10	-0.372402	0.207	0.325	7.81227e-06	Srebf2
ENSMUSG00000022477	1.2977e-16	-0.475074	0.27	0.425	3.89154e-12	Aco2
ENSMUSG00000022479	3.29765e-47	-1.03747	0.132	0.404	9.88898e-43	Vdr
ENSMUSG00000022485	3.24518e-119	0.946562	0.807	0.423	9.73166e-115	Hoxc5
ENSMUSG00000022490	2.02441e-11	-0.493782	0.052	0.143	6.07081e-07	Ppp1r1a
ENSMUSG00000022505	5.73707e-97	0.532451	0.211	0.043	1.72043e-92	Emp2
ENSMUSG00000022508	1.38455e-07	-0.314175	0.057	0.125	0.00415199	Bcl6
ENSMUSG00000022517	1.92544e-13	-0.392678	0.253	0.394	5.77401e-09	Mgrn1
ENSMUSG00000022533	4.2367e-18	-0.498663	0.199	0.364	1.2705e-13	Atp13a3
ENSMUSG00000022540	4.87463e-10	-0.275782	0.044	0.125	1.46181e-05	Rogdi
ENSMUSG00000022558	8.9975e-10	-0.366686	0.196	0.303	2.69817e-05	Mroh1
ENSMUSG00000022580	0	1.70265	0.57	0.014	0	Rhpn1
ENSMUSG00000022613	1.30673e-33	-0.913946	0.167	0.39	3.91864e-29	Miox
ENSMUSG00000022623	1.58928e-12	-0.977266	0.044	0.136	4.76594e-08	Shank3
ENSMUSG00000022629	2.64735e-60	-1.12007	0.101	0.423	7.93889e-56	Kif21a
ENSMUSG00000022634	5.27841e-20	0.406429	0.389	0.242	1.58289e-15	Yaf2
ENSMUSG00000022636	4.03438e-140	1.09315	0.692	0.281	1.20983e-135	Alcam
ENSMUSG00000022637	9.49266e-112	1.04265	0.804	0.48	2.84666e-107	Cblb
ENSMUSG00000022641	1.20829e-44	0.803704	0.686	0.484	3.62341e-40	Bbx
ENSMUSG00000022656	1.03464e-33	-0.752667	0.299	0.518	3.10269e-29	Nectin3
ENSMUSG00000022678	2.98033e-61	0.545139	0.247	0.076	8.93741e-57	Nde1
ENSMUSG00000022679	1.29485e-07	-0.41687	0.202	0.292	0.003883	Mpv17l
ENSMUSG00000022708	2.44987e-113	0.552697	0.998	0.982	7.34666e-109	Zbtb20
ENSMUSG00000022723	1.58682e-06	-0.295588	0.112	0.184	0.0475857	Crybg3
ENSMUSG00000022747	0	2.54314	0.946	0.24	0	St3gal6
ENSMUSG00000022750	4.57655e-09	-0.27146	0.116	0.211	0.000137242	Klhl22
ENSMUSG00000022761	3.60098e-15	-0.387731	0.084	0.211	1.07986e-10	Lztr1
ENSMUSG00000022770	9.87548e-18	-0.44207	0.59	0.715	2.96146e-13	Dlg1
ENSMUSG00000022790	4.06628e-47	-1.21417	0.06	0.322	1.2194e-42	Igsf11
ENSMUSG00000022797	1.25685e-07	-0.258787	0.063	0.133	0.00376903	Tfrc
ENSMUSG00000022799	1.10136e-09	-1.00121	0.127	0.216	3.30277e-05	Arhgap31
ENSMUSG00000022817	0	2.32696	0.905	0.271	0	Itgb5
ENSMUSG00000022821	4.88512e-72	-1.50524	0.044	0.393	1.46495e-67	Hgd
ENSMUSG00000022829	1.30032e-32	-0.808257	0.044	0.245	3.8994e-28	Stxbp5l
ENSMUSG00000022836	1.73628e-55	0.551533	0.613	0.328	5.20674e-51	Mylk
ENSMUSG00000022838	2.6273e-08	-0.286073	0.152	0.247	0.000787874	Eaf2
ENSMUSG00000022844	4.06966e-15	-0.488307	0.029	0.133	1.22041e-10	Pdia5
ENSMUSG00000022853	4.32453e-15	-0.518322	0.069	0.191	1.29684e-10	Ehhadh
ENSMUSG00000022861	2.50024e-07	-0.259288	0.069	0.138	0.00749771	Dgkg
ENSMUSG00000022875	4.05826e-07	-0.312821	0.043	0.102	0.0121699	Kng1
ENSMUSG00000022885	0	2.18145	0.809	0.119	0	St6gal1
ENSMUSG00000022899	1.46519e-14	-0.512866	0.155	0.284	4.39383e-10	Slc15a2
ENSMUSG00000022905	2.60789e-08	0.266538	0.329	0.245	0.000782053	Kpna1
ENSMUSG00000022912	4.92384e-45	0.614822	0.214	0.071	1.47656e-40	Pros1
ENSMUSG00000022948	3.22676e-11	-0.380655	0.095	0.199	9.67642e-07	Setd4
ENSMUSG00000022961	1.19073e-12	0.252092	0.806	0.719	3.57075e-08	Son
ENSMUSG00000022994	1.00328e-27	-0.570905	0.035	0.212	3.00865e-23	Adcy6
ENSMUSG00000022995	4.36719e-13	-0.452612	0.302	0.44	1.30963e-08	Enah
ENSMUSG00000023008	2.78567e-09	-0.580475	0.095	0.177	8.35365e-05	Fmnl3
ENSMUSG00000023010	9.38118e-16	-0.448536	0.354	0.511	2.81323e-11	Tmbim6
ENSMUSG00000023022	9.28456e-46	-0.92331	0.28	0.548	2.78426e-41	Lima1
ENSMUSG00000023030	2.89487e-19	-0.468487	0.083	0.234	8.68114e-15	Slc11a2
ENSMUSG00000023044	1.73634e-26	-0.667461	0.227	0.426	5.20695e-22	Csad
ENSMUSG00000023068	5.00424e-20	-0.52829	0.119	0.282	1.50067e-15	Nus1
ENSMUSG00000023079	3.19314e-20	-0.581981	0.179	0.345	9.57558e-16	Gtf2ird1
ENSMUSG00000023087	1.80666e-22	0.428182	0.214	0.102	5.41782e-18	Noct
ENSMUSG00000023092	2.54381e-33	-0.712127	0.043	0.247	7.62838e-29	Fhl1
ENSMUSG00000023122	2.38653e-28	-0.608773	0.02	0.191	7.15672e-24	Sult1c2
ENSMUSG00000023150	2.58211e-95	-1.34418	0.27	0.646	7.74322e-91	Ivns1abp
ENSMUSG00000023206	4.10215e-14	-0.383497	0.075	0.192	1.23015e-09	Il15ra
ENSMUSG00000023235	1.12414e-08	-0.312711	0.147	0.243	0.000337107	Ccl25
ENSMUSG00000023236	4.4227e-20	0.257796	0.115	0.042	1.32628e-15	Scg5
ENSMUSG00000023243	1.83045e-48	-1.25493	0.052	0.318	5.48916e-44	Kcnk5
ENSMUSG00000023456	1.54153e-08	-0.274094	0.066	0.145	0.000462274	Tpi1
ENSMUSG00000023805	2.76141e-222	0.844862	0.361	0.06	8.28092e-218	Synj2
ENSMUSG00000023809	2.08539e-12	-0.447975	0.066	0.166	6.25366e-08	Rps6ka2
ENSMUSG00000023826	4.44223e-20	-0.507214	0.701	0.759	1.33214e-15	Prkn
ENSMUSG00000023827	1.95606e-135	0.803568	0.363	0.087	5.86583e-131	Agpat4
ENSMUSG00000023829	3.17932e-48	-0.94551	0.043	0.31	9.53416e-44	Slc22a1
ENSMUSG00000023830	8.91528e-20	-0.651118	0.315	0.479	2.67351e-15	Igf2r
ENSMUSG00000023845	8.72575e-18	0.408519	0.583	0.451	2.61668e-13	Lnpep
ENSMUSG00000023861	1.98898e-23	-0.586003	0.13	0.312	5.96456e-19	Mpc1
ENSMUSG00000023868	7.14921e-278	2.1467	0.62	0.149	2.14391e-273	Pde10a
ENSMUSG00000023914	1.47222e-39	-1.07255	0.155	0.391	4.4149e-35	Mep1a
ENSMUSG00000023951	2.9428e-278	1.81235	0.868	0.38	8.82487e-274	Vegfa
ENSMUSG00000023959	0	3.04883	0.953	0.205	0	Clic5
ENSMUSG00000023965	1.02312e-20	-0.384128	0.832	0.885	3.06814e-16	Fbxl17
ENSMUSG00000023990	3.88081e-07	-0.320792	0.26	0.35	0.0116378	Tfeb
ENSMUSG00000024012	5.43977e-24	0.358468	0.303	0.159	1.63128e-19	Mtch1
ENSMUSG00000024043	0	3.67018	0.988	0.155	0	Arhgap28
ENSMUSG00000024044	2.76379e-41	-1.33976	0.049	0.286	8.28805e-37	Epb41l3
ENSMUSG00000024064	3.69917e-72	-1.76029	0.06	0.407	1.10931e-67	Galnt14
ENSMUSG00000024074	4.98489e-47	0.702006	0.712	0.5	1.49487e-42	Crim1
ENSMUSG00000024083	2.59592e-10	0.27831	0.418	0.316	7.78463e-06	Pja2
ENSMUSG00000024085	1.89266e-25	-0.67795	0.268	0.47	5.67571e-21	Man2a1
ENSMUSG00000024087	9.73999e-46	0.26023	0.104	0.022	2.92083e-41	Cyp1b1
ENSMUSG00000024104	1.43378e-13	-0.405456	0.149	0.277	4.29962e-09	Washc2
ENSMUSG00000024120	3.82054e-13	-0.381954	0.178	0.311	1.1457e-08	Lrpprc
ENSMUSG00000024121	1.5175e-09	-0.341504	0.185	0.295	4.55069e-05	Atp6v0c
ENSMUSG00000024130	2.93987e-28	-0.674201	0.145	0.35	8.81608e-24	Abca3
ENSMUSG00000024131	3.21795e-56	-1.32393	0.052	0.346	9.65e-52	Slc3a1
ENSMUSG00000024132	1.69794e-08	-0.262683	0.095	0.181	0.000509179	Eci1
ENSMUSG00000024140	3.49565e-12	-0.660824	0.115	0.223	1.04827e-07	Epas1
ENSMUSG00000024158	4.06275e-10	-0.311627	0.113	0.217	1.21834e-05	Hagh
ENSMUSG00000024180	9.39736e-13	-0.293655	0.037	0.133	2.81808e-08	Pgap6
ENSMUSG00000024187	1.59897e-08	-0.321425	0.145	0.24	0.000479499	Fam234a
ENSMUSG00000024222	7.44062e-19	-0.597088	0.066	0.206	2.23129e-14	Fkbp5
ENSMUSG00000024236	2.30698e-53	-1.05216	0.262	0.555	6.91818e-49	Svil
ENSMUSG00000024238	1.07503e-07	-0.284256	0.472	0.332	0.0032238	Zeb1
ENSMUSG00000024247	2.21652e-95	0.546479	0.256	0.06	6.6469e-91	Pkdcc
ENSMUSG00000024277	9.19811e-25	-0.637029	0.127	0.311	2.75833e-20	Mapre2
ENSMUSG00000024294	7.45296e-17	0.366275	0.6	0.473	2.23499e-12	Mib1
ENSMUSG00000024298	3.45278e-08	-0.321962	0.342	0.442	0.00103542	Zfp871
ENSMUSG00000024302	3.6909e-33	0.428076	0.27	0.117	1.10683e-28	Dtna
ENSMUSG00000024313	3.24749e-13	-0.600327	0.047	0.146	9.73857e-09	Mep1b
ENSMUSG00000024317	1.85512e-10	0.254975	0.274	0.182	5.56312e-06	Rnf138
ENSMUSG00000024346	1.69045e-09	-0.327714	0.201	0.312	5.06931e-05	Pfdn1
ENSMUSG00000024354	3.33336e-43	-1.03558	0.072	0.323	9.99607e-39	Slc23a1
ENSMUSG00000024388	1.54061e-26	-0.573652	0.04	0.211	4.61998e-22	Myo7b
ENSMUSG00000024404	9.20047e-07	0.27292	0.438	0.366	0.0275904	Riok3
ENSMUSG00000024420	1.12274e-296	1.49498	0.776	0.208	3.36688e-292	Zfp521
ENSMUSG00000024421	1.47861e-39	-0.972174	0.031	0.258	4.43406e-35	Lama3
ENSMUSG00000024424	8.10959e-22	-0.449986	0.014	0.147	2.4319e-17	Ttc39c
ENSMUSG00000024425	5.26684e-72	0.919855	0.672	0.406	1.57942e-67	Ndfip1
ENSMUSG00000024431	4.19686e-12	-0.428688	0.357	0.486	1.25855e-07	Nr3c1
ENSMUSG00000024451	1.30283e-10	-0.598162	0.034	0.111	3.90693e-06	Arap3
ENSMUSG00000024456	9.81518e-13	-0.36229	0.288	0.428	2.94337e-08	Diaph1
ENSMUSG00000024483	1.75506e-11	-0.33047	0.626	0.7	5.26308e-07	Ankhd1
ENSMUSG00000024500	1.53546e-17	-0.927299	0.047	0.171	4.60455e-13	Ppp2r2b
ENSMUSG00000024503	5.55839e-09	-0.357696	0.222	0.334	0.000166685	Spink1
ENSMUSG00000024507	7.08948e-10	-0.338829	0.187	0.297	2.12599e-05	Hsd17b4
ENSMUSG00000024527	1.59815e-06	-0.260208	0.193	0.28	0.0479253	Afg3l2
ENSMUSG00000024533	1.57818e-34	0.48658	0.493	0.285	4.73264e-30	Spire1
ENSMUSG00000024534	0	2.51929	0.855	0.107	0	Sncaip
ENSMUSG00000024535	3.09147e-37	-0.813586	0.204	0.447	9.27071e-33	Snx24
ENSMUSG00000024544	2.50818e-132	-1.84127	0.3	0.729	7.52154e-128	Ldlrad4
ENSMUSG00000024548	4.01471e-103	-1.51291	0.286	0.701	1.20393e-98	Setbp1
ENSMUSG00000024558	2.01079e-64	-1.29587	0.025	0.346	6.02996e-60	Mapk4
ENSMUSG00000024563	5.2514e-09	0.273036	0.351	0.26	0.000157479	Smad2
ENSMUSG00000024576	3.47931e-238	1.5109	0.96	0.633	1.04338e-233	Csnk1a1
ENSMUSG00000024589	3.2916e-134	-1.69153	0.498	0.806	9.87085e-130	Nedd4l
ENSMUSG00000024642	5.0991e-112	1.17353	0.732	0.395	1.52912e-107	Tle4
ENSMUSG00000024644	2.64057e-11	-0.325544	0.054	0.146	7.91854e-07	Cndp2
ENSMUSG00000024646	8.34261e-18	-0.494147	0.158	0.315	2.50178e-13	Cyb5a
ENSMUSG00000024650	3.85254e-21	-0.52487	0.021	0.157	1.1553e-16	Slc22a6
ENSMUSG00000024659	2.10139e-58	0.308349	0.104	0.018	6.30165e-54	Anxa1
ENSMUSG00000024661	1.12118e-22	-0.647834	0.337	0.528	3.36219e-18	Fth1
ENSMUSG00000024665	6.83564e-15	-0.331694	0.029	0.133	2.04987e-10	Fads2
ENSMUSG00000024694	2.75434e-73	-2.11565	0.077	0.429	8.25971e-69	Keg1
ENSMUSG00000024697	3.95773e-31	-0.968512	0.084	0.286	1.18684e-26	Gna14
ENSMUSG00000024726	4.36603e-19	0.389277	0.21	0.106	1.30929e-14	Carnmt1
ENSMUSG00000024754	3.10903e-11	-0.459995	0.155	0.267	9.32336e-07	Cemip2
ENSMUSG00000024757	1.00223e-10	-0.535785	0.037	0.117	3.00549e-06	Slc22a19
ENSMUSG00000024758	5.59721e-09	-0.343024	0.538	0.64	0.000167849	Rtn3
ENSMUSG00000024764	2.55051e-13	-0.366693	0.086	0.203	7.64848e-09	Naa40
ENSMUSG00000024781	4.01073e-22	-0.658966	0.086	0.246	1.20274e-17	Lipa
ENSMUSG00000024812	2.17308e-13	-0.459623	0.234	0.377	6.51664e-09	Tjp2
ENSMUSG00000024827	2.13035e-19	-0.6701	0.012	0.131	6.38849e-15	Gldc
ENSMUSG00000024843	5.53465e-54	-1.14553	0.184	0.483	1.65973e-49	Chka
ENSMUSG00000024866	6.26363e-12	-0.377851	0.058	0.157	1.87834e-07	Acy3
ENSMUSG00000024867	1.33361e-12	-0.608287	0.194	0.319	3.99924e-08	Pip5k1b
ENSMUSG00000024887	2.19658e-10	-0.286609	0.044	0.128	6.5871e-06	Asah2
ENSMUSG00000024892	1.08242e-49	-1.11853	0.109	0.39	3.24595e-45	Pcx
ENSMUSG00000024896	1.4391e-08	-0.259607	0.083	0.165	0.000431556	Minpp1
ENSMUSG00000024899	1.08879e-46	-1.03351	0.07	0.332	3.26505e-42	Papss2
ENSMUSG00000024900	4.68913e-28	-0.703929	0.25	0.458	1.40618e-23	Cpt1a
ENSMUSG00000024913	7.7574e-13	-0.51298	0.184	0.307	2.32629e-08	Lrp5
ENSMUSG00000024924	1.20524e-15	-0.356046	0.037	0.15	3.61428e-11	Vldlr
ENSMUSG00000024935	1.08603e-61	-1.39569	0.063	0.38	3.25677e-57	Slc1a1
ENSMUSG00000024953	3.35955e-10	-0.342433	0.179	0.296	1.00746e-05	Prdx5
ENSMUSG00000024955	1.24337e-21	-0.511906	0.086	0.248	3.72862e-17	Esrra
ENSMUSG00000024969	1.36902e-19	-0.482469	0.518	0.666	4.10542e-15	Mark2
ENSMUSG00000024983	3.16975e-31	-0.57213	0.668	0.779	9.50546e-27	Vti1a
ENSMUSG00000024985	3.29308e-22	-0.585427	0.591	0.734	9.87528e-18	Tcf7l2
ENSMUSG00000024998	0	4.01179	0.988	0.089	0	Plce1
ENSMUSG00000024999	5.87414e-19	0.372804	0.201	0.1	1.76154e-14	Noc3l
ENSMUSG00000025006	6.28053e-127	-1.76536	0.179	0.648	1.88341e-122	Sorbs1
ENSMUSG00000025026	2.36013e-21	-0.588393	0.286	0.471	7.07754e-17	Add3
ENSMUSG00000025027	4.27346e-21	-0.525002	0.156	0.335	1.28153e-16	Xpnpep1
ENSMUSG00000025036	3.32259e-30	-0.616257	0.074	0.278	9.96377e-26	Sfxn2
ENSMUSG00000025041	1.89644e-24	-0.594742	0.292	0.489	5.68706e-20	Nt5c2
ENSMUSG00000025059	1.9747e-70	-1.87403	0.266	0.556	5.92174e-66	Gk
ENSMUSG00000025075	6.55463e-15	-0.370149	0.028	0.131	1.9656e-10	Habp2
ENSMUSG00000025076	4.09309e-22	-0.670641	0.089	0.248	1.22743e-17	Casp7
ENSMUSG00000025077	1.08074e-16	0.284727	0.124	0.052	3.24091e-12	Dclre1a
ENSMUSG00000025078	1.89795e-14	0.379313	0.372	0.254	5.69156e-10	Nhlrc2
ENSMUSG00000025083	4.43976e-48	-1.12086	0.06	0.331	1.3314e-43	Afap1l2
ENSMUSG00000025085	5.08977e-143	-1.98689	0.129	0.641	1.52632e-138	Ablim1
ENSMUSG00000025092	2.37022e-229	1.26704	0.56	0.14	7.1078e-225	Hspa12a
ENSMUSG00000025103	1.38852e-10	0.292743	0.394	0.292	4.16389e-06	Btbd1
ENSMUSG00000025104	1.5756e-15	0.262996	0.253	0.141	4.72492e-11	Hdgfl3
ENSMUSG00000025137	5.53542e-40	-0.788768	0.081	0.324	1.65996e-35	Pcyt2
ENSMUSG00000025138	1.52552e-17	-0.540313	0.279	0.432	4.57474e-13	Sirt7
ENSMUSG00000025142	2.01623e-09	-0.270249	0.092	0.184	6.04627e-05	Aspscr1
ENSMUSG00000025147	1.21864e-26	0.496166	0.462	0.295	3.65446e-22	Mob2
ENSMUSG00000025176	1.37267e-71	-1.46252	0.133	0.476	4.11637e-67	Hoga1
ENSMUSG00000025184	6.90281e-07	-0.272188	0.276	0.372	0.0207001	R3hcc1l
ENSMUSG00000025189	2.48579e-17	-0.384142	0.009	0.116	7.45438e-13	Cnnm1
ENSMUSG00000025190	1.22945e-09	-0.292826	0.063	0.148	3.68686e-05	Got1
ENSMUSG00000025192	3.14192e-57	0.622252	0.322	0.122	9.42198e-53	Entpd7
ENSMUSG00000025194	2.01668e-74	-2.18452	0.109	0.454	6.04763e-70	Abcc2
ENSMUSG00000025195	4.01939e-10	-0.346024	0.165	0.274	1.20534e-05	Dnmbp
ENSMUSG00000025196	3.74846e-19	-0.445289	0.035	0.166	1.12409e-14	Cpn1
ENSMUSG00000025198	1.82308e-25	-0.610488	0.089	0.273	5.46705e-21	Erlin1
ENSMUSG00000025199	3.28407e-07	-0.255648	0.202	0.298	0.00984828	Chuk
ENSMUSG00000025203	4.79773e-30	0.306588	0.164	0.058	1.43874e-25	Scd2
ENSMUSG00000025207	2.82291e-19	-0.3896	0.012	0.132	8.46534e-15	Sema4g
ENSMUSG00000025217	2.75196e-99	0.993507	0.79	0.492	8.25257e-95	Btrc
ENSMUSG00000025231	7.60407e-54	-0.999654	0.19	0.488	2.28031e-49	Sufu
ENSMUSG00000025240	2.68078e-12	-0.495978	0.392	0.506	8.03913e-08	Sacm1l
ENSMUSG00000025243	1.80697e-65	-1.41179	0.095	0.42	5.41873e-61	Slc6a20b
ENSMUSG00000025246	3.00659e-18	0.32568	0.698	0.551	9.01617e-14	Tbl1x
ENSMUSG00000025269	1.46419e-15	-0.476476	0.247	0.399	4.39081e-11	Apex2
ENSMUSG00000025277	1.6001e-13	-0.462954	0.051	0.152	4.79839e-09	Abhd6
ENSMUSG00000025278	5.4555e-68	-1.15657	0.167	0.509	1.636e-63	Flnb
ENSMUSG00000025283	1.05165e-26	-0.679314	0.164	0.361	3.1537e-22	Sat1
ENSMUSG00000025314	8.86616e-70	0.690546	0.864	0.609	2.65878e-65	Ptprj
ENSMUSG00000025321	1.39613e-20	-0.736537	0.265	0.42	4.18671e-16	Itgb8
ENSMUSG00000025323	5.63717e-17	0.318621	0.239	0.129	1.69047e-12	Sp4
ENSMUSG00000025340	2.49298e-10	0.302776	0.383	0.285	7.47595e-06	Rabgef1
ENSMUSG00000025351	4.51004e-07	-0.32538	0.283	0.379	0.0135247	Cd63
ENSMUSG00000025369	1.01733e-09	0.256487	0.485	0.382	3.05078e-05	Smarcc2
ENSMUSG00000025372	8.33959e-40	-0.842925	0.081	0.319	2.50087e-35	Baiap2
ENSMUSG00000025453	9.37843e-21	-0.652156	0.28	0.456	2.8124e-16	Nnt
ENSMUSG00000025477	1.98916e-13	-0.543197	0.201	0.327	5.96508e-09	Inpp5a
ENSMUSG00000025486	9.98871e-27	-0.575039	0.098	0.292	2.99541e-22	Sirt3
ENSMUSG00000025494	1.11686e-12	-0.259968	0.017	0.101	3.34924e-08	Sigirr
ENSMUSG00000025497	1.16986e-10	-0.262739	0.052	0.143	3.50817e-06	Cdhr5
ENSMUSG00000025504	6.20673e-71	-1.27407	0.051	0.401	1.86127e-66	Eps8l2
ENSMUSG00000025533	3.58875e-15	-0.538788	0.11	0.239	1.07619e-10	Asl
ENSMUSG00000025537	1.70672e-07	-0.306643	0.263	0.368	0.00511811	Phkg1
ENSMUSG00000025545	5.3656e-56	-1.06938	0.253	0.552	1.60904e-51	Clybl
ENSMUSG00000025555	2.0554e-19	-0.529232	0.658	0.765	6.16374e-15	Farp1
ENSMUSG00000025558	1.13844e-70	-1.34663	0.256	0.578	3.41394e-66	Dock9
ENSMUSG00000025584	3.93184e-83	-1.3972	0.168	0.547	1.17908e-78	Pde8a
ENSMUSG00000025608	0	3.57696	0.988	0.109	0	Podxl
ENSMUSG00000025610	9.97281e-26	-0.803197	0.04	0.204	2.99065e-21	Map3k7cl
ENSMUSG00000025656	1.35551e-09	-0.315132	0.044	0.122	4.06491e-05	Arhgef9
ENSMUSG00000025666	1.13492e-49	0.33823	0.136	0.032	3.4034e-45	Tmem47
ENSMUSG00000025702	5.97551e-14	-0.406033	0.219	0.366	1.79194e-09	Marchf8
ENSMUSG00000025726	5.43781e-24	-0.503226	0.015	0.162	1.63069e-19	Slc28a1
ENSMUSG00000025781	1.27714e-09	-0.343829	0.245	0.362	3.8299e-05	Atp5f1c
ENSMUSG00000025790	4.95892e-57	-1.32346	0.126	0.429	1.48708e-52	Slco3a1
ENSMUSG00000025795	3.93119e-43	-1.05529	0.144	0.41	1.17888e-38	Rassf3
ENSMUSG00000025809	3.48927e-21	0.312327	0.568	0.391	1.04636e-16	Itgb1
ENSMUSG00000025815	3.67207e-30	-0.638789	0.028	0.209	1.10118e-25	Dhtkd1
ENSMUSG00000025854	1.7194e-20	-0.491609	0.041	0.182	5.15613e-16	Fam20c
ENSMUSG00000025871	6.39128e-18	-0.474105	0.138	0.293	1.91662e-13	4833439L19Rik
ENSMUSG00000025880	5.57525e-29	-0.708855	0.145	0.351	1.67191e-24	Smad7
ENSMUSG00000025885	2.12987e-25	-0.832707	0.4	0.553	6.38705e-21	Myo5b
ENSMUSG00000025903	1.89462e-12	-0.408464	0.248	0.381	5.68157e-08	Lypla1
ENSMUSG00000025907	2.02246e-24	0.440337	0.663	0.502	6.06496e-20	Rb1cc1
ENSMUSG00000025911	2.0334e-53	-0.993612	0.069	0.364	6.09775e-49	Adhfe1
ENSMUSG00000025920	4.49376e-19	-0.48726	0.374	0.544	1.34759e-14	Stau2
ENSMUSG00000025927	1.29323e-15	-0.73868	0.057	0.171	3.87814e-11	Tfap2b
ENSMUSG00000025932	0	0.869039	0.199	0.005	0	Eya1
ENSMUSG00000025937	1.29159e-34	-1.0479	0.303	0.486	3.87323e-30	Lactb2
ENSMUSG00000025950	7.00753e-21	-0.693672	0.155	0.318	2.10142e-16	Idh1
ENSMUSG00000025982	1.47193e-11	0.314714	0.53	0.425	4.41403e-07	Sf3b1
ENSMUSG00000025993	5.60357e-10	-0.391356	0.058	0.143	1.6804e-05	Slc40a1
ENSMUSG00000025997	6.11378e-25	0.525662	0.389	0.232	1.8334e-20	Ikzf2
ENSMUSG00000026004	1.08577e-23	-0.555114	0.608	0.711	3.25602e-19	Kansl1l
ENSMUSG00000026024	1.42279e-14	-0.35045	0.119	0.254	4.26667e-10	Als2
ENSMUSG00000026028	8.83625e-18	-0.490129	0.161	0.316	2.64982e-13	Trak2
ENSMUSG00000026029	2.24732e-13	-0.396169	0.081	0.195	6.73928e-09	Casp8
ENSMUSG00000026031	3.1216e-38	-0.815348	0.28	0.508	9.36106e-34	Cflar
ENSMUSG00000026034	1.13628e-25	0.455692	0.714	0.567	3.40748e-21	Clk1
ENSMUSG00000026062	6.69869e-21	-0.523649	0.02	0.151	2.0088e-16	Slc9a2
ENSMUSG00000026103	4.77192e-22	-0.735442	0.429	0.577	1.431e-17	Gls
ENSMUSG00000026107	1.25354e-17	-0.46087	0.051	0.18	3.75912e-13	Nabp1
ENSMUSG00000026110	5.38189e-52	0.742001	0.53	0.289	1.61392e-47	Mgat4a
ENSMUSG00000026113	0	1.83523	0.761	0.201	0	Inpp4a
ENSMUSG00000026126	1.63638e-13	-0.41011	0.025	0.116	4.90717e-09	Ptpn18
ENSMUSG00000026131	2.77821e-48	0.468835	0.902	0.701	8.33129e-44	Dst
ENSMUSG00000026156	1.40142e-59	-1.42607	0.109	0.413	4.20258e-55	B3gat2
ENSMUSG00000026170	4.96299e-95	0.841566	0.296	0.08	1.4883e-90	Cyp27a1
ENSMUSG00000026175	9.23869e-15	-0.32706	0.035	0.142	2.7705e-10	Vil1
ENSMUSG00000026185	5.21853e-09	-0.566566	0.141	0.231	0.000156493	Igfbp5
ENSMUSG00000026187	7.07109e-10	-0.338139	0.185	0.295	2.12048e-05	Xrcc5
ENSMUSG00000026189	4.26088e-32	-0.806873	0.052	0.253	1.27775e-27	Pecr
ENSMUSG00000026200	6.40078e-33	-0.705931	0.08	0.292	1.91947e-28	Glb1l
ENSMUSG00000026207	0	1.31549	0.522	0.072	0	Speg
ENSMUSG00000026219	7.95764e-11	-0.306881	0.669	0.741	2.38634e-06	Trip12
ENSMUSG00000026220	1.37927e-17	-0.587958	0.006	0.111	4.13616e-13	Slc16a14
ENSMUSG00000026222	1.08705e-11	-0.746623	0.058	0.149	3.25984e-07	Sp100
ENSMUSG00000026235	1.35124e-08	-0.479555	0.077	0.154	0.00040521	Epha4
ENSMUSG00000026255	3.81219e-21	-1.04453	0.077	0.225	1.1432e-16	Efhd1
ENSMUSG00000026259	1.88623e-35	-0.768813	0.035	0.245	5.65643e-31	Ngef
ENSMUSG00000026288	1.47724e-09	-0.735414	0.038	0.11	4.42995e-05	Inpp5d
ENSMUSG00000026305	0	2.51535	0.959	0.292	0	Lrrfip1
ENSMUSG00000026307	2.67518e-23	-0.531592	0.058	0.218	8.02233e-19	Scly
ENSMUSG00000026339	1.95565e-09	-0.27413	0.11	0.208	5.8646e-05	Ccdc93
ENSMUSG00000026348	1.54505e-33	-0.877875	0.028	0.225	4.6333e-29	Acmsd
ENSMUSG00000026380	4.63803e-63	-1.56928	0.164	0.495	1.39085e-58	Tfcp2l1
ENSMUSG00000026383	1.58144e-249	1.71019	0.942	0.528	4.74241e-245	Epb41l5
ENSMUSG00000026388	3.13975e-28	0.3467	0.155	0.056	9.41548e-24	3110009E18Rik
ENSMUSG00000026389	1.30555e-148	0.741218	0.243	0.041	3.91509e-144	Steap3
ENSMUSG00000026393	6.22703e-10	-0.345176	0.446	0.549	1.86736e-05	Nek7
ENSMUSG00000026399	0	0.950139	0.302	0.029	0	Cd55
ENSMUSG00000026425	1.14863e-197	1.38302	0.922	0.556	3.44452e-193	Srgap2
ENSMUSG00000026437	1.93767e-17	-0.400133	0.02	0.132	5.81068e-13	Cdk18
ENSMUSG00000026469	8.31291e-25	-0.568933	0.3	0.496	2.49288e-20	Xpr1
ENSMUSG00000026473	1.19825e-13	-0.357058	0.047	0.153	3.59331e-09	Glul
ENSMUSG00000026480	0	1.22874	0.384	0.019	0	Ncf2
ENSMUSG00000026482	6.65267e-72	-1.25928	0.338	0.636	1.995e-67	Rgl1
ENSMUSG00000026483	9.3127e-09	-0.455284	0.078	0.161	0.000279269	Niban1
ENSMUSG00000026504	5.23864e-08	-0.309793	0.259	0.364	0.00157096	Sdccag8
ENSMUSG00000026554	1.31366e-10	-0.420142	0.525	0.602	3.93941e-06	Dcaf8
ENSMUSG00000026558	1.22689e-41	0.539327	0.289	0.119	3.67919e-37	Uck2
ENSMUSG00000026565	9.42656e-07	0.269922	0.446	0.367	0.0282684	Pou2f1
ENSMUSG00000026568	2.94294e-18	-0.492362	0.213	0.376	8.82529e-14	Mpc2
ENSMUSG00000026575	6.95046e-16	-0.457604	0.15	0.291	2.0843e-11	Nme7
ENSMUSG00000026576	4.79335e-81	-1.34253	0.211	0.583	1.43743e-76	Atp1b1
ENSMUSG00000026594	7.92656e-18	-0.541037	0.13	0.28	2.37702e-13	Ralgps2
ENSMUSG00000026601	0	0.541521	0.17	0.007	0	Axdnd1
ENSMUSG00000026602	0	3.83378	0.936	0.016	0	Nphs2
ENSMUSG00000026604	0	1.80769	0.91	0.29	0	Ptpn14
ENSMUSG00000026610	4.51775e-204	-3.25129	0.452	0.837	1.35478e-199	Esrrg
ENSMUSG00000026611	4.00759e-19	-0.411822	0.017	0.138	1.2018e-14	Spata17
ENSMUSG00000026623	2.035e-49	-1.08357	0.204	0.478	6.10256e-45	Lpgat1
ENSMUSG00000026626	5.97885e-14	-0.447749	0.377	0.521	1.79294e-09	Ppp2r5a
ENSMUSG00000026627	3.54242e-18	-0.433464	0.049	0.179	1.0623e-13	Pacc1
ENSMUSG00000026637	2.08446e-15	-0.41706	0.057	0.173	6.25086e-11	Traf5
ENSMUSG00000026640	2.59654e-33	-0.897404	0.109	0.327	7.7865e-29	Plxna2
ENSMUSG00000026655	1.36839e-44	-0.91221	0.098	0.361	4.10352e-40	Fam107b
ENSMUSG00000026664	3.01757e-13	-0.380196	0.115	0.239	9.04909e-09	Phyh
ENSMUSG00000026670	2.92647e-09	-0.269583	0.087	0.179	8.77589e-05	Uap1
ENSMUSG00000026672	0	1.69157	0.665	0.111	0	Optn
ENSMUSG00000026688	1.4887e-12	-0.305616	0.028	0.117	4.46432e-08	Mgst3
ENSMUSG00000026705	1.21926e-10	-0.329167	0.112	0.215	3.65632e-06	Klhl20
ENSMUSG00000026721	7.49025e-103	-1.18921	0.492	0.79	2.24618e-98	Rabgap1l
ENSMUSG00000026726	1.47938e-77	-1.69037	0.08	0.438	4.43637e-73	Cubn
ENSMUSG00000026728	6.14252e-69	0.544958	0.208	0.053	1.84202e-64	Vim
ENSMUSG00000026730	3.26097e-69	-1.8572	0.158	0.479	9.77901e-65	Pter
ENSMUSG00000026748	6.26656e-125	1.07283	0.939	0.651	1.87922e-120	Plxdc2
ENSMUSG00000026773	8.89835e-12	-0.450479	0.089	0.194	2.66844e-07	Pfkfb3
ENSMUSG00000026778	1.27689e-16	-0.509929	0.032	0.146	3.82915e-12	Prkcq
ENSMUSG00000026796	4.66097e-38	0.400768	0.273	0.11	1.39773e-33	Niban2
ENSMUSG00000026797	5.76342e-54	0.567231	0.299	0.107	1.72833e-49	Stxbp1
ENSMUSG00000026799	1.13864e-07	0.254139	0.423	0.343	0.00341456	Med27
ENSMUSG00000026811	0	0.646849	0.221	0.016	0	St6galnac6
ENSMUSG00000026812	6.43118e-08	-0.303557	0.19	0.288	0.00192858	Tsc1
ENSMUSG00000026814	6.61501e-12	-0.780584	0.087	0.187	1.98371e-07	Eng
ENSMUSG00000026832	1.61337e-13	-0.48411	0.031	0.125	4.83818e-09	Cytip
ENSMUSG00000026839	5.8886e-28	-0.751807	0.161	0.367	1.76587e-23	Upp2
ENSMUSG00000026842	2.01633e-10	-0.349075	0.407	0.529	6.04656e-06	Abl1
ENSMUSG00000026858	4.83893e-11	-0.325912	0.063	0.156	1.4511e-06	Miga2
ENSMUSG00000026866	3.61943e-32	-0.95064	0.025	0.214	1.0854e-27	Kynu
ENSMUSG00000026870	1.89829e-16	-0.321874	0.018	0.127	5.69258e-12	Cutal
ENSMUSG00000026879	1.15135e-203	0.863004	0.357	0.063	3.45266e-199	Gsn
ENSMUSG00000026883	3.14398e-15	-0.468792	0.135	0.269	9.42818e-11	Dab2ip
ENSMUSG00000026888	3.40327e-18	-0.672639	0.046	0.173	1.02057e-13	Grb14
ENSMUSG00000026893	3.89956e-13	-0.410625	0.035	0.13	1.1694e-08	Gca
ENSMUSG00000026915	7.90096e-28	-0.665398	0.495	0.654	2.36934e-23	Strbp
ENSMUSG00000026921	1.2361e-07	-1.02725	0.1	0.169	0.00370683	Egfl7
ENSMUSG00000026944	1.09759e-27	0.309777	0.135	0.046	3.29144e-23	Abca2
ENSMUSG00000026970	4.72566e-149	1.00947	0.971	0.728	1.41713e-144	Rbms1
ENSMUSG00000026971	4.43249e-119	-2.28064	0.121	0.575	1.32921e-114	Itgb6
ENSMUSG00000026976	5.35956e-51	-1.05717	0.191	0.48	1.60722e-46	Pax8
ENSMUSG00000026991	6.32684e-82	-1.22011	0.489	0.735	1.89729e-77	Pkp4
ENSMUSG00000026994	1.57335e-19	-0.653969	0.121	0.278	4.71817e-15	Galnt3
ENSMUSG00000027010	1.60633e-20	-0.617134	0.242	0.416	4.81708e-16	Slc25a12
ENSMUSG00000027016	0	3.42605	0.991	0.232	0	Zfp385b
ENSMUSG00000027030	3.65465e-45	-1.37584	0.182	0.435	1.09596e-40	Stk39
ENSMUSG00000027035	6.04963e-287	1.92868	0.948	0.463	1.81416e-282	Cers6
ENSMUSG00000027070	1.7804e-92	-2.46549	0.43	0.679	5.33907e-88	Lrp2
ENSMUSG00000027111	1.9407e-80	-1.41348	0.145	0.517	5.81977e-76	Itga6
ENSMUSG00000027160	2.44779e-09	0.253317	0.188	0.116	7.34042e-05	Ccdc34
ENSMUSG00000027170	2.76889e-36	0.356341	0.156	0.049	8.30334e-32	Eif3m
ENSMUSG00000027173	2.01984e-16	-0.383834	0.029	0.141	6.0571e-12	Depdc7
ENSMUSG00000027177	4.56222e-27	0.477054	0.469	0.3	1.36812e-22	Hipk3
ENSMUSG00000027180	1.22867e-19	0.484945	0.42	0.287	3.68454e-15	Fbxo3
ENSMUSG00000027187	1.69089e-13	-0.411783	0.161	0.297	5.07063e-09	Cat
ENSMUSG00000027198	3.27458e-11	0.290235	0.354	0.249	9.81982e-07	Ext2
ENSMUSG00000027199	5.18348e-33	-1.11236	0.27	0.462	1.55442e-28	Gatm
ENSMUSG00000027202	2.71463e-10	-2.59237	0.446	0.531	8.14063e-06	Slc12a1
ENSMUSG00000027207	2.28818e-07	-0.265492	0.21	0.306	0.00686179	Galk2
ENSMUSG00000027210	2.37492e-13	-0.860416	0.741	0.486	7.1219e-09	Meis2
ENSMUSG00000027217	1.19216e-18	-0.973049	0.072	0.208	3.57505e-14	Tspan18
ENSMUSG00000027221	5.96273e-230	0.414752	0.132	0.008	1.7881e-225	Chst1
ENSMUSG00000027227	1.13013e-51	-1.13643	0.15	0.436	3.38903e-47	Sord
ENSMUSG00000027244	2.7628e-08	0.265743	0.276	0.198	0.000828507	Atg13
ENSMUSG00000027253	6.44558e-23	-0.527732	0.028	0.174	1.9329e-18	Lrp4
ENSMUSG00000027276	1.26252e-06	-0.371269	0.064	0.125	0.0378605	Jag1
ENSMUSG00000027287	7.77632e-09	-0.315613	0.21	0.316	0.000233196	Snap23
ENSMUSG00000027298	0	0.515615	0.161	0.007	0	Tyro3
ENSMUSG00000027303	1.30276e-10	0.294605	0.559	0.448	3.90672e-06	Ptpra
ENSMUSG00000027309	2.61451e-85	-1.00858	0.557	0.806	7.84039e-81	Dnaaf9
ENSMUSG00000027315	4.97056e-10	-0.258801	0.031	0.106	1.49057e-05	Spint1
ENSMUSG00000027332	8.41408e-09	-0.25901	0.149	0.252	0.000252321	Ivd
ENSMUSG00000027339	2.25512e-72	0.307645	0.1	0.014	6.76266e-68	Rassf2
ENSMUSG00000027346	9.11014e-65	0.823507	0.579	0.308	2.73195e-60	Gpcpd1
ENSMUSG00000027351	2.85376e-07	-0.344032	0.253	0.348	0.00855787	Spred1
ENSMUSG00000027356	9.58961e-31	-0.604057	0.021	0.205	2.87573e-26	Fermt1
ENSMUSG00000027359	8.72626e-77	-1.94841	0.17	0.513	2.61683e-72	Slc27a2
ENSMUSG00000027365	1.32488e-31	-0.7573	0.565	0.717	3.97306e-27	Trpm7
ENSMUSG00000027367	2.43406e-14	-0.383835	0.159	0.299	7.29925e-10	Stard7
ENSMUSG00000027375	3.7114e-08	-0.405298	0.089	0.165	0.00111297	Mal
ENSMUSG00000027452	2.6951e-44	-1.13559	0.075	0.327	8.08208e-40	Acss1
ENSMUSG00000027489	1.75916e-174	0.391663	0.116	0.009	5.27536e-170	Necab3
ENSMUSG00000027490	1.85368e-53	0.294494	0.107	0.02	5.55881e-49	E2f1
ENSMUSG00000027499	2.31484e-33	0.567681	0.386	0.206	6.94173e-29	Pkia
ENSMUSG00000027506	6.3491e-14	0.333557	0.489	0.367	1.90397e-09	Tpd52
ENSMUSG00000027508	0	2.41346	0.861	0.139	0	Pag1
ENSMUSG00000027513	1.2258e-26	-0.824963	0.308	0.494	3.67592e-22	Pck1
ENSMUSG00000027523	7.50191e-15	0.253541	0.534	0.387	2.24967e-10	Gnas
ENSMUSG00000027531	3.26813e-10	-0.290568	0.078	0.171	9.80047e-06	Impa1
ENSMUSG00000027544	1.78319e-14	-0.371124	0.025	0.123	5.34743e-10	Nfatc2
ENSMUSG00000027546	6.31275e-12	-0.412715	0.078	0.18	1.89307e-07	Atp9a
ENSMUSG00000027562	6.5157e-14	-0.461629	0.083	0.199	1.95393e-09	Car2
ENSMUSG00000027583	6.65322e-40	0.379373	0.443	0.214	1.99517e-35	Zbtb46
ENSMUSG00000027598	1.5349e-10	-0.319658	0.541	0.632	4.60286e-06	Itch
ENSMUSG00000027601	4.35771e-11	-0.309321	0.107	0.214	1.30679e-06	Mtfr1
ENSMUSG00000027605	1.37473e-47	-1.09498	0.092	0.364	4.12253e-43	Acss2
ENSMUSG00000027610	2.62496e-19	-0.410462	0.035	0.169	7.87173e-15	Gss
ENSMUSG00000027624	4.45657e-63	-1.12021	0.054	0.379	1.33644e-58	Epb41l1
ENSMUSG00000027630	3.03515e-15	-0.434922	0.436	0.568	9.10181e-11	Tbl1xr1
ENSMUSG00000027639	3.24067e-20	0.372722	0.262	0.14	9.71814e-16	Samhd1
ENSMUSG00000027651	1.17455e-08	-0.299665	0.205	0.313	0.000352224	Rprd1b
ENSMUSG00000027678	3.9898e-41	-0.85647	0.331	0.57	1.19646e-36	Ncoa3
ENSMUSG00000027684	1.12654e-43	-2.48496	0.236	0.467	3.37827e-39	Mecom
ENSMUSG00000027690	2.53801e-35	-0.930088	0.063	0.28	7.61098e-31	Slc2a2
ENSMUSG00000027695	6.13994e-138	1.15669	0.701	0.309	1.84124e-133	Pld1
ENSMUSG00000027698	2.95344e-55	-1.33144	0.11	0.409	8.85679e-51	Nceh1
ENSMUSG00000027708	3.52277e-07	-0.272354	0.167	0.253	0.0105641	Dcun1d1
ENSMUSG00000027709	5.71854e-14	-0.37456	0.101	0.227	1.71487e-09	Mccc1
ENSMUSG00000027799	1.02871e-17	-0.702386	0.403	0.546	3.08488e-13	Nbea
ENSMUSG00000027800	4.18136e-186	0.735548	0.289	0.045	1.25391e-181	Tm4sf1
ENSMUSG00000027820	5.09435e-55	0.677043	0.446	0.205	1.52769e-50	Mme
ENSMUSG00000027831	6.48393e-77	-1.46734	0.164	0.522	1.9444e-72	Veph1
ENSMUSG00000027858	0	1.55717	0.508	0.018	0	Tspan2
ENSMUSG00000027870	4.38531e-21	-0.661925	0.074	0.228	1.31507e-16	Hao2
ENSMUSG00000027878	2.71376e-23	0.49236	0.51	0.36	8.13801e-19	Notch2
ENSMUSG00000027887	2.79554e-19	-0.367678	0.008	0.124	8.38326e-15	Sypl2
ENSMUSG00000027893	3.317e-10	-0.335144	0.185	0.3	9.94702e-06	Ahcyl1
ENSMUSG00000027900	3.93657e-07	-0.27541	0.144	0.226	0.011805	Dram2
ENSMUSG00000027931	2.09654e-156	0.751249	0.305	0.056	6.28709e-152	Npr1
ENSMUSG00000027947	0	0.939482	0.289	0.027	0	Il6ra
ENSMUSG00000027957	3.6415e-09	-0.2935	0.103	0.196	0.000109201	Slc35a3
ENSMUSG00000027984	2.61956e-10	-0.334948	0.123	0.228	7.85554e-06	Hadh
ENSMUSG00000027993	6.44012e-60	-1.11132	0.083	0.402	1.93126e-55	Trim2
ENSMUSG00000028007	1.21488e-35	-0.790469	0.153	0.388	3.6432e-31	Snx7
ENSMUSG00000028017	3.04286e-12	-1.00106	0.458	0.324	9.12494e-08	Egf
ENSMUSG00000028019	1.58719e-51	-1.15252	0.047	0.328	4.75966e-47	Pdgfc
ENSMUSG00000028024	0	2.25285	0.862	0.156	0	Enpep
ENSMUSG00000028031	5.69669e-10	-0.758514	0.028	0.1	1.70832e-05	Dkk2
ENSMUSG00000028032	8.45383e-09	-0.338545	0.139	0.235	0.000253513	Papss1
ENSMUSG00000028059	9.65408e-26	-0.628501	0.132	0.325	2.89507e-21	Arhgef2
ENSMUSG00000028064	1.42597e-25	-0.542677	0.035	0.201	4.2762e-21	Sema4a
ENSMUSG00000028073	4.0036e-07	-0.363888	0.043	0.1	0.012006	Pear1
ENSMUSG00000028080	6.99026e-75	0.59971	0.948	0.751	2.09624e-70	Lrba
ENSMUSG00000028093	7.74602e-11	-0.288285	0.058	0.15	2.32288e-06	Acp6
ENSMUSG00000028121	1.4412e-54	0.675557	0.4	0.174	4.32187e-50	Bcar3
ENSMUSG00000028124	1.2792e-20	-0.592216	0.136	0.303	3.83605e-16	Gclm
ENSMUSG00000028125	1.01629e-13	-0.400999	0.02	0.111	3.04765e-09	Abca4
ENSMUSG00000028127	3.17287e-34	-0.736101	0.26	0.485	9.5148e-30	Abcd3
ENSMUSG00000028134	3.20837e-26	0.441531	0.645	0.482	9.62125e-22	Ptbp2
ENSMUSG00000028152	1.17599e-46	0.729588	0.611	0.373	3.52655e-42	Tspan5
ENSMUSG00000028164	2.99651e-57	-1.12075	0.185	0.487	8.98594e-53	Manba
ENSMUSG00000028167	1.79322e-26	-0.577803	0.052	0.229	5.3775e-22	Bdh2
ENSMUSG00000028179	2.67048e-27	-0.617269	0.041	0.218	8.00825e-23	Cth
ENSMUSG00000028184	6.5624e-30	-0.933684	0.277	0.486	1.96793e-25	Adgrl2
ENSMUSG00000028194	1.92956e-53	-1.14415	0.165	0.455	5.78637e-49	Ddah1
ENSMUSG00000028199	9.78537e-19	-0.441494	0.07	0.215	2.93444e-14	Cryz
ENSMUSG00000028207	1.01398e-10	-0.347685	0.202	0.324	3.04074e-06	Asph
ENSMUSG00000028211	2.20716e-25	0.400942	0.234	0.111	6.61884e-21	Trp53inp1
ENSMUSG00000028292	2.49971e-09	-0.304616	0.188	0.297	7.49613e-05	Rars2
ENSMUSG00000028307	3.07336e-45	-0.897781	0.377	0.621	9.21638e-41	Aldob
ENSMUSG00000028357	2.03904e-41	-0.811575	0.063	0.312	6.11468e-37	Kif12
ENSMUSG00000028358	7.86516e-75	-1.17908	0.207	0.573	2.3586e-70	Zfp618
ENSMUSG00000028373	6.30397e-262	1.92439	0.632	0.168	1.89044e-257	Astn2
ENSMUSG00000028382	1.50212e-151	1.12851	0.821	0.413	4.50455e-147	Ptbp3
ENSMUSG00000028385	1.29281e-13	-0.411535	0.145	0.275	3.87689e-09	Snx30
ENSMUSG00000028399	1.74614e-73	0.549849	0.989	0.839	5.23631e-69	Ptprd
ENSMUSG00000028402	5.49787e-12	-0.4432	0.106	0.214	1.6487e-07	Mpdz
ENSMUSG00000028405	3.22228e-15	-0.417086	0.156	0.301	9.66297e-11	Aco1
ENSMUSG00000028412	7.45305e-09	-0.417291	0.222	0.324	0.000223502	Slc44a1
ENSMUSG00000028434	1.03337e-15	-0.474334	0.029	0.136	3.09886e-11	Epb41l4b
ENSMUSG00000028456	2.84421e-67	0.635806	0.492	0.21	8.52923e-63	Unc13b
ENSMUSG00000028457	5.34915e-81	0.564393	0.175	0.036	1.6041e-76	Atp8b5
ENSMUSG00000028461	1.18515e-20	-0.508781	0.069	0.221	3.55403e-16	Ccdc107
ENSMUSG00000028487	2.52832e-69	-2.4577	0.149	0.464	7.58194e-65	Bnc2
ENSMUSG00000028488	9.18485e-33	-1.12919	0.119	0.331	2.75435e-28	Sh3gl2
ENSMUSG00000028518	6.24916e-17	-0.47226	0.274	0.436	1.874e-12	Prkaa2
ENSMUSG00000028519	2.55246e-16	-0.437538	0.083	0.217	7.65432e-12	Dab1
ENSMUSG00000028524	0	3.89781	0.93	0.031	0	Sgip1
ENSMUSG00000028525	1.09477e-238	1.29553	0.746	0.237	3.28301e-234	Pde4b
ENSMUSG00000028527	2.90826e-26	-0.639318	0.029	0.194	8.7213e-22	Ak4
ENSMUSG00000028528	2.86327e-40	-0.971373	0.049	0.285	8.58636e-36	Dnajc6
ENSMUSG00000028530	1.01016e-21	0.387898	0.603	0.438	3.02928e-17	Jak1
ENSMUSG00000028532	2.62719e-28	-0.675107	0.358	0.562	7.87841e-24	Cachd1
ENSMUSG00000028538	1.85451e-216	1.48819	0.894	0.464	5.56131e-212	St3gal3
ENSMUSG00000028544	8.97609e-16	-0.302296	0.011	0.109	2.69175e-11	Slc5a9
ENSMUSG00000028552	3.07126e-43	0.614417	0.606	0.382	9.21009e-39	Eps15
ENSMUSG00000028559	2.45049e-165	1.27131	0.92	0.633	7.34854e-161	Osbpl9
ENSMUSG00000028565	1.45821e-92	-1.22386	0.602	0.818	4.37287e-88	Nfia
ENSMUSG00000028572	7.7031e-10	-0.269527	0.089	0.186	2.31001e-05	Hook1
ENSMUSG00000028573	5.48547e-89	-1.89041	0.277	0.608	1.64498e-84	Fggy
ENSMUSG00000028576	1.46317e-26	-0.620498	0.17	0.37	4.38776e-22	Ift74
ENSMUSG00000028583	0	0.987834	0.277	0.023	0	Pdpn
ENSMUSG00000028600	6.84332e-52	-1.03443	0.228	0.505	2.05217e-47	Podn
ENSMUSG00000028601	7.66305e-23	-0.48293	0.04	0.194	2.298e-18	Echdc2
ENSMUSG00000028603	9.061e-66	-1.42878	0.043	0.369	2.71721e-61	Scp2
ENSMUSG00000028664	6.21924e-16	-0.737187	0.038	0.149	1.86502e-11	Ephb2
ENSMUSG00000028673	4.10521e-08	-0.269991	0.109	0.196	0.00123107	Fuca1
ENSMUSG00000028691	7.35836e-09	-0.307668	0.23	0.344	0.000220663	Prdx1
ENSMUSG00000028692	1.20705e-19	-0.639256	0.331	0.487	3.61971e-15	Akr1a1
ENSMUSG00000028712	1.12867e-37	-0.892442	0.058	0.286	3.38466e-33	Cyp4a31
ENSMUSG00000028713	3.23323e-10	-0.934811	0.035	0.111	9.6958e-06	Cyp4b1
ENSMUSG00000028715	2.76841e-17	-0.479608	0.04	0.163	8.3019e-13	Cyp4a14
ENSMUSG00000028716	1.23651e-08	-0.302523	0.106	0.196	0.000370804	Pdzk1ip1
ENSMUSG00000028744	6.70895e-10	-0.276372	0.08	0.173	2.01188e-05	Slc66a1
ENSMUSG00000028755	4.73221e-41	-0.894396	0.063	0.306	1.41909e-36	Cda
ENSMUSG00000028760	3.61721e-42	-0.682277	0.643	0.798	1.08473e-37	Eif4g3
ENSMUSG00000028763	8.2781e-16	-0.78415	0.104	0.23	2.48244e-11	Hspg2
ENSMUSG00000028766	3.20983e-36	-1.04875	0.029	0.239	9.62563e-32	Alpl
ENSMUSG00000028771	1.10064e-27	0.515952	0.461	0.28	3.30059e-23	Ptpn12
ENSMUSG00000028780	6.92206e-33	-0.899014	0.106	0.321	2.07579e-28	Sema3c
ENSMUSG00000028792	1.28097e-14	-0.367106	0.09	0.218	3.84138e-10	Ak2
ENSMUSG00000028796	5.33398e-12	-0.391142	0.24	0.374	1.59955e-07	Phc2
ENSMUSG00000028803	4.13149e-14	-0.348619	0.021	0.116	1.23895e-09	Nipal3
ENSMUSG00000028807	1.1078e-102	0.753249	0.315	0.084	3.32206e-98	Zbtb8a
ENSMUSG00000028854	5.60742e-09	-0.333541	0.188	0.294	0.000168155	Slc9a1
ENSMUSG00000028893	1.12969e-17	-0.422557	0.038	0.163	3.3877e-13	Sesn2
ENSMUSG00000028894	4.76298e-19	-0.510638	0.168	0.339	1.42832e-14	Inpp5b
ENSMUSG00000028906	2.92138e-129	-1.78195	0.25	0.686	8.76063e-125	Epb41
ENSMUSG00000028909	6.13452e-07	-0.569947	0.066	0.126	0.0183962	Ptpru
ENSMUSG00000028917	2.09227e-20	-0.533213	0.21	0.385	6.2743e-16	Plekhm2
ENSMUSG00000028943	6.73404e-19	-0.408934	0.032	0.163	2.0194e-14	Espn
ENSMUSG00000028944	8.19224e-80	-1.53843	0.155	0.523	2.45669e-75	Prkag2
ENSMUSG00000028967	5.82701e-66	-1.75155	0.119	0.445	1.7474e-61	Errfi1
ENSMUSG00000028976	1.34532e-16	-0.362686	0.011	0.114	4.03435e-12	Slc2a5
ENSMUSG00000028977	5.07732e-192	1.24986	0.689	0.227	1.52259e-187	Casz1
ENSMUSG00000028986	7.40841e-09	-0.314031	0.221	0.327	0.000222164	Klhl7
ENSMUSG00000028991	5.38052e-11	-0.386086	0.288	0.412	1.61351e-06	Mtor
ENSMUSG00000028995	1.58277e-10	-0.354201	0.109	0.21	4.7464e-06	Hycc1
ENSMUSG00000029004	5.60414e-12	0.270183	0.767	0.677	1.68057e-07	Kmt2e
ENSMUSG00000029009	8.15509e-10	-0.285401	0.061	0.146	2.44555e-05	Mthfr
ENSMUSG00000029016	6.84145e-10	-0.278525	0.07	0.161	2.05161e-05	Clcn6
ENSMUSG00000029032	1.0282e-125	0.863101	0.383	0.106	3.08338e-121	Arhgef16
ENSMUSG00000029036	1.46943e-13	-0.313019	0.067	0.182	4.40654e-09	Atad3a
ENSMUSG00000029049	3.56157e-08	-0.256254	0.083	0.163	0.00106804	Morn1
ENSMUSG00000029053	7.06653e-40	-0.837381	0.116	0.364	2.11911e-35	Prkcz
ENSMUSG00000029061	0	0.715382	0.248	0.021	0	Mmp23
ENSMUSG00000029071	6.4586e-11	-0.278046	0.044	0.131	1.9368e-06	Dvl1
ENSMUSG00000029074	1.16119e-39	-0.748645	0.044	0.274	3.48218e-35	Ttll10
ENSMUSG00000029086	4.13755e-47	-1.04625	0.107	0.38	1.24077e-42	Prom1
ENSMUSG00000029088	6.94326e-34	1.20398	0.19	0.072	2.08214e-29	Kcnip4
ENSMUSG00000029090	1.07007e-26	-0.656464	0.159	0.359	3.20893e-22	Adgra3
ENSMUSG00000029094	3.95543e-41	0.546408	0.626	0.396	1.18615e-36	Afap1
ENSMUSG00000029098	1.89926e-10	-0.286944	0.057	0.145	5.6955e-06	Acox3
ENSMUSG00000029103	6.1738e-13	-0.333301	0.13	0.259	1.8514e-08	Lrpap1
ENSMUSG00000029108	5.2451e-16	-0.780205	0.089	0.216	1.5729e-11	Pcdh7
ENSMUSG00000029122	5.99791e-22	-0.465317	0.02	0.157	1.79865e-17	Evc
ENSMUSG00000029123	1.72116e-18	-0.802102	0.046	0.173	5.16141e-14	Stk32b
ENSMUSG00000029162	3.51796e-16	-0.397319	0.054	0.177	1.05497e-11	Khk
ENSMUSG00000029167	1.78685e-92	-1.79743	0.173	0.571	5.35839e-88	Ppargc1a
ENSMUSG00000029185	1.01894e-70	0.575151	0.319	0.103	3.05558e-66	Fam114a1
ENSMUSG00000029189	1.3654e-45	-0.873505	0.025	0.277	4.09457e-41	Sel1l3
ENSMUSG00000029190	2.56618e-09	-0.337567	0.225	0.335	7.69546e-05	D5Ertd579e
ENSMUSG00000029192	2.38981e-39	-0.944073	0.193	0.436	7.16655e-35	Tbc1d14
ENSMUSG00000029207	8.08539e-34	0.294936	0.956	0.854	2.42465e-29	Apbb2
ENSMUSG00000029211	0	1.22335	0.286	0.002	0	Gabra4
ENSMUSG00000029212	0	1.98339	0.466	0.033	0	Gabrb1
ENSMUSG00000029217	7.91478e-27	-0.619014	0.1	0.293	2.37349e-22	Tec
ENSMUSG00000029228	1.14873e-15	-0.636869	0.034	0.141	3.44482e-11	Lnx1
ENSMUSG00000029234	1.4616e-15	0.297232	0.355	0.228	4.38304e-11	Tmem165
ENSMUSG00000029246	1.02449e-06	-0.320436	0.175	0.256	0.0307223	Ppat
ENSMUSG00000029250	4.20587e-17	0.383138	0.357	0.23	1.26126e-12	Polr2b
ENSMUSG00000029270	1.04857e-18	-0.541496	0.095	0.244	3.14444e-14	Dipk1a
ENSMUSG00000029273	7.2802e-29	-0.658132	0.063	0.255	2.18319e-24	Sult1d1
ENSMUSG00000029287	4.40713e-105	0.918313	0.688	0.311	1.32161e-100	Tgfbr3
ENSMUSG00000029291	7.96548e-72	-1.21894	0.291	0.606	2.38869e-67	Rufy3
ENSMUSG00000029364	4.29203e-91	0.692251	0.303	0.086	1.28709e-86	Wsb2
ENSMUSG00000029369	1.91539e-09	-0.355377	0.34	0.448	5.74387e-05	Afm
ENSMUSG00000029370	5.24245e-12	-0.342756	0.029	0.115	1.57211e-07	Rassf6
ENSMUSG00000029381	1.26256e-293	1.99235	0.986	0.526	3.78618e-289	Shroom3
ENSMUSG00000029427	2.04267e-08	-0.270578	0.144	0.243	0.000612557	Zcchc8
ENSMUSG00000029428	2.33305e-10	-0.396685	0.061	0.147	6.99634e-06	Stx2
ENSMUSG00000029438	1.78678e-75	-1.2404	0.129	0.499	5.3582e-71	Bcl7a
ENSMUSG00000029452	1.81523e-87	-1.52927	0.112	0.508	5.44352e-83	Tmem116
ENSMUSG00000029455	4.30129e-08	-0.266166	0.092	0.174	0.00128987	Aldh2
ENSMUSG00000029456	2.97375e-17	-0.402656	0.086	0.228	8.9177e-13	Acad10
ENSMUSG00000029458	1.70766e-13	-0.407555	0.155	0.288	5.12092e-09	Brap
ENSMUSG00000029467	2.62104e-46	-0.873108	0.34	0.591	7.85998e-42	Atp2a2
ENSMUSG00000029469	6.36354e-14	-0.353626	0.083	0.202	1.9083e-09	Ift81
ENSMUSG00000029471	6.8231e-12	-0.411657	0.046	0.138	2.04611e-07	Camkk2
ENSMUSG00000029484	9.84113e-276	1.34029	0.606	0.134	2.95116e-271	Anxa3
ENSMUSG00000029516	4.33039e-27	-0.824633	0.051	0.226	1.2986e-22	Cit
ENSMUSG00000029534	4.51464e-24	-0.634626	0.172	0.361	1.35385e-19	St7
ENSMUSG00000029553	1.77277e-19	-0.387391	0.017	0.14	5.31619e-15	Tfec
ENSMUSG00000029556	4.42553e-16	-0.300857	0.011	0.111	1.32713e-11	Hnf1a
ENSMUSG00000029560	1.13711e-24	-0.654316	0.211	0.396	3.40996e-20	Snx8
ENSMUSG00000029571	1.49173e-08	-0.273352	0.115	0.207	0.000447341	Tmem106b
ENSMUSG00000029634	8.22079e-09	-0.264897	0.109	0.202	0.000246525	Rnf6
ENSMUSG00000029635	5.8166e-17	-0.460983	0.505	0.632	1.74428e-12	Cdk8
ENSMUSG00000029641	0	0.721633	0.219	0.009	0	Rasl11a
ENSMUSG00000029648	2.67724e-10	-1.40784	0.096	0.184	8.0285e-06	Flt1
ENSMUSG00000029661	3.46343e-41	0.463631	0.4	0.188	1.03861e-36	Col1a2
ENSMUSG00000029664	1.64022e-13	-0.318778	0.018	0.109	4.91869e-09	Tfpi2
ENSMUSG00000029669	1.66411e-24	0.428954	0.384	0.219	4.99033e-20	Tspan12
ENSMUSG00000029673	2.81629e-260	1.61915	0.997	0.77	8.44548e-256	Auts2
ENSMUSG00000029684	4.32521e-25	0.489755	0.576	0.416	1.29704e-20	Wasl
ENSMUSG00000029685	0	0.774286	0.217	0.015	0	Asb15
ENSMUSG00000029687	6.51186e-09	-0.383043	0.136	0.232	0.000195278	Ezh2
ENSMUSG00000029695	2.53705e-30	-0.818438	0.02	0.199	7.60811e-26	Aass
ENSMUSG00000029700	2.65582e-50	-1.91935	0.15	0.412	7.96429e-46	Slc13a1
ENSMUSG00000029710	5.26767e-14	-0.518881	0.078	0.191	1.57967e-09	Ephb4
ENSMUSG00000029722	4.09854e-26	-0.634734	0.041	0.21	1.22907e-21	Agfg2
ENSMUSG00000029723	6.10849e-12	-0.416222	0.149	0.265	1.83181e-07	Spacdr
ENSMUSG00000029729	4.29886e-16	-0.420381	0.138	0.286	1.28914e-11	Zkscan1
ENSMUSG00000029735	1.41751e-28	-0.744002	0.42	0.585	4.25084e-24	Tpk1
ENSMUSG00000029757	0	1.1265	0.254	0.016	0	Dync1i1
ENSMUSG00000029772	1.24817e-16	-0.493479	0.495	0.617	3.743e-12	Ahcyl2
ENSMUSG00000029775	6.52021e-12	-0.380357	0.338	0.47	1.95528e-07	Klhdc10
ENSMUSG00000029776	4.69125e-08	-0.289411	0.381	0.482	0.00140681	Hibadh
ENSMUSG00000029802	1.26645e-62	-1.20008	0.184	0.496	3.79783e-58	Abcg2
ENSMUSG00000029804	6.24812e-11	-0.388115	0.213	0.333	1.87369e-06	Herc3
ENSMUSG00000029811	2.22442e-75	-1.53308	0.035	0.396	6.6706e-71	Aoc1
ENSMUSG00000029821	1.04194e-20	-0.468707	0.058	0.208	3.12458e-16	Gsdme
ENSMUSG00000029822	7.87051e-118	-1.98831	0.113	0.574	2.36021e-113	Osbpl3
ENSMUSG00000029830	1.03114e-66	-1.32049	0.052	0.384	3.09218e-62	Svopl
ENSMUSG00000029833	4.23009e-16	-0.493473	0.345	0.499	1.26852e-11	Trim24
ENSMUSG00000029913	2.8742e-12	-0.428278	0.155	0.276	8.61915e-08	Prdm5
ENSMUSG00000029916	7.33177e-15	0.31607	0.308	0.192	2.19865e-10	Agk
ENSMUSG00000029925	7.84966e-18	-0.671504	0.087	0.225	2.35395e-13	Tbxas1
ENSMUSG00000029994	5.10993e-43	0.549998	0.355	0.163	1.53237e-38	Anxa4
ENSMUSG00000029999	2.701e-199	0.648514	0.198	0.021	8.09974e-195	Tgfa
ENSMUSG00000030087	9.44598e-19	-0.386246	0.028	0.154	2.83266e-14	Klf15
ENSMUSG00000030088	7.89273e-37	-0.819721	0.047	0.27	2.36687e-32	Aldh1l1
ENSMUSG00000030091	2.12558e-14	-0.337916	0.015	0.109	6.37418e-10	Nup210
ENSMUSG00000030102	4.09688e-214	-1.79535	0.727	0.927	1.22857e-209	Itpr1
ENSMUSG00000030104	1.01966e-15	0.317997	0.21	0.114	3.05777e-11	Edem1
ENSMUSG00000030108	7.09139e-23	-0.499627	0.018	0.16	2.12657e-18	Slc6a13
ENSMUSG00000030157	8.24179e-17	-0.506901	0.058	0.183	2.47155e-12	Clec2d
ENSMUSG00000030160	1.18478e-06	-0.526558	0.078	0.141	0.0355291	Tmem52b
ENSMUSG00000030161	7.87356e-30	-0.754148	0.104	0.305	2.36112e-25	Gabarapl1
ENSMUSG00000030170	2.88655e-14	0.302218	0.25	0.147	8.6562e-10	Wnt5b
ENSMUSG00000030172	5.4966e-47	0.641919	0.706	0.49	1.64832e-42	Erc1
ENSMUSG00000030223	0	5.3983	0.998	0.03	0	Ptpro
ENSMUSG00000030225	5.15139e-14	-0.384201	0.124	0.256	1.5448e-09	Dera
ENSMUSG00000030228	6.25915e-43	-1.37227	0.04	0.28	1.87699e-38	Pik3c2g
ENSMUSG00000030231	4.42196e-152	0.990624	0.951	0.625	1.32606e-147	Plekha5
ENSMUSG00000030246	2.64616e-28	-0.717508	0.173	0.38	7.93531e-24	Ldhb
ENSMUSG00000030259	3.63528e-94	0.995201	0.629	0.298	1.09015e-89	Rassf8
ENSMUSG00000030275	9.17645e-30	-0.759687	0.299	0.513	2.75183e-25	Etnk1
ENSMUSG00000030283	6.42814e-33	-0.808562	0.023	0.215	1.92767e-28	St8sia1
ENSMUSG00000030287	6.06733e-93	-1.8517	0.207	0.581	1.81947e-88	Itpr2
ENSMUSG00000030306	0	1.72782	0.671	0.122	0	Tmtc1
ENSMUSG00000030313	4.38504e-10	-0.37872	0.407	0.506	1.31498e-05	Dennd5b
ENSMUSG00000030314	7.4347e-10	0.269948	0.392	0.293	2.22952e-05	Atg7
ENSMUSG00000030315	1.73365e-85	0.925127	0.772	0.468	5.19887e-81	Vgll4
ENSMUSG00000030323	1.56292e-23	-0.507818	0.07	0.239	4.68688e-19	Ift122
ENSMUSG00000030340	2.7633e-09	-0.326187	0.031	0.1	8.28659e-05	Scnn1a
ENSMUSG00000030342	5.04751e-09	-0.386643	0.044	0.116	0.000151365	Cd9
ENSMUSG00000030352	5.24371e-116	-1.63469	0.185	0.646	1.57248e-111	Tspan9
ENSMUSG00000030353	1.7086e-53	0.378202	0.205	0.058	5.12374e-49	Tead4
ENSMUSG00000030364	3.43401e-16	-0.547472	0.023	0.13	1.02979e-11	Clec2h
ENSMUSG00000030397	1.65117e-06	-0.289881	0.093	0.161	0.0495154	Mark4
ENSMUSG00000030465	1.6814e-65	0.591237	0.766	0.425	5.04218e-61	Psd3
ENSMUSG00000030492	2.17503e-33	-0.71381	0.06	0.273	6.52249e-29	Slc7a9
ENSMUSG00000030498	1.08649e-67	-1.6371	0.126	0.451	3.25815e-63	Gas2
ENSMUSG00000030513	0	1.34828	0.545	0.078	0	Pcsk6
ENSMUSG00000030516	0	2.12364	0.953	0.367	0	Tjp1
ENSMUSG00000030536	1.33247e-29	0.453147	0.603	0.403	3.9958e-25	Iqgap1
ENSMUSG00000030539	8.86075e-17	-0.450862	0.075	0.208	2.65716e-12	Sema4b
ENSMUSG00000030549	9.08123e-11	-0.754703	0.026	0.102	2.72328e-06	Rhcg
ENSMUSG00000030551	2.55195e-11	-0.550022	0.389	0.509	7.65278e-07	Nr2f2
ENSMUSG00000030553	1.0981e-133	0.524085	0.181	0.025	3.29299e-129	Pgpep1l
ENSMUSG00000030556	2.58728e-23	-0.609664	0.176	0.361	7.75874e-19	Lrrc28
ENSMUSG00000030562	2.02446e-63	-2.47051	0.383	0.612	6.07095e-59	Nox4
ENSMUSG00000030583	2.23021e-15	-0.491481	0.329	0.482	6.68796e-11	Sipa1l3
ENSMUSG00000030616	7.25832e-14	-0.650242	0.064	0.17	2.17663e-09	Sytl2
ENSMUSG00000030621	6.06127e-41	-1.32822	0.118	0.362	1.81765e-36	Me3
ENSMUSG00000030629	1.67245e-07	0.293316	0.501	0.428	0.00501533	Zfand6
ENSMUSG00000030630	1.18946e-17	-0.372344	0.063	0.201	3.56697e-13	Fah
ENSMUSG00000030643	1.72677e-24	0.39485	0.185	0.078	5.17824e-20	Rab30
ENSMUSG00000030649	1.43473e-14	-0.393838	0.023	0.121	4.30245e-10	Anapc15
ENSMUSG00000030654	9.44912e-15	-0.452872	0.141	0.28	2.8336e-10	Arl6ip1
ENSMUSG00000030657	1.33087e-27	-0.826204	0.193	0.39	3.99103e-23	Xylt1
ENSMUSG00000030660	1.37222e-21	-0.560228	0.374	0.542	4.11501e-17	Pik3c2a
ENSMUSG00000030688	1.47309e-23	-0.499692	0.051	0.213	4.41749e-19	Stard10
ENSMUSG00000030691	1.34202e-168	1.41746	0.885	0.569	4.02445e-164	Fchsd2
ENSMUSG00000030704	1.26151e-08	0.262583	0.357	0.27	0.000378303	Rab6a
ENSMUSG00000030706	2.35267e-20	0.432269	0.279	0.155	7.05517e-16	Mrpl48
ENSMUSG00000030717	2.1533e-224	0.671281	0.225	0.024	6.45731e-220	Nupr1
ENSMUSG00000030747	7.85647e-12	-0.283727	0.032	0.12	2.356e-07	Dgat2
ENSMUSG00000030759	4.73182e-16	-0.511426	0.294	0.437	1.41898e-11	Far1
ENSMUSG00000030760	5.52932e-09	-0.358016	0.135	0.231	0.000165813	Acer3
ENSMUSG00000030761	1.18097e-08	-0.281192	0.08	0.163	0.000354149	Myo7a
ENSMUSG00000030766	1.59735e-26	0.504486	0.519	0.35	4.79013e-22	Arhgap17
ENSMUSG00000030768	3.89088e-42	0.501801	0.283	0.115	1.1668e-37	Disp1
ENSMUSG00000030769	3.6152e-38	-0.780738	0.014	0.228	1.08413e-33	Slc5a11
ENSMUSG00000030770	7.47233e-281	1.87197	0.942	0.517	2.2408e-276	Parva
ENSMUSG00000030774	0	2.2269	0.844	0.221	0	Pak1
ENSMUSG00000030781	1.15172e-23	-0.636855	0.012	0.154	3.45379e-19	Slc5a2
ENSMUSG00000030838	8.05736e-32	-0.593426	0.023	0.211	2.41624e-27	Ush1c
ENSMUSG00000030847	4.22907e-12	-0.338533	0.037	0.126	1.26821e-07	Bag3
ENSMUSG00000030849	6.77508e-82	-0.571105	0.982	0.987	2.03171e-77	Fgfr2
ENSMUSG00000030852	4.84914e-23	-0.513543	0.078	0.247	1.45416e-18	Tacc2
ENSMUSG00000030869	2.17767e-08	-0.281996	0.144	0.239	0.000653041	Ndufab1
ENSMUSG00000030872	6.9505e-12	-0.329114	0.051	0.145	2.08432e-07	Gga2
ENSMUSG00000030909	2.1437e-16	-0.313553	0.014	0.118	6.42854e-12	Anks4b
ENSMUSG00000030945	7.31446e-62	-2.09612	0.123	0.431	2.19346e-57	Acsm2
ENSMUSG00000030963	4.44347e-08	-0.523878	0.061	0.132	0.00133251	Umod
ENSMUSG00000030972	6.9483e-31	-0.669954	0.017	0.199	2.08366e-26	Acsm5
ENSMUSG00000030982	2.61707e-07	-0.306913	0.273	0.367	0.00784807	Vps35l
ENSMUSG00000031010	8.10483e-24	0.405464	0.691	0.531	2.43047e-19	Usp9x
ENSMUSG00000031015	6.2456e-14	-0.452483	0.08	0.197	1.87293e-09	Swap70
ENSMUSG00000031093	1.09259e-50	0.520093	0.201	0.06	3.27645e-46	Dock11
ENSMUSG00000031103	0	1.42914	0.519	0.064	0	Elf4
ENSMUSG00000031109	2.74911e-20	-0.545526	0.266	0.449	8.24402e-16	Enox2
ENSMUSG00000031112	2.75154e-103	0.430634	0.13	0.017	8.25132e-99	Stk26
ENSMUSG00000031119	4.06879e-93	-1.97566	0.168	0.548	1.22015e-88	Gpc4
ENSMUSG00000031139	1.71425e-66	0.60595	0.245	0.072	5.14069e-62	Mcf2
ENSMUSG00000031161	6.85062e-13	-0.282327	0.029	0.122	2.05436e-08	Hdac6
ENSMUSG00000031196	2.04468e-07	-0.472703	0.08	0.15	0.00613158	F8
ENSMUSG00000031207	1.44786e-08	-0.420375	0.168	0.263	0.000434184	Msn
ENSMUSG00000031214	1.37196e-08	-0.475137	0.188	0.279	0.000411424	Ophn1
ENSMUSG00000031216	1.5306e-47	-1.01883	0.069	0.34	4.58998e-43	Stard8
ENSMUSG00000031217	3.34812e-174	0.746231	0.279	0.046	1.00403e-169	Efnb1
ENSMUSG00000031274	3.33169e-96	1.00466	0.73	0.414	9.99108e-92	Col4a5
ENSMUSG00000031278	5.16322e-15	0.400081	0.292	0.182	1.54835e-10	Acsl4
ENSMUSG00000031295	5.17359e-18	0.388363	0.294	0.175	1.55146e-13	Phka2
ENSMUSG00000031303	4.1006e-16	-0.343284	0.025	0.134	1.22969e-11	Map3k15
ENSMUSG00000031309	1.31728e-25	0.494301	0.585	0.417	3.95026e-21	Rps6ka3
ENSMUSG00000031333	2.63323e-100	0.972509	0.691	0.356	7.89653e-96	Abcb7
ENSMUSG00000031351	2.74228e-93	0.50073	0.172	0.031	8.22356e-89	Zfp185
ENSMUSG00000031355	1.86388e-62	-1.6568	0.159	0.48	5.5894e-58	Arhgap6
ENSMUSG00000031360	3.51818e-13	-0.39143	0.136	0.265	1.05503e-08	Ctps2
ENSMUSG00000031373	3.06886e-17	-0.416305	0.04	0.163	9.2029e-13	Car5b
ENSMUSG00000031387	2.46815e-12	-0.321203	0.047	0.145	7.40147e-08	Renbp
ENSMUSG00000031438	9.42046e-29	-0.779381	0.054	0.239	2.82501e-24	Rnf128
ENSMUSG00000031441	9.42976e-28	-1.34772	0.182	0.362	2.8278e-23	Atp11a
ENSMUSG00000031442	4.78516e-31	-0.711043	0.025	0.21	1.43497e-26	Mcf2l
ENSMUSG00000031451	2.24975e-31	-0.740201	0.133	0.347	6.74656e-27	Gas6
ENSMUSG00000031461	0	1.66652	0.482	0.001	0	Myom2
ENSMUSG00000031482	5.67318e-14	-0.284378	0.02	0.114	1.70127e-09	Slc25a15
ENSMUSG00000031485	3.17535e-12	-0.309935	0.057	0.156	9.52224e-08	Plpbp
ENSMUSG00000031502	3.97291e-28	-0.974006	0.371	0.558	1.1914e-23	Col4a1
ENSMUSG00000031503	5.7243e-39	-1.00194	0.262	0.515	1.7166e-34	Col4a2
ENSMUSG00000031504	8.01182e-20	-0.420526	0.02	0.146	2.40259e-15	Rab20
ENSMUSG00000031511	6.97497e-14	-0.502144	0.225	0.361	2.09165e-09	Arhgef7
ENSMUSG00000031517	4.15299e-27	-0.974876	0.077	0.257	1.2454e-22	Gpm6a
ENSMUSG00000031520	1.2659e-10	-0.391808	0.026	0.102	3.79618e-06	Vegfc
ENSMUSG00000031523	3.209e-12	-0.492102	0.56	0.354	9.62314e-08	Dlc1
ENSMUSG00000031538	0	1.25142	0.43	0.034	0	Plat
ENSMUSG00000031557	3.11414e-94	0.755552	0.345	0.103	9.33868e-90	Plekha2
ENSMUSG00000031558	4.70482e-48	-1.76208	0.152	0.421	1.41088e-43	Slit2
ENSMUSG00000031563	7.42506e-17	-0.386356	0.74	0.798	2.22663e-12	Wwc2
ENSMUSG00000031565	4.44239e-97	0.981235	0.608	0.285	1.33218e-92	Fgfr1
ENSMUSG00000031584	1.25196e-16	-0.529991	0.188	0.336	3.75438e-12	Gsr
ENSMUSG00000031586	7.78373e-42	0.442869	0.954	0.865	2.33419e-37	Rbpms
ENSMUSG00000031608	3.72154e-16	-0.486898	0.095	0.229	1.11602e-11	Galnt7
ENSMUSG00000031618	2.59196e-34	-1.2369	0.217	0.449	7.77278e-30	Nr3c2
ENSMUSG00000031626	2.22969e-26	-1.00649	0.072	0.247	6.68639e-22	Sorbs2
ENSMUSG00000031642	5.02099e-87	-1.2291	0.478	0.756	1.5057e-82	Sh3rf1
ENSMUSG00000031644	3.80832e-254	1.51368	0.757	0.255	1.14204e-249	Nek1
ENSMUSG00000031647	5.59914e-23	-0.506601	0.031	0.178	1.67907e-18	Mfap3l
ENSMUSG00000031667	4.01753e-07	-0.258013	0.092	0.166	0.0120478	Aktip
ENSMUSG00000031668	7.526e-08	-0.287238	0.126	0.213	0.0022569	Eif2ak3
ENSMUSG00000031708	3.08408e-15	-0.431132	0.167	0.314	9.24854e-11	Tecr
ENSMUSG00000031712	5.3008e-32	-0.689735	0.078	0.288	1.5896e-27	Il15
ENSMUSG00000031714	3.53192e-10	0.321522	0.636	0.537	1.05915e-05	Gab1
ENSMUSG00000031725	1.33973e-13	-0.490502	0.017	0.106	4.01757e-09	Ces1f
ENSMUSG00000031731	1.15951e-06	-0.306697	0.472	0.537	0.0347714	Ap1g1
ENSMUSG00000031758	3.91591e-18	-0.586298	0.155	0.31	1.1743e-13	Cdyl2
ENSMUSG00000031770	1.38714e-13	-0.403404	0.083	0.197	4.15976e-09	Herpud1
ENSMUSG00000031782	3.87063e-15	-0.389957	0.103	0.237	1.16072e-10	Coq9
ENSMUSG00000031785	1.42255e-32	-0.84565	0.09	0.3	4.26595e-28	Adgrg1
ENSMUSG00000031788	1.73567e-97	-1.57648	0.069	0.494	5.20492e-93	Kifc3
ENSMUSG00000031808	5.21819e-15	-0.447476	0.078	0.2	1.56483e-10	Slc27a1
ENSMUSG00000031826	1.11317e-15	-0.414236	0.159	0.306	3.33818e-11	Usp10
ENSMUSG00000031842	2.49203e-56	-1.15075	0.103	0.407	7.47309e-52	Pde4c
ENSMUSG00000031881	4.22604e-23	-0.571329	0.1	0.275	1.26731e-18	Cdh16
ENSMUSG00000031924	1.18007e-32	-0.756892	0.292	0.509	3.5388e-28	Cyb5b
ENSMUSG00000031925	2.60515e-30	-1.09752	0.433	0.597	7.81233e-26	Maml2
ENSMUSG00000031930	5.59439e-14	-0.442875	0.26	0.398	1.67765e-09	Wwp2
ENSMUSG00000031937	1.30846e-23	-0.497564	0.018	0.165	3.9238e-19	Vstm5
ENSMUSG00000031938	3.21703e-18	-0.586054	0.194	0.35	9.64722e-14	4931406C07Rik
ENSMUSG00000031939	2.79014e-16	-0.415141	0.123	0.266	8.36707e-12	Taf1d
ENSMUSG00000031990	3.24154e-13	-0.490618	0.061	0.166	9.72072e-09	Jam3
ENSMUSG00000032006	1.14151e-18	-1.04149	0.181	0.326	3.42316e-14	Pdgfd
ENSMUSG00000032010	4.48718e-10	-0.291193	0.057	0.143	1.34562e-05	Usp2
ENSMUSG00000032012	5.2657e-32	-0.727546	0.041	0.236	1.57908e-27	Nectin1
ENSMUSG00000032020	6.21555e-17	-0.841934	0.074	0.198	1.86392e-12	Ubash3b
ENSMUSG00000032038	3.52573e-24	-1.13332	0.096	0.264	1.0573e-19	St3gal4
ENSMUSG00000032047	8.57403e-25	-0.617774	0.168	0.361	2.57118e-20	Acat1
ENSMUSG00000032050	3.35459e-12	-0.428851	0.276	0.41	1.00598e-07	Rdx
ENSMUSG00000032064	1.74755e-17	-0.446758	0.063	0.195	5.24056e-13	Dixdc1
ENSMUSG00000032076	2.9148e-08	-0.507067	0.098	0.18	0.00087409	Cadm1
ENSMUSG00000032198	5.82816e-12	-0.723777	0.181	0.289	1.74775e-07	Dock6
ENSMUSG00000032216	5.21322e-90	0.750307	0.937	0.811	1.56334e-85	Nedd4
ENSMUSG00000032220	3.6471e-283	1.95588	0.939	0.497	1.09369e-278	Myo1e
ENSMUSG00000032224	2.11488e-152	0.865423	0.317	0.064	6.3421e-148	Fam81a
ENSMUSG00000032228	7.99522e-15	-0.381254	0.755	0.817	2.39761e-10	Tcf12
ENSMUSG00000032231	4.19931e-183	1.04719	0.485	0.119	1.25929e-178	Anxa2
ENSMUSG00000032232	1.81403e-11	-0.618085	0.677	0.69	5.43992e-07	Cgnl1
ENSMUSG00000032238	1.26292e-34	-1.02891	0.741	0.849	3.78724e-30	Rora
ENSMUSG00000032246	2.98144e-20	-0.476828	0.078	0.234	8.94076e-16	Calml4
ENSMUSG00000032261	1.1236e-238	1.3076	0.528	0.122	3.36945e-234	Sh3bgrl2
ENSMUSG00000032267	3.69585e-13	0.284452	0.224	0.13	1.10831e-08	Usp28
ENSMUSG00000032278	6.15057e-75	-1.5717	0.09	0.454	1.84443e-70	Paqr5
ENSMUSG00000032280	5.17985e-16	-0.390537	0.038	0.151	1.55333e-11	Tle3
ENSMUSG00000032289	4.81811e-14	-1.11605	0.115	0.233	1.44486e-09	Thsd4
ENSMUSG00000032290	1.51147e-06	-0.306461	0.285	0.375	0.0453261	Ptpn9
ENSMUSG00000032314	7.5786e-07	-0.288562	0.315	0.406	0.0227267	Etfa
ENSMUSG00000032334	3.74398e-45	0.392622	0.19	0.058	1.12274e-40	Loxl1
ENSMUSG00000032336	2.61059e-13	0.374504	0.548	0.425	7.82865e-09	Nptn
ENSMUSG00000032350	4.77647e-30	-0.902042	0.15	0.361	1.43237e-25	Gclc
ENSMUSG00000032352	4.80483e-226	1.58052	0.779	0.307	1.44087e-221	Lrrc1
ENSMUSG00000032357	1.62774e-92	-1.86963	0.141	0.526	4.88128e-88	Tinag
ENSMUSG00000032359	2.29564e-19	-0.444013	0.063	0.21	6.88416e-15	Ctsh
ENSMUSG00000032366	1.62978e-96	1.04	0.669	0.336	4.88737e-92	Tpm1
ENSMUSG00000032373	8.09815e-31	-1.2552	0.17	0.367	2.42847e-26	Car12
ENSMUSG00000032374	2.64786e-125	1.18631	0.504	0.176	7.94041e-121	Plod2
ENSMUSG00000032376	4.40407e-19	-0.483269	0.403	0.568	1.32069e-14	Usp3
ENSMUSG00000032377	6.53672e-11	-0.431683	0.058	0.147	1.96023e-06	Plscr4
ENSMUSG00000032380	4.95519e-11	-0.731106	0.041	0.124	1.48596e-06	Dapk2
ENSMUSG00000032382	2.40491e-11	-0.368152	0.165	0.285	7.21183e-07	Snx1
ENSMUSG00000032387	3.23029e-52	-0.928915	0.026	0.303	9.687e-48	Rbpms2
ENSMUSG00000032401	2.97089e-91	0.592937	0.194	0.04	8.90912e-87	Lctl
ENSMUSG00000032402	1.63636e-17	-0.525876	0.427	0.588	4.90711e-13	Smad3
ENSMUSG00000032413	1.10072e-38	0.613008	0.665	0.457	3.30085e-34	Rasa2
ENSMUSG00000032418	8.76321e-35	-0.806958	0.054	0.267	2.62791e-30	Me1
ENSMUSG00000032420	6.75932e-22	-0.582201	0.028	0.168	2.02699e-17	Nt5e
ENSMUSG00000032436	6.92787e-271	1.20419	0.42	0.069	2.07753e-266	Cmtm7
ENSMUSG00000032437	2.08947e-14	0.392623	0.473	0.356	6.26591e-10	Stt3b
ENSMUSG00000032449	4.7505e-19	-0.571737	0.312	0.468	1.42458e-14	Slc25a36
ENSMUSG00000032456	4.89241e-27	-0.757795	0.144	0.34	1.46714e-22	Nmnat3
ENSMUSG00000032470	1.29167e-06	-0.278736	0.08	0.146	0.0387347	Mras
ENSMUSG00000032492	9.52593e-103	0.919193	0.819	0.473	2.85664e-98	Pth1r
ENSMUSG00000032500	4.85589e-19	-0.432658	0.026	0.152	1.45618e-14	Dclk3
ENSMUSG00000032531	1.43697e-15	0.284992	0.221	0.12	4.30918e-11	Amotl2
ENSMUSG00000032536	4.40065e-12	-0.424744	0.401	0.527	1.31967e-07	Trak1
ENSMUSG00000032537	5.34016e-177	0.956861	0.44	0.096	1.60141e-172	Ephb1
ENSMUSG00000032547	1.47528e-13	0.348286	0.363	0.251	4.42408e-09	Ryk
ENSMUSG00000032548	7.74355e-42	0.6557	0.314	0.14	2.32214e-37	Slco2a1
ENSMUSG00000032549	4.6834e-61	0.571558	0.317	0.112	1.40446e-56	Rab6b
ENSMUSG00000032560	7.45503e-15	-0.45422	0.358	0.498	2.23562e-10	Dnajc13
ENSMUSG00000032601	6.3794e-14	0.322505	0.292	0.186	1.91305e-09	Prkar2a
ENSMUSG00000032624	6.63275e-42	0.527066	0.603	0.349	1.98903e-37	Eml4
ENSMUSG00000032625	0	4.81885	0.998	0.15	0	Thsd7a
ENSMUSG00000032666	1.2545e-136	0.975873	0.504	0.151	3.76199e-132	1700025G04Rik
ENSMUSG00000032679	0	1.47484	0.559	0.068	0	Cd59a
ENSMUSG00000032688	1.18442e-55	0.728242	0.415	0.192	3.55184e-51	Malt1
ENSMUSG00000032702	0	2.43277	0.992	0.554	0	Kank1
ENSMUSG00000032712	2.9232e-09	-0.424978	0.253	0.355	8.76608e-05	Resf1
ENSMUSG00000032724	1.25907e-44	0.808297	0.571	0.345	3.77569e-40	Abtb2
ENSMUSG00000032725	1.41227e-29	-0.603037	0.029	0.211	4.23511e-25	Folr2
ENSMUSG00000032735	4.02862e-44	0.551067	0.219	0.077	1.2081e-39	Ablim3
ENSMUSG00000032741	1.12468e-09	-0.367471	0.286	0.396	3.37268e-05	Tpcn1
ENSMUSG00000032758	1.26133e-36	-0.728186	0.873	0.94	3.78249e-32	Kap
ENSMUSG00000032777	2.33007e-13	-0.403917	0.221	0.361	6.98742e-09	Gtf3c1
ENSMUSG00000032786	3.7644e-19	-0.472705	0.064	0.207	1.12887e-14	Alas1
ENSMUSG00000032788	7.53806e-13	-0.282501	0.029	0.122	2.26051e-08	Pdxk
ENSMUSG00000032796	1.07167e-23	-0.643477	0.058	0.223	3.21374e-19	Lama1
ENSMUSG00000032812	6.78825e-12	-0.342301	0.043	0.134	2.03566e-07	Arap1
ENSMUSG00000032827	1.14853e-16	-0.555003	0.268	0.426	3.44421e-12	Ppp1r9a
ENSMUSG00000032839	2.38702e-44	-0.9127	0.061	0.316	7.15819e-40	Trpc1
ENSMUSG00000032841	2.867e-09	-0.328356	0.047	0.124	8.59757e-05	Prr5l
ENSMUSG00000032846	7.35308e-33	0.453514	0.871	0.735	2.20504e-28	Zswim6
ENSMUSG00000032849	4.53013e-54	-1.48998	0.078	0.369	1.3585e-49	Abcc4
ENSMUSG00000032854	1.14672e-13	-0.441075	0.017	0.106	3.43878e-09	Ugt8a
ENSMUSG00000032875	2.10491e-57	0.677087	0.444	0.206	6.31221e-53	Arhgef17
ENSMUSG00000032883	1.77782e-08	-0.266771	0.074	0.154	0.000533133	Acsl3
ENSMUSG00000032897	3.78958e-86	-1.25526	0.455	0.729	1.13642e-81	Nfyc
ENSMUSG00000032908	6.49341e-19	-0.705509	0.047	0.178	1.94724e-14	Sgpp2
ENSMUSG00000032985	1.48811e-17	-0.643955	0.07	0.204	4.46255e-13	5730522E02Rik
ENSMUSG00000032998	3.25545e-12	0.33852	0.446	0.339	9.76244e-08	Foxj3
ENSMUSG00000033022	6.05095e-07	-0.250855	0.052	0.114	0.0181456	Cdo1
ENSMUSG00000033032	1.09868e-09	-0.453963	0.029	0.1	3.29472e-05	Afap1l1
ENSMUSG00000033060	1.37668e-114	-1.65584	0.089	0.563	4.12838e-110	Lmo7
ENSMUSG00000033066	0	1.89378	0.773	0.112	0	Gas7
ENSMUSG00000033149	8.73565e-50	-0.810449	0.77	0.838	2.61965e-45	Phldb2
ENSMUSG00000033161	2.8304e-46	-1.03119	0.455	0.67	8.48781e-42	Atp1a1
ENSMUSG00000033170	2.2634e-292	1.42091	0.626	0.147	6.78749e-288	Card10
ENSMUSG00000033174	9.98244e-15	-0.650471	0.135	0.266	2.99353e-10	Mgll
ENSMUSG00000033192	1.084e-272	0.819257	0.234	0.022	3.25069e-268	Lpcat2
ENSMUSG00000033207	0	0.713827	0.164	0.006	0	Mamdc2
ENSMUSG00000033278	3.62415e-49	-1.99751	0.23	0.495	1.08681e-44	Ptprm
ENSMUSG00000033295	7.56806e-40	-0.7886	0.104	0.354	2.26951e-35	Ptprf
ENSMUSG00000033306	2.8348e-41	-0.594636	0.795	0.883	8.501e-37	Lpp
ENSMUSG00000033308	1.4642e-92	-1.65585	0.153	0.549	4.39083e-88	Dpyd
ENSMUSG00000033318	5.04621e-51	-0.974249	0.08	0.368	1.51326e-46	Gstt2
ENSMUSG00000033335	1.69626e-08	-0.340344	0.423	0.535	0.000508676	Dnm2
ENSMUSG00000033379	3.79532e-12	-0.390208	0.185	0.313	1.13814e-07	Atp6v0b
ENSMUSG00000033386	2.20344e-53	-0.955699	0.054	0.344	6.60768e-49	Frrs1
ENSMUSG00000033389	3.78567e-20	0.41553	0.296	0.164	1.13525e-15	Arhgap44
ENSMUSG00000033416	4.18074e-34	-0.732746	0.115	0.347	1.25372e-29	Gucd1
ENSMUSG00000033417	9.37633e-07	-0.261634	0.289	0.389	0.0281177	Cacul1
ENSMUSG00000033427	4.58426e-22	-0.446914	0.028	0.173	1.37473e-17	Upb1
ENSMUSG00000033453	2.55328e-08	-0.254412	0.038	0.106	0.000765679	Adamts15
ENSMUSG00000033487	4.99174e-07	-0.345485	0.47	0.55	0.0149692	Fndc3a
ENSMUSG00000033488	2.19263e-23	-0.615505	0.11	0.285	6.57527e-19	Cryzl2
ENSMUSG00000033502	0	3.4787	0.989	0.242	0	Cdc14a
ENSMUSG00000033526	5.24611e-07	-0.293419	0.121	0.2	0.015732	Ppip5k1
ENSMUSG00000033530	1.00048e-17	-0.548517	0.27	0.428	3.00025e-13	Ttc7b
ENSMUSG00000033533	2.35059e-66	-1.73997	0.066	0.393	7.04895e-62	Acsm1
ENSMUSG00000033540	2.52378e-26	-0.660224	0.041	0.213	7.56831e-22	Idua
ENSMUSG00000033579	1.80796e-20	0.30327	0.135	0.052	5.42172e-16	Fa2h
ENSMUSG00000033581	1.11577e-23	0.451586	0.296	0.159	3.34598e-19	Igf2bp2
ENSMUSG00000033610	1.54829e-21	-0.691259	0.228	0.402	4.64302e-17	Pank1
ENSMUSG00000033618	5.39956e-44	-0.936473	0.078	0.339	1.61922e-39	Map3k13
ENSMUSG00000033669	2.20784e-16	-0.463837	0.043	0.161	6.62087e-12	Zfp7
ENSMUSG00000033697	3.78535e-12	-0.405071	0.145	0.265	1.13515e-07	Arhgap39
ENSMUSG00000033705	6.45907e-10	-0.609885	0.116	0.206	1.93695e-05	Stard9
ENSMUSG00000033713	5.64616e-14	-0.438228	0.665	0.761	1.69317e-09	Foxn3
ENSMUSG00000033720	5.21851e-34	-0.721393	0.069	0.288	1.56493e-29	Sfxn5
ENSMUSG00000033721	3.23349e-24	-1.02464	0.11	0.282	9.6966e-20	Vav3
ENSMUSG00000033722	3.16343e-14	-0.415345	0.116	0.245	9.48649e-10	BC034090
ENSMUSG00000033726	7.42937e-12	-0.324826	0.02	0.101	2.22792e-07	Emx1
ENSMUSG00000033768	1.36762e-26	-0.524835	0.011	0.167	4.10123e-22	Nrxn2
ENSMUSG00000033788	4.93428e-15	-1.39898	0.078	0.193	1.47969e-10	Dysf
ENSMUSG00000033819	9.45171e-11	-0.291393	0.075	0.173	2.83438e-06	Ppp1r16a
ENSMUSG00000033863	5.71948e-47	-0.933119	0.119	0.396	1.71516e-42	Klf9
ENSMUSG00000033871	5.52494e-29	-0.79477	0.242	0.452	1.65682e-24	Ppargc1b
ENSMUSG00000033885	5.75744e-12	-0.402834	0.13	0.245	1.72654e-07	Pxk
ENSMUSG00000033902	4.63491e-10	-0.301014	0.1	0.197	1.38992e-05	Mapkbp1
ENSMUSG00000033948	5.96406e-19	-0.474062	0.067	0.214	1.7885e-14	Zswim5
ENSMUSG00000033965	3.48638e-52	-1.2014	0.095	0.379	1.0455e-47	Slc16a2
ENSMUSG00000034037	3.54887e-14	-0.850395	0.046	0.148	1.06423e-09	Fgd5
ENSMUSG00000034066	6.15318e-12	-0.351295	0.196	0.329	1.84522e-07	Farp2
ENSMUSG00000034101	1.16835e-14	0.283285	0.726	0.614	3.50365e-10	Ctnnd1
ENSMUSG00000034108	3.16981e-15	-0.39319	0.123	0.262	9.50563e-11	Ccs
ENSMUSG00000034109	0	2.00744	0.832	0.24	0	Golim4
ENSMUSG00000034135	4.02069e-36	-0.560599	0.786	0.871	1.20572e-31	Sik3
ENSMUSG00000034160	4.08619e-41	0.483276	0.902	0.78	1.22537e-36	Ogt
ENSMUSG00000034163	2.12129e-16	0.366675	0.608	0.476	6.36132e-12	Zfc3h1
ENSMUSG00000034164	1.37008e-10	-0.494872	0.061	0.147	4.1086e-06	Emid1
ENSMUSG00000034165	6.11065e-21	-0.657461	0.121	0.286	1.83246e-16	Ccnd3
ENSMUSG00000034171	9.35209e-16	-0.334805	0.018	0.122	2.8045e-11	Faah
ENSMUSG00000034177	8.22398e-13	-0.416996	0.029	0.119	2.46621e-08	Rnf43
ENSMUSG00000034187	0	2.21372	0.899	0.387	0	Nsf
ENSMUSG00000034205	2.54426e-22	0.325582	0.168	0.071	7.62973e-18	Loxl2
ENSMUSG00000034248	1.81042e-24	0.452004	0.364	0.213	5.4291e-20	Slc25a37
ENSMUSG00000034255	1.51964e-11	-0.285466	0.028	0.111	4.5571e-07	Arhgap27
ENSMUSG00000034258	1.31037e-29	-0.639062	0.038	0.225	3.92953e-25	Flvcr2
ENSMUSG00000034265	6.61849e-36	0.346402	0.508	0.281	1.98475e-31	Zdhhc14
ENSMUSG00000034285	5.63628e-41	-0.821415	0.093	0.345	1.69021e-36	Nipsnap1
ENSMUSG00000034295	1.71226e-134	-2.23825	0.233	0.677	5.13473e-130	Fhod3
ENSMUSG00000034312	6.22431e-22	0.469768	0.534	0.384	1.86655e-17	Iqsec1
ENSMUSG00000034333	1.74923e-15	-0.454501	0.115	0.252	5.24558e-11	Zbed4
ENSMUSG00000034371	3.69416e-18	-0.501664	0.09	0.235	1.10781e-13	Tkfc
ENSMUSG00000034382	2.03221e-11	0.308132	0.247	0.158	6.0942e-07	AI661453
ENSMUSG00000034390	3.69838e-190	-1.99091	0.458	0.86	1.10907e-185	Cmip
ENSMUSG00000034412	4.01407e-11	-0.282922	0.074	0.175	1.20374e-06	Tbc1d10a
ENSMUSG00000034413	7.17315e-13	-0.340643	0.018	0.104	2.15108e-08	Neurl1b
ENSMUSG00000034427	6.7598e-15	-0.293933	0.015	0.112	2.02713e-10	Myo15b
ENSMUSG00000034462	2.56743e-28	-0.65443	0.296	0.5	7.69922e-24	Pkd2
ENSMUSG00000034485	1.04551e-285	1.65253	0.7	0.195	3.13526e-281	Uaca
ENSMUSG00000034493	3.65621e-14	-0.437533	0.052	0.16	1.09642e-09	4930556J24Rik
ENSMUSG00000034574	1.10889e-07	-0.39924	0.253	0.352	0.00332534	Daam1
ENSMUSG00000034584	6.17727e-14	-0.452255	0.017	0.107	1.85244e-09	Exph5
ENSMUSG00000034591	2.75797e-73	0.765502	0.251	0.072	8.27061e-69	Slc41a2
ENSMUSG00000034593	1.90527e-14	-0.612162	0.092	0.209	5.71354e-10	Myo5a
ENSMUSG00000034610	6.17604e-28	0.469132	0.666	0.485	1.85207e-23	Tut4
ENSMUSG00000034612	4.34693e-27	-1.04411	0.054	0.225	1.30356e-22	Chst11
ENSMUSG00000034640	1.56987e-16	0.382924	0.266	0.158	4.70772e-12	Tiparp
ENSMUSG00000034673	9.25846e-297	1.19447	0.433	0.069	2.77643e-292	Pbx2
ENSMUSG00000034687	1.12096e-67	-1.26195	0.15	0.5	3.36153e-63	Fras1
ENSMUSG00000034707	8.97165e-16	-0.42699	0.142	0.288	2.69042e-11	Gns
ENSMUSG00000034714	1.68138e-25	-0.537792	0.021	0.177	5.04214e-21	Ttyh2
ENSMUSG00000034731	3.38788e-126	1.105	0.832	0.445	1.01596e-121	Dgkh
ENSMUSG00000034762	1.0347e-63	-1.61569	0.115	0.431	3.10285e-59	Glis1
ENSMUSG00000034780	9.21751e-07	-1.02078	0.147	0.213	0.0276415	B3galt1
ENSMUSG00000034801	4.9937e-09	0.301644	0.505	0.421	0.000149751	Sos2
ENSMUSG00000034813	3.29878e-46	-1.3022	0.217	0.487	9.89238e-42	Grip1
ENSMUSG00000034832	1.02794e-48	0.663672	0.711	0.487	3.0826e-44	Tet3
ENSMUSG00000034853	1.12211e-14	-0.36253	0.021	0.119	3.36499e-10	Acot11
ENSMUSG00000034858	3.45254e-52	-1.0058	0.165	0.457	1.03535e-47	Atosa
ENSMUSG00000034875	9.32548e-11	-0.365905	0.064	0.156	2.79652e-06	Nudt19
ENSMUSG00000034902	3.32392e-08	-0.250506	0.058	0.132	0.000996777	Pip5k1c
ENSMUSG00000034903	2.02541e-155	-2.10167	0.159	0.679	6.0738e-151	Cobll1
ENSMUSG00000034926	1.68835e-13	-0.290925	0.015	0.103	5.06303e-09	Dhcr24
ENSMUSG00000034947	5.18207e-16	-0.411298	0.043	0.16	1.554e-11	Tmem106a
ENSMUSG00000034998	4.59512e-21	0.402391	0.248	0.129	1.37798e-16	Foxn2
ENSMUSG00000035000	0	2.29113	0.977	0.402	0	Dpp4
ENSMUSG00000035024	1.82713e-08	-0.281336	0.106	0.193	0.00054792	Ncapd3
ENSMUSG00000035045	4.15763e-08	-0.410823	0.106	0.186	0.00124679	Zc3h12b
ENSMUSG00000035104	5.8509e-52	-1.00529	0.041	0.324	1.75457e-47	Eva1a
ENSMUSG00000035107	1.01757e-80	0.677006	0.361	0.12	3.05148e-76	Dcbld2
ENSMUSG00000035112	1.58888e-18	-0.636306	0.084	0.226	4.76474e-14	Wnk4
ENSMUSG00000035139	1.56198e-08	-0.308699	0.188	0.292	0.000468407	Secisbp2
ENSMUSG00000035158	5.17666e-37	-0.941556	0.222	0.465	1.55238e-32	Mitf
ENSMUSG00000035164	8.32084e-38	-0.845777	0.124	0.364	2.49525e-33	Zc3h12c
ENSMUSG00000035181	1.72224e-09	0.256092	0.291	0.199	5.16464e-05	Heatr5a
ENSMUSG00000035245	5.60267e-08	-0.333448	0.081	0.159	0.00168013	Eogt
ENSMUSG00000035268	7.38899e-32	0.620587	0.548	0.361	2.21581e-27	Pkig
ENSMUSG00000035275	0	1.63302	0.567	0.043	0	Raver2
ENSMUSG00000035305	1.45744e-12	0.297193	0.688	0.546	4.37057e-08	Ror1
ENSMUSG00000035314	1.70927e-222	0.959511	0.387	0.069	5.12576e-218	Gdpd5
ENSMUSG00000035357	2.38212e-83	-1.63553	0.118	0.511	7.14352e-79	Pdzrn3
ENSMUSG00000035392	3.25373e-45	-0.673391	0.807	0.852	9.75728e-41	Dennd1a
ENSMUSG00000035403	0	1.00917	0.311	0.007	0	Crb2
ENSMUSG00000035441	0	1.95697	0.985	0.611	0	Myo1d
ENSMUSG00000035472	7.61198e-93	-2.58085	0.153	0.527	2.28268e-88	Slc25a21
ENSMUSG00000035473	6.6106e-30	-0.659648	0.035	0.219	1.98239e-25	Galm
ENSMUSG00000035498	6.2054e-31	-0.595261	0.026	0.215	1.86088e-26	Cdcp1
ENSMUSG00000035513	0	2.73854	0.799	0.03	0	Ntng2
ENSMUSG00000035540	7.0201e-21	-0.518745	0.008	0.133	2.10519e-16	Gc
ENSMUSG00000035566	3.1916e-09	-0.80534	0.142	0.235	9.57096e-05	Pcdh17
ENSMUSG00000035621	1.11347e-20	0.404988	0.276	0.15	3.33906e-16	Midn
ENSMUSG00000035637	3.89633e-14	-0.321437	0.031	0.131	1.16843e-09	Grhpr
ENSMUSG00000035681	1.94946e-28	-0.941737	0.052	0.232	5.84605e-24	Kcnc2
ENSMUSG00000035735	4.78469e-281	0.885777	0.337	0.043	1.43483e-276	Dagla
ENSMUSG00000035769	1.39867e-55	-1.06525	0.032	0.327	4.19434e-51	Xylb
ENSMUSG00000035776	5.61461e-18	0.377857	0.254	0.142	1.68371e-13	Cd99l2
ENSMUSG00000035828	7.81056e-11	-0.270767	0.044	0.131	2.34223e-06	Pim3
ENSMUSG00000035863	2.90231e-34	-0.707127	0.051	0.261	8.70344e-30	Palm
ENSMUSG00000035877	2.81118e-93	-1.30483	0.243	0.632	8.43016e-89	Zhx3
ENSMUSG00000035878	1.44471e-46	-1.15004	0.078	0.342	4.33241e-42	Hykk
ENSMUSG00000035910	4.35382e-187	1.39383	0.637	0.208	1.30562e-182	Dcdc2a
ENSMUSG00000035919	1.13445e-08	-0.322714	0.296	0.407	0.000340199	Bbs9
ENSMUSG00000035934	5.85607e-245	1.66644	0.62	0.161	1.75612e-240	Pknox2
ENSMUSG00000035948	3.64943e-17	-0.569623	0.035	0.152	1.09439e-12	Acss3
ENSMUSG00000035949	4.91293e-07	-0.334575	0.326	0.414	0.0147329	Fbxw2
ENSMUSG00000035954	0	2.79555	0.998	0.537	0	Dock4
ENSMUSG00000035969	3.84773e-31	0.485549	0.342	0.175	1.15386e-26	Rusc2
ENSMUSG00000035992	1.17105e-27	-0.621242	0.262	0.478	3.51175e-23	Fnip1
ENSMUSG00000036046	9.67755e-09	-0.286483	0.057	0.133	0.00029021	5031439G07Rik
ENSMUSG00000036053	2.2105e-145	0.972945	0.928	0.488	6.62885e-141	Fmnl2
ENSMUSG00000036083	1.94871e-42	-1.30972	0.067	0.312	5.84378e-38	Slc17a3
ENSMUSG00000036087	3.84051e-94	0.937725	0.554	0.248	1.15169e-89	Slain2
ENSMUSG00000036093	5.00311e-15	0.37858	0.202	0.111	1.50033e-10	Arl5a
ENSMUSG00000036097	3.08971e-15	0.352956	0.511	0.381	9.26543e-11	Slf2
ENSMUSG00000036103	6.31547e-89	0.578591	0.515	0.184	1.89388e-84	Colec12
ENSMUSG00000036123	5.27229e-64	-1.55205	0.043	0.367	1.58105e-59	Slc9a3
ENSMUSG00000036155	0	2.39946	0.985	0.492	0	Mgat5
ENSMUSG00000036158	2.54291e-12	-0.537967	0.309	0.446	7.62568e-08	Prickle1
ENSMUSG00000036167	3.71418e-10	0.275062	0.34	0.244	1.11381e-05	Pphln1
ENSMUSG00000036206	2.23029e-37	0.472279	0.369	0.177	6.6882e-33	Sh3bp4
ENSMUSG00000036225	1.70283e-15	-0.885901	0.152	0.28	5.10646e-11	Kctd1
ENSMUSG00000036256	1.76852e-36	0.521144	0.925	0.81	5.30344e-32	Igfbp7
ENSMUSG00000036273	4.76961e-68	-1.22031	0.259	0.567	1.43031e-63	Lrrk2
ENSMUSG00000036278	9.67169e-40	-0.842193	0.265	0.515	2.90035e-35	Macrod1
ENSMUSG00000036298	1.50178e-12	-0.697494	0.061	0.159	4.50355e-08	Slc2a13
ENSMUSG00000036330	2.39839e-56	-1.92115	0.051	0.346	7.19228e-52	Slc18a1
ENSMUSG00000036333	5.88659e-42	-0.772847	0.478	0.67	1.76527e-37	Kidins220
ENSMUSG00000036356	1.14066e-17	-0.956968	0.074	0.206	3.42062e-13	Csgalnact1
ENSMUSG00000036391	1.35224e-09	-0.297557	0.259	0.382	4.05509e-05	Sec24a
ENSMUSG00000036395	2.24526e-29	-0.645135	0.055	0.242	6.73309e-25	Glb1l2
ENSMUSG00000036402	8.62997e-51	-0.838298	0.472	0.705	2.58796e-46	Gng12
ENSMUSG00000036427	6.0712e-11	-0.340556	0.101	0.205	1.82063e-06	Gpi1
ENSMUSG00000036438	6.47294e-122	1.04636	0.568	0.219	1.9411e-117	Calm2
ENSMUSG00000036452	8.94941e-132	-1.94	0.26	0.724	2.68375e-127	Arhgap26
ENSMUSG00000036459	1.71426e-17	0.337444	0.289	0.167	5.14072e-13	Wtip
ENSMUSG00000036461	5.95687e-16	-0.508805	0.355	0.511	1.78635e-11	Elf1
ENSMUSG00000036469	6.40425e-13	-0.45405	0.032	0.125	1.92051e-08	Marchf1
ENSMUSG00000036501	2.07117e-08	0.30994	0.466	0.383	0.000621104	Fam13b
ENSMUSG00000036528	7.46051e-87	0.929179	0.533	0.238	2.23726e-82	Ppfibp2
ENSMUSG00000036553	8.55998e-21	-0.459228	0.034	0.173	2.56697e-16	Sh3tc1
ENSMUSG00000036555	1.02315e-15	-0.39392	0.08	0.207	3.06823e-11	Iqce
ENSMUSG00000036611	7.7926e-07	-0.375785	0.044	0.101	0.0233684	Eepd1
ENSMUSG00000036641	3.2971e-38	-0.905649	0.041	0.264	9.88735e-34	Ccdc148
ENSMUSG00000036661	8.77191e-52	-1.00352	0.081	0.367	2.63052e-47	Dennd3
ENSMUSG00000036698	7.19533e-11	-0.369639	0.292	0.413	2.15774e-06	Ago2
ENSMUSG00000036707	8.26504e-07	0.261046	0.449	0.373	0.0247852	Cab39
ENSMUSG00000036751	3.54386e-07	-0.322324	0.194	0.287	0.0106273	Cox6b1
ENSMUSG00000036764	2.98219e-19	-0.553679	0.037	0.169	8.943e-15	Dnajc12
ENSMUSG00000036779	2.17063e-07	-0.296636	0.401	0.492	0.0065093	Tent4b
ENSMUSG00000036810	6.51404e-17	0.364168	0.329	0.207	1.95343e-12	Cnep1r1
ENSMUSG00000036814	1.53274e-17	-0.383703	0.014	0.125	4.59637e-13	Slc6a20a
ENSMUSG00000036832	2.65336e-28	-0.754674	0.014	0.18	7.9569e-24	Lpar3
ENSMUSG00000036833	1.2267e-27	-0.680664	0.098	0.291	3.67862e-23	Pnpla7
ENSMUSG00000036867	1.57054e-36	0.461785	0.455	0.239	4.70972e-32	Smad6
ENSMUSG00000036875	2.47532e-12	-0.307547	0.038	0.131	7.42299e-08	Dna2
ENSMUSG00000036880	9.52158e-10	-0.321124	0.095	0.192	2.85533e-05	Acaa2
ENSMUSG00000036885	4.92453e-174	1.03558	0.403	0.089	1.47677e-169	Arhgef26
ENSMUSG00000036890	1.2933e-07	-0.367329	0.389	0.482	0.00387834	Gtdc1
ENSMUSG00000036892	2.87745e-32	-0.893758	0.061	0.265	8.6289e-28	Prodh2
ENSMUSG00000037003	6.03481e-83	0.515681	0.26	0.067	1.80972e-78	Tns2
ENSMUSG00000037012	1.68058e-08	-0.545918	0.144	0.225	0.000503971	Hk1
ENSMUSG00000037016	1.37167e-23	-0.610871	0.038	0.194	4.11337e-19	Frem2
ENSMUSG00000037022	5.88279e-28	0.463432	0.288	0.146	1.76413e-23	Mmaa
ENSMUSG00000037031	0	1.60179	0.596	0.068	0	Tspan15
ENSMUSG00000037058	5.26054e-16	-0.482214	0.337	0.481	1.57753e-11	Paip2
ENSMUSG00000037098	4.84466e-93	-1.92663	0.288	0.621	1.45282e-88	Rab11fip3
ENSMUSG00000037104	2.17514e-12	-0.487105	0.116	0.228	6.5228e-08	Socs5
ENSMUSG00000037110	9.32891e-42	-0.979681	0.317	0.558	2.79755e-37	Ralgapa2
ENSMUSG00000037111	4.90305e-38	0.471379	0.303	0.132	1.47033e-33	Setd7
ENSMUSG00000037138	1.44781e-160	0.853403	0.579	0.164	4.34168e-156	Aff3
ENSMUSG00000037148	1.60292e-72	-1.41605	0.348	0.619	4.80683e-68	Arhgap10
ENSMUSG00000037172	1.42778e-40	0.416689	0.181	0.059	4.28162e-36	Dennd11
ENSMUSG00000037196	2.38261e-07	-0.288384	0.107	0.187	0.00714497	Pacrg
ENSMUSG00000037236	4.02018e-08	0.254986	0.511	0.424	0.00120557	Matr3
ENSMUSG00000037242	5.48187e-48	-1.02143	0.155	0.434	1.6439e-43	Clic4
ENSMUSG00000037257	7.73533e-13	0.322154	0.236	0.144	2.31967e-08	Aagab
ENSMUSG00000037286	1.14359e-14	0.272915	0.864	0.781	3.42941e-10	Stag1
ENSMUSG00000037287	6.02136e-17	-0.437568	0.121	0.265	1.80569e-12	Tbcel
ENSMUSG00000037315	9.1268e-15	-0.490477	0.101	0.229	2.73695e-10	Jade3
ENSMUSG00000037326	3.29125e-13	-0.422928	0.17	0.301	9.8698e-09	Capn15
ENSMUSG00000037366	7.11343e-14	-0.357955	0.063	0.176	2.13318e-09	Pafah2
ENSMUSG00000037369	1.97441e-23	0.444284	0.619	0.467	5.92086e-19	Kdm6a
ENSMUSG00000037370	4.50935e-19	-0.450688	0.035	0.166	1.35226e-14	Enpp1
ENSMUSG00000037375	3.56075e-38	0.471203	0.331	0.152	1.0678e-33	Hhat
ENSMUSG00000037386	5.93017e-09	-0.33392	0.074	0.157	0.000177834	Rims2
ENSMUSG00000037416	1.1243e-07	-0.296635	0.723	0.741	0.00337157	Dmxl1
ENSMUSG00000037443	1.48524e-20	-0.560923	0.112	0.274	4.45394e-16	Cep85
ENSMUSG00000037455	4.91501e-12	-0.300937	0.074	0.18	1.47391e-07	Slc18b1
ENSMUSG00000037487	8.07448e-11	-0.324625	0.58	0.676	2.42138e-06	Ubr5
ENSMUSG00000037490	1.76446e-22	0.306063	0.13	0.048	5.29127e-18	Slc2a12
ENSMUSG00000037523	9.14685e-10	-0.25344	0.047	0.129	2.74296e-05	Mavs
ENSMUSG00000037533	1.34134e-80	0.90476	0.701	0.412	4.0224e-76	Rapgef6
ENSMUSG00000037536	3.72538e-18	-0.477125	0.11	0.261	1.11717e-13	Fbxo34
ENSMUSG00000037541	2.13404e-153	-2.50208	0.138	0.665	6.39956e-149	Shank2
ENSMUSG00000037542	1.24401e-30	-0.675934	0.038	0.229	3.73053e-26	Aldh8a1
ENSMUSG00000037552	2.46865e-33	0.337175	0.296	0.129	7.40299e-29	Plekhg2
ENSMUSG00000037553	4.21411e-11	-0.379537	0.074	0.17	1.26373e-06	Zdhhc18
ENSMUSG00000037606	1.52296e-56	0.553891	0.296	0.108	4.56706e-52	Osbpl5
ENSMUSG00000037643	2.19378e-71	0.775282	0.446	0.19	6.5787e-67	Prkci
ENSMUSG00000037646	2.27808e-34	0.488407	0.876	0.735	6.83152e-30	Vps13b
ENSMUSG00000037656	1.10893e-09	-0.354029	0.248	0.362	3.32547e-05	Slc20a2
ENSMUSG00000037661	3.56497e-30	-0.594588	0.035	0.225	1.06906e-25	Gpr160
ENSMUSG00000037664	7.94689e-98	0.752557	0.381	0.116	2.38311e-93	Cdkn1c
ENSMUSG00000037674	3.41013e-09	-0.282168	0.427	0.545	0.000102263	Rfx7
ENSMUSG00000037679	0	0.707266	0.234	0.019	0	Inf2
ENSMUSG00000037685	5.41262e-133	0.980403	0.608	0.222	1.62314e-128	Atp8a1
ENSMUSG00000037697	1.15942e-14	-0.396778	0.116	0.248	3.47687e-10	Ddhd1
ENSMUSG00000037703	7.3233e-17	-0.351892	0.015	0.122	2.19611e-12	Lzts3
ENSMUSG00000037709	1.33391e-74	-1.53398	0.077	0.434	4.00013e-70	Fam13a
ENSMUSG00000037710	1.09617e-07	-0.253994	0.103	0.186	0.0032872	Cisd1
ENSMUSG00000037712	1.68661e-39	0.506745	0.717	0.495	5.0578e-35	Fermt2
ENSMUSG00000037736	1.46065e-94	-1.8623	0.132	0.552	4.38021e-90	Limch1
ENSMUSG00000037747	5.23235e-77	-1.83668	0.057	0.423	1.56908e-72	Phyhipl
ENSMUSG00000037750	6.14107e-07	-0.315208	0.286	0.382	0.0184158	Fam222b
ENSMUSG00000037754	8.05857e-28	-0.997018	0.057	0.235	2.4166e-23	Ppp1r16b
ENSMUSG00000037762	1.01748e-28	-0.691123	0.025	0.2	3.05122e-24	Slc16a9
ENSMUSG00000037784	1.16996e-23	-0.522648	0.055	0.216	3.50849e-19	Dzip1l
ENSMUSG00000037795	8.57228e-07	-0.280868	0.138	0.216	0.0257065	N4bp2
ENSMUSG00000037820	6.56004e-10	-0.288108	0.034	0.109	1.96722e-05	Tgm2
ENSMUSG00000037824	9.60315e-22	-0.642528	0.216	0.394	2.87979e-17	Tspan14
ENSMUSG00000037826	1.26098e-13	-0.42157	0.034	0.131	3.78144e-09	Ppm1k
ENSMUSG00000037876	1.72159e-35	-0.626256	0.557	0.735	5.16272e-31	Jmjd1c
ENSMUSG00000037896	3.41392e-20	-0.517031	0.325	0.507	1.02377e-15	Rcor1
ENSMUSG00000037902	1.15307e-68	0.688412	0.418	0.168	3.45782e-64	Sirpa
ENSMUSG00000037926	1.35999e-114	-1.52764	0.187	0.642	4.07835e-110	Ssh2
ENSMUSG00000037936	5.34969e-12	-0.51934	0.029	0.113	1.60427e-07	Scarb1
ENSMUSG00000037940	3.20276e-13	-1.00453	0.113	0.223	9.60443e-09	Inpp4b
ENSMUSG00000037979	6.68593e-139	0.563213	0.19	0.027	2.00498e-134	Ccdc92
ENSMUSG00000037999	1.39901e-15	-0.390133	0.081	0.212	4.19535e-11	Arap2
ENSMUSG00000038007	6.07426e-07	-0.593097	0.067	0.129	0.0182155	Acer2
ENSMUSG00000038010	6.62357e-15	-0.383816	0.072	0.194	1.98627e-10	Ccdc138
ENSMUSG00000038022	1.47687e-15	-0.396488	0.061	0.182	4.42884e-11	Mindy4
ENSMUSG00000038042	2.13557e-10	-0.313396	0.09	0.188	6.40414e-06	Ptpdc1
ENSMUSG00000038056	7.58034e-30	0.423563	0.821	0.678	2.27319e-25	Kmt2c
ENSMUSG00000038058	7.72042e-112	0.695956	0.299	0.071	2.3152e-107	Nod1
ENSMUSG00000038060	8.55875e-14	-0.294261	0.021	0.115	2.5666e-09	Dlec1
ENSMUSG00000038068	2.42598e-255	0.765773	0.231	0.023	7.27503e-251	Rnf144b
ENSMUSG00000038070	5.12278e-08	-0.421689	0.138	0.221	0.00153622	Cntln
ENSMUSG00000038072	9.33927e-41	-0.910335	0.245	0.484	2.80066e-36	Galnt11
ENSMUSG00000038116	8.89051e-10	0.293517	0.594	0.499	2.66609e-05	Phf20
ENSMUSG00000038119	4.3392e-24	0.350691	0.188	0.081	1.30124e-19	Cdon
ENSMUSG00000038121	3.59085e-18	-0.472407	0.142	0.3	1.07682e-13	Fam210a
ENSMUSG00000038127	2.67371e-13	-0.399011	0.34	0.475	8.01792e-09	Ccdc50
ENSMUSG00000038143	9.7029e-35	-1.50195	0.371	0.55	2.90971e-30	Stox2
ENSMUSG00000038145	1.38252e-08	-0.501825	0.19	0.286	0.00041459	Snrk
ENSMUSG00000038146	5.07069e-09	-0.380526	0.044	0.116	0.00015206	Notch3
ENSMUSG00000038156	7.56293e-39	0.404783	0.312	0.134	2.26797e-34	Spon1
ENSMUSG00000038168	1.45719e-81	0.77024	0.974	0.761	4.36982e-77	P3h2
ENSMUSG00000038170	2.97602e-44	0.693555	0.616	0.399	8.92448e-40	Pde4dip
ENSMUSG00000038173	2.94262e-19	-0.478349	0.021	0.146	8.82432e-15	Enpp6
ENSMUSG00000038178	2.20155e-55	-1.32808	0.064	0.359	6.60201e-51	Slc43a2
ENSMUSG00000038188	1.21848e-14	-0.417459	0.032	0.134	3.65399e-10	Scarf1
ENSMUSG00000038244	1.47888e-06	-0.283973	0.052	0.111	0.0443487	Mical2
ENSMUSG00000038256	9.11698e-11	0.304742	0.407	0.304	2.734e-06	Bcl9
ENSMUSG00000038267	1.2678e-75	-1.67941	0.093	0.451	3.80187e-71	Slc22a23
ENSMUSG00000038286	3.77966e-37	-0.760764	0.133	0.379	1.13345e-32	Bphl
ENSMUSG00000038291	1.32618e-17	-0.443044	0.112	0.262	3.97695e-13	Snx25
ENSMUSG00000038296	6.13726e-106	-1.86185	0.098	0.545	1.84044e-101	Galnt18
ENSMUSG00000038298	9.68601e-80	-1.80998	0.07	0.437	2.90464e-75	Pdzk1
ENSMUSG00000038302	2.85706e-12	-0.445971	0.227	0.354	8.56776e-08	Afg1l
ENSMUSG00000038305	1.50463e-165	1.34948	0.675	0.261	4.51208e-161	Spats2l
ENSMUSG00000038331	4.41244e-31	-1.14977	0.081	0.279	1.3232e-26	Satb2
ENSMUSG00000038349	1.52968e-135	1.02903	0.983	0.757	4.5872e-131	Plcl1
ENSMUSG00000038351	3.53622e-10	-0.283043	0.104	0.207	1.06044e-05	Sgsm2
ENSMUSG00000038366	9.17558e-39	0.563586	0.404	0.211	2.75157e-34	Lasp1
ENSMUSG00000038368	4.34877e-11	-0.345879	0.127	0.239	1.30411e-06	Focad
ENSMUSG00000038371	3.71336e-46	0.549152	0.879	0.715	1.11356e-41	Sbf2
ENSMUSG00000038372	5.51146e-150	1.24286	0.787	0.371	1.65278e-145	Gmds
ENSMUSG00000038388	9.10632e-47	-0.954855	0.11	0.39	2.7308e-42	Pals2
ENSMUSG00000038400	7.50549e-80	0.831621	0.651	0.335	2.25075e-75	Pmepa1
ENSMUSG00000038437	2.08092e-16	0.296793	0.245	0.137	6.24025e-12	Mllt6
ENSMUSG00000038453	1.01014e-33	-0.727241	0.028	0.227	3.02921e-29	Srcin1
ENSMUSG00000038459	8.70727e-32	-0.704592	0.135	0.357	2.61113e-27	Abhd17c
ENSMUSG00000038495	6.22216e-74	0.897876	0.631	0.354	1.8659e-69	Otud7b
ENSMUSG00000038515	2.19637e-32	-0.653502	0.043	0.245	6.58648e-28	Grtp1
ENSMUSG00000038518	3.00958e-18	0.279954	0.936	0.885	9.02513e-14	Jarid2
ENSMUSG00000038522	2.12278e-25	-0.569352	0.041	0.207	6.36579e-21	Mfsd4b1
ENSMUSG00000038528	2.16278e-36	-0.891343	0.038	0.252	6.48575e-32	Mfsd4b5
ENSMUSG00000038578	2.00612e-09	-0.424137	0.031	0.1	6.01595e-05	Susd1
ENSMUSG00000038582	2.39317e-09	-0.317683	0.123	0.221	7.17663e-05	Pptc7
ENSMUSG00000038594	0	1.85867	0.833	0.211	0	Cep85l
ENSMUSG00000038600	5.70032e-124	-2.2653	0.119	0.594	1.70941e-119	Atp6v0a4
ENSMUSG00000038602	3.79622e-20	-0.734335	0.023	0.151	1.13841e-15	Slc35f1
ENSMUSG00000038604	0	1.15706	0.424	0.052	0	Ripor1
ENSMUSG00000038608	2.42118e-11	-0.820639	0.09	0.187	7.26063e-07	Dock10
ENSMUSG00000038648	3.79114e-111	0.982341	0.876	0.575	1.13689e-106	Creb3l2
ENSMUSG00000038679	1.21062e-44	-1.18753	0.495	0.651	3.63042e-40	Trps1
ENSMUSG00000038692	1.9077e-20	-0.533268	0.067	0.216	5.72082e-16	Hoxb4
ENSMUSG00000038708	7.2908e-25	-0.614423	0.363	0.539	2.18637e-20	Golga4
ENSMUSG00000038712	1.13962e-07	-0.272808	0.109	0.192	0.00341749	Mindy1
ENSMUSG00000038718	2.09473e-21	0.419691	0.528	0.352	6.28167e-17	Pbx3
ENSMUSG00000038740	7.37535e-38	-0.791736	0.178	0.428	2.21172e-33	Mvb12b
ENSMUSG00000038745	1.78593e-24	-0.475673	0.003	0.144	5.35565e-20	Nlrp6
ENSMUSG00000038764	2.65349e-29	-0.707511	0.216	0.433	7.95728e-25	Ptpn3
ENSMUSG00000038765	0	2.67192	0.77	0.002	0	Lmx1b
ENSMUSG00000038766	3.04042e-11	0.318573	0.406	0.302	9.11761e-07	Gabpb2
ENSMUSG00000038774	6.67329e-09	0.276224	0.588	0.503	0.000200119	Ascc3
ENSMUSG00000038776	3.69984e-82	0.501532	0.193	0.041	1.10951e-77	Ephx1
ENSMUSG00000038777	1.27779e-99	0.413817	0.155	0.024	3.83184e-95	Sema6c
ENSMUSG00000038780	1.60914e-07	-0.376215	0.237	0.328	0.0048255	Smurf1
ENSMUSG00000038807	2.29417e-35	-1.15408	0.069	0.287	6.87974e-31	Rap1gap2
ENSMUSG00000038816	4.0321e-266	1.52376	0.665	0.178	1.20914e-261	Ctnnal1
ENSMUSG00000038843	1.154e-72	-1.65528	0.13	0.467	3.46062e-68	Gcnt1
ENSMUSG00000038844	1.87679e-36	-0.736441	0.366	0.597	5.62813e-32	Kif16b
ENSMUSG00000038855	1.81494e-35	-1.23593	0.074	0.291	5.44263e-31	Itpkb
ENSMUSG00000038893	5.0904e-09	-0.302072	0.041	0.113	0.000152651	Fam117a
ENSMUSG00000038903	3.23752e-16	-0.358117	0.014	0.115	9.70868e-12	Ccdc68
ENSMUSG00000038910	4.25137e-17	-0.598162	0.086	0.22	1.2749e-12	Plcl2
ENSMUSG00000038954	4.62989e-16	-0.473763	0.263	0.427	1.38841e-11	Supt3
ENSMUSG00000038970	3.83229e-30	-0.614139	0.231	0.462	1.14923e-25	Lmtk2
ENSMUSG00000039004	7.93865e-49	-1.53719	0.066	0.333	2.38064e-44	Bmp6
ENSMUSG00000039007	5.01118e-105	1.0056	0.835	0.51	1.50275e-100	Cpq
ENSMUSG00000039031	4.09666e-25	0.337569	0.753	0.566	1.22851e-20	Arhgap18
ENSMUSG00000039033	4.17732e-11	-0.399829	0.271	0.391	1.25269e-06	Tasp1
ENSMUSG00000039046	8.13484e-10	-0.331364	0.219	0.338	2.43948e-05	Usp6nl
ENSMUSG00000039058	1.16854e-06	-0.503208	0.049	0.107	0.0350421	Ak5
ENSMUSG00000039087	1.20085e-22	0.427495	0.825	0.691	3.6011e-18	Rreb1
ENSMUSG00000039115	7.01552e-16	-1.0686	0.116	0.243	2.10382e-11	Itga9
ENSMUSG00000039131	2.59272e-49	-0.932913	0.043	0.313	7.77506e-45	Gipc2
ENSMUSG00000039137	2.00209e-28	-0.604188	0.032	0.208	6.00386e-24	Whrn
ENSMUSG00000039153	6.01228e-10	-0.449595	0.096	0.19	1.80296e-05	Runx2
ENSMUSG00000039157	3.19422e-24	-0.552597	0.043	0.204	9.57883e-20	Eeig1
ENSMUSG00000039197	1.66407e-92	-1.3768	0.391	0.703	4.99021e-88	Adk
ENSMUSG00000039202	1.31317e-10	-0.377242	0.145	0.255	3.93794e-06	Abhd2
ENSMUSG00000039208	1.1774e-114	0.677288	0.227	0.044	3.5308e-110	Metrnl
ENSMUSG00000039263	1.9072e-20	0.308015	0.168	0.075	5.7193e-16	Npepl1
ENSMUSG00000039286	2.29708e-109	0.901478	0.931	0.706	6.88848e-105	Fndc3b
ENSMUSG00000039304	1.46858e-12	-0.499009	0.035	0.126	4.40398e-08	Tnfsf10
ENSMUSG00000039316	3.91611e-11	-0.699064	0.067	0.156	1.17436e-06	Rftn1
ENSMUSG00000039361	5.1214e-31	-0.629005	0.648	0.753	1.53581e-26	Picalm
ENSMUSG00000039375	4.23838e-70	-2.14204	0.1	0.439	1.27101e-65	Wdr17
ENSMUSG00000039385	2.76187e-29	-0.974419	0.061	0.252	8.2823e-25	Cdh6
ENSMUSG00000039410	4.19619e-28	-1.43652	0.066	0.243	1.25835e-23	Prdm16
ENSMUSG00000039428	2.80641e-31	-0.674516	0.436	0.636	8.41586e-27	Tmem135
ENSMUSG00000039458	1.31605e-32	-0.705911	0.188	0.417	3.94658e-28	Mtmr12
ENSMUSG00000039463	4.95178e-07	-0.356699	0.315	0.406	0.0148494	Slc9a8
ENSMUSG00000039478	4.54114e-12	-0.332337	0.204	0.336	1.3618e-07	Micu3
ENSMUSG00000039501	3.64427e-11	-0.341602	0.064	0.16	1.09284e-06	Znfx1
ENSMUSG00000039519	2.73775e-08	-0.714745	0.08	0.152	0.000820996	Cyp7b1
ENSMUSG00000039529	3.77373e-292	1.68544	0.665	0.162	1.13167e-287	Atp8b1
ENSMUSG00000039539	3.65516e-07	-1.43758	0.083	0.149	0.0109611	Sgcz
ENSMUSG00000039578	2.43664e-45	-1.17943	0.311	0.556	7.30699e-41	Ccser1
ENSMUSG00000039607	9.65307e-130	0.340129	0.983	0.5	2.89476e-125	Rbms3
ENSMUSG00000039648	3.81102e-27	-0.614098	0.041	0.216	1.14285e-22	Kyat1
ENSMUSG00000039652	1.40728e-60	-1.18597	0.329	0.608	4.22016e-56	Cpeb3
ENSMUSG00000039678	6.12561e-22	-0.475745	0.075	0.239	1.83695e-17	Tbc1d13
ENSMUSG00000039683	1.39502e-17	-0.923778	0.176	0.324	4.18338e-13	Sdk1
ENSMUSG00000039697	1.89475e-125	-1.96619	0.271	0.684	5.68196e-121	Ncoa7
ENSMUSG00000039704	1.6735e-10	-0.311319	0.135	0.245	5.01849e-06	Lmbrd2
ENSMUSG00000039706	2.35145e-08	-1.83886	0.371	0.414	0.000705153	Ldb2
ENSMUSG00000039710	6.10808e-11	-1.26632	0.069	0.158	1.83169e-06	Slc7a12
ENSMUSG00000039713	5.79319e-33	0.46178	0.343	0.173	1.73726e-28	Plekhg5
ENSMUSG00000039715	5.42126e-10	-0.26654	0.054	0.139	1.62573e-05	Dync2i2
ENSMUSG00000039735	1.99512e-234	1.60116	0.877	0.434	5.98297e-230	Fnbp1l
ENSMUSG00000039768	1.26453e-08	-0.275575	0.176	0.282	0.000379207	Dnajc11
ENSMUSG00000039782	4.03359e-25	-0.664906	0.086	0.262	1.20959e-20	Cpeb2
ENSMUSG00000039783	1.77197e-17	-0.364746	0.017	0.13	5.31378e-13	Kmo
ENSMUSG00000039831	5.82642e-21	0.401966	0.574	0.418	1.74723e-16	Arhgap29
ENSMUSG00000039835	1.03726e-50	-1.07634	0.167	0.458	3.11053e-46	Nhsl1
ENSMUSG00000039842	2.03909e-17	-0.553653	0.103	0.244	6.11481e-13	Mcph1
ENSMUSG00000039901	2.5128e-07	-0.29317	0.51	0.586	0.00753538	Armh3
ENSMUSG00000039934	3.68338e-10	0.259781	0.184	0.11	1.10457e-05	Gsap
ENSMUSG00000039942	3.5687e-18	0.279723	0.126	0.051	1.07018e-13	Ptger4
ENSMUSG00000039952	1.14189e-95	0.945252	0.757	0.44	3.4243e-91	Dag1
ENSMUSG00000039976	5.19036e-08	-0.284099	0.09	0.171	0.00155649	Tbc1d16
ENSMUSG00000039985	1.64943e-13	-0.342396	0.035	0.134	4.9463e-09	Sinhcaf
ENSMUSG00000039987	3.36527e-12	-0.372285	0.13	0.25	1.00918e-07	Phtf2
ENSMUSG00000039988	1.18229e-11	-0.386718	0.292	0.415	3.54544e-07	Ankrd13c
ENSMUSG00000040003	0	6.32237	1	0.589	0	Magi2
ENSMUSG00000040016	4.04831e-10	-0.783067	0.043	0.121	1.21401e-05	Ptger3
ENSMUSG00000040040	5.59476e-11	-0.320047	0.113	0.223	1.67776e-06	Ift88
ENSMUSG00000040043	1.20034e-51	0.630702	0.479	0.236	3.59958e-47	Rbms2
ENSMUSG00000040054	6.04065e-13	0.344849	0.441	0.328	1.81147e-08	Baz2a
ENSMUSG00000040111	4.1282e-16	-1.34435	0.489	0.549	1.23796e-11	Gramd1b
ENSMUSG00000040146	2.21089e-18	-0.468675	0.043	0.172	6.63001e-14	Rgl3
ENSMUSG00000040170	1.71249e-33	-0.828913	0.083	0.299	5.13541e-29	Fmo2
ENSMUSG00000040181	1.23153e-39	-0.889073	0.104	0.35	3.69312e-35	Fmo1
ENSMUSG00000040183	4.24123e-57	0.569849	0.201	0.057	1.27186e-52	Ankrd6
ENSMUSG00000040188	1.52591e-12	-0.456711	0.221	0.348	4.5759e-08	Scamp2
ENSMUSG00000040189	7.61337e-11	-0.257817	0.041	0.127	2.2831e-06	Odad1
ENSMUSG00000040209	2.43782e-50	-0.95091	0.369	0.622	7.31052e-46	Zfp704
ENSMUSG00000040213	1.01899e-07	-0.313093	0.052	0.119	0.00305575	Kyat3
ENSMUSG00000040260	0	1.57493	0.737	0.142	0	Daam2
ENSMUSG00000040265	1.35263e-37	-1.51478	0.136	0.364	4.05628e-33	Dnm3
ENSMUSG00000040270	1.63408e-11	-0.479681	0.331	0.465	4.90028e-07	Bach2
ENSMUSG00000040274	5.38767e-25	-0.641154	0.144	0.336	1.61565e-20	Cdk6
ENSMUSG00000040296	9.80934e-08	-0.290483	0.077	0.151	0.00294162	Rigi
ENSMUSG00000040329	8.97419e-23	-0.653628	0.021	0.164	2.69118e-18	Il7
ENSMUSG00000040350	3.86933e-45	-1.06308	0.064	0.319	1.16033e-40	Trim7
ENSMUSG00000040351	1.90158e-33	-0.812589	0.355	0.547	5.70247e-29	Ankib1
ENSMUSG00000040363	2.03911e-11	-0.498911	0.093	0.195	6.11487e-07	Bcor
ENSMUSG00000040415	4.90553e-10	-0.306033	0.064	0.151	1.47107e-05	Dtx3
ENSMUSG00000040433	1.0336e-06	-0.372224	0.349	0.431	0.0309956	Zbtb38
ENSMUSG00000040451	1.03534e-46	0.57381	0.904	0.74	3.10478e-42	Sgms1
ENSMUSG00000040459	1.3213e-31	0.488508	0.695	0.529	3.9623e-27	Arglu1
ENSMUSG00000040473	1.30105e-23	-0.655178	0.06	0.222	3.9016e-19	Cfap69
ENSMUSG00000040479	1.00934e-24	-0.656561	0.119	0.303	3.02681e-20	Dgkz
ENSMUSG00000040524	1.69265e-09	-0.354832	0.55	0.649	5.07592e-05	Zfp609
ENSMUSG00000040537	1.47473e-09	-0.513145	0.087	0.174	4.42242e-05	Adam22
ENSMUSG00000040543	6.18689e-119	0.673409	0.271	0.057	1.85532e-114	Pitpnm3
ENSMUSG00000040548	7.13627e-16	-0.459284	0.179	0.328	2.14002e-11	Tex2
ENSMUSG00000040565	6.56839e-51	0.722789	0.717	0.493	1.96973e-46	Btaf1
ENSMUSG00000040569	4.26145e-116	0.421745	0.109	0.011	1.27792e-111	Slc26a7
ENSMUSG00000040612	0	1.88476	0.796	0.222	0	Ildr2
ENSMUSG00000040616	5.38995e-47	-0.916403	0.02	0.274	1.61634e-42	Tmem51
ENSMUSG00000040624	9.2129e-277	1.86029	0.923	0.369	2.76277e-272	Plekhg1
ENSMUSG00000040640	4.09597e-73	-1.76953	0.121	0.468	1.2283e-68	Erc2
ENSMUSG00000040648	2.60895e-83	0.879498	0.429	0.166	7.82373e-79	Ppip5k2
ENSMUSG00000040651	3.69542e-14	0.331622	0.626	0.504	1.10818e-09	Tasor
ENSMUSG00000040711	3.09694e-29	0.323304	0.194	0.075	9.2871e-25	Sh3pxd2b
ENSMUSG00000040722	1.39497e-11	-0.353621	0.04	0.126	4.18325e-07	Scamp5
ENSMUSG00000040723	3.56569e-101	0.725138	0.475	0.156	1.06928e-96	Rcsd1
ENSMUSG00000040732	3.54282e-08	-0.613693	0.047	0.114	0.00106242	Erg
ENSMUSG00000040785	2.26614e-12	0.26061	0.639	0.51	6.7957e-08	Ttc3
ENSMUSG00000040811	1.41413e-29	0.522274	0.25	0.114	4.24069e-25	Eml2
ENSMUSG00000040852	0	2.27757	0.882	0.157	0	Plekhh2
ENSMUSG00000040855	1.48456e-25	-0.704983	0.123	0.311	4.45189e-21	Reps2
ENSMUSG00000040860	1.6982e-33	-0.642424	0.038	0.242	5.09255e-29	Crocc
ENSMUSG00000040875	2.25875e-34	-0.744842	0.067	0.283	6.77354e-30	Osbpl10
ENSMUSG00000040928	1.14445e-11	0.345898	0.343	0.239	3.43199e-07	S100pbp
ENSMUSG00000040957	1.78447e-136	0.921176	0.522	0.159	5.35127e-132	Cables1
ENSMUSG00000040966	2.64944e-25	-0.604744	0.049	0.219	7.94513e-21	Slc22a2
ENSMUSG00000040969	1.41754e-36	-0.974216	0.064	0.286	4.25093e-32	Arhgef38
ENSMUSG00000040990	1.1869e-07	-0.534458	0.133	0.212	0.00355927	Sh3kbp1
ENSMUSG00000040998	7.45336e-23	0.267703	0.701	0.491	2.23511e-18	Npnt
ENSMUSG00000041012	7.3715e-10	-0.480476	0.049	0.128	2.21056e-05	Cmtm8
ENSMUSG00000041025	8.95825e-109	0.680306	0.309	0.076	2.6864e-104	Iffo2
ENSMUSG00000041052	1.0391e-10	-0.690735	0.026	0.102	3.11607e-06	Slc7a13
ENSMUSG00000041058	3.07451e-15	-0.544719	0.292	0.43	9.21983e-11	Wwp1
ENSMUSG00000041078	3.78573e-20	-0.963879	0.049	0.186	1.13526e-15	Grid1
ENSMUSG00000041112	0	1.65452	0.884	0.181	0	Elmo1
ENSMUSG00000041115	3.77484e-33	-0.692664	0.11	0.333	1.132e-28	Iqsec2
ENSMUSG00000041119	7.18811e-45	-0.872452	0.047	0.301	2.15557e-40	Pde9a
ENSMUSG00000041134	1.64844e-06	-0.800647	0.075	0.135	0.0494333	Cyyr1
ENSMUSG00000041135	1.08385e-16	0.267189	0.147	0.066	3.25024e-12	Ripk2
ENSMUSG00000041143	2.34629e-09	-0.327472	0.09	0.18	7.03605e-05	Tmco4
ENSMUSG00000041144	2.64502e-39	-0.82574	0.081	0.321	7.93189e-35	Dnah7b
ENSMUSG00000041189	2.86494e-87	0.412366	0.161	0.028	8.59137e-83	Chrnb1
ENSMUSG00000041220	3.04626e-27	-0.770292	0.106	0.3	9.13513e-23	Elovl6
ENSMUSG00000041225	7.06098e-37	0.644248	0.634	0.438	2.11745e-32	Arhgap12
ENSMUSG00000041248	1.34532e-21	-0.996771	0.052	0.197	4.03435e-17	Kcnj1
ENSMUSG00000041268	9.49838e-23	-0.562487	0.178	0.362	2.84837e-18	Dmxl2
ENSMUSG00000041272	2.50829e-19	-0.660597	0.032	0.16	7.52185e-15	Tox
ENSMUSG00000041308	4.16794e-39	-0.91944	0.175	0.42	1.24988e-34	Sntb2
ENSMUSG00000041341	5.40694e-09	-0.257856	0.113	0.208	0.000162143	Atg2b
ENSMUSG00000041351	5.33451e-18	-0.724151	0.043	0.166	1.59971e-13	Rap1gap
ENSMUSG00000041361	0	1.88719	0.652	0.066	0	Myzap
ENSMUSG00000041362	2.15845e-19	-0.432502	0.025	0.153	6.47276e-15	Shtn1
ENSMUSG00000041372	5.93022e-44	-0.89205	0.026	0.273	1.77835e-39	B4galnt3
ENSMUSG00000041378	1.92143e-141	0.342064	0.126	0.012	5.76199e-137	Cldn5
ENSMUSG00000041390	9.44175e-25	0.398329	0.346	0.185	2.83139e-20	Mdfic
ENSMUSG00000041417	3.86558e-17	-0.71376	0.325	0.482	1.15921e-12	Pik3r1
ENSMUSG00000041440	4.82407e-08	-0.296943	0.124	0.213	0.00144664	Gk5
ENSMUSG00000041444	8.01425e-16	-0.512176	0.458	0.572	2.40331e-11	Arhgap32
ENSMUSG00000041488	2.53473e-24	-0.565683	0.087	0.264	7.60114e-20	Stx3
ENSMUSG00000041540	1.16964e-287	1.71432	0.985	0.439	3.50751e-283	Sox5
ENSMUSG00000041609	4.01366e-17	-0.565538	0.032	0.148	1.20362e-12	Bicdl1
ENSMUSG00000041625	4.43036e-13	-0.32406	0.058	0.163	1.32858e-08	Ggact
ENSMUSG00000041638	4.33237e-09	-0.326241	0.158	0.259	0.000129919	Gcn1
ENSMUSG00000041644	7.8956e-36	-2.81072	0.349	0.527	2.36773e-31	Slc5a12
ENSMUSG00000041650	9.75805e-45	-0.911951	0.345	0.583	2.92624e-40	Pcca
ENSMUSG00000041654	5.22879e-20	-0.53077	0.167	0.34	1.56801e-15	Slc39a11
ENSMUSG00000041660	4.57341e-97	0.668283	0.199	0.039	1.37147e-92	Bbox1
ENSMUSG00000041685	1.56693e-06	-0.251246	0.597	0.666	0.046989	Fcho2
ENSMUSG00000041702	9.50319e-33	0.563263	0.714	0.56	2.84982e-28	Btbd7
ENSMUSG00000041729	0	2.12997	0.79	0.097	0	Coro2b
ENSMUSG00000041734	0	2.04551	0.825	0.12	0	Kirrel
ENSMUSG00000041741	7.83556e-292	1.1912	0.864	0.231	2.34973e-287	Pde3a
ENSMUSG00000041757	8.88913e-103	-1.65743	0.096	0.536	2.66567e-98	Plekha6
ENSMUSG00000041765	1.40705e-18	-0.493275	0.303	0.47	4.21947e-14	Ubac2
ENSMUSG00000041779	2.7617e-56	0.693075	0.429	0.195	8.28177e-52	Tram2
ENSMUSG00000041797	2.17438e-141	0.632225	0.217	0.034	6.52054e-137	Abca9
ENSMUSG00000041852	9.74255e-23	-0.568073	0.413	0.594	2.92159e-18	Tcf20
ENSMUSG00000041890	1.76836e-07	-0.356376	0.222	0.311	0.00530296	Git2
ENSMUSG00000041895	1.12755e-06	-0.251634	0.118	0.194	0.033813	Wipi1
ENSMUSG00000041926	3.55701e-07	-0.305408	0.086	0.156	0.0106668	Rnpep
ENSMUSG00000041930	0	1.58426	0.59	0.07	0	Fam222a
ENSMUSG00000041936	1.19739e-18	0.35995	0.299	0.174	3.59073e-14	Agrn
ENSMUSG00000041949	2.80688e-10	-0.347794	0.207	0.324	8.41727e-06	Tango6
ENSMUSG00000041957	5.91292e-12	0.377984	0.288	0.195	1.77317e-07	Pkp2
ENSMUSG00000041961	2.31802e-39	0.604944	0.741	0.551	6.95128e-35	Znrf3
ENSMUSG00000041992	1.93272e-16	-1.11633	0.072	0.195	5.79585e-12	Rapgef5
ENSMUSG00000041995	1.78754e-11	-0.294888	0.043	0.133	5.36048e-07	Zbed3
ENSMUSG00000042010	1.36283e-10	-0.523874	0.121	0.219	4.08685e-06	Acacb
ENSMUSG00000042035	1.73211e-08	-0.253035	0.035	0.102	0.000519424	Igsf3
ENSMUSG00000042050	6.95971e-09	-0.252438	0.084	0.171	0.000208708	Dync2i1
ENSMUSG00000042064	1.25378e-15	-0.666898	0.037	0.146	3.75983e-11	Myo3b
ENSMUSG00000042082	4.99465e-38	-0.899239	0.084	0.319	1.4978e-33	Arsb
ENSMUSG00000042096	1.3107e-58	-1.20952	0.084	0.393	3.93052e-54	Dao
ENSMUSG00000042102	2.56559e-21	-0.526832	0.018	0.153	7.69369e-17	Dmgdh
ENSMUSG00000042105	2.44131e-35	-0.774401	0.17	0.403	7.32099e-31	Inpp5f
ENSMUSG00000042109	1.11874e-95	0.417096	0.135	0.019	3.35489e-91	Csdc2
ENSMUSG00000042118	2.364e-15	-0.347944	0.017	0.117	7.08915e-11	Bhmt2
ENSMUSG00000042121	3.30043e-19	-0.49758	0.138	0.298	9.89734e-15	Ssh1
ENSMUSG00000042148	1.45388e-07	-0.277235	0.141	0.229	0.0043599	Cox10
ENSMUSG00000042156	2.74738e-10	-0.25209	0.028	0.103	8.23883e-06	Dzip1
ENSMUSG00000042167	1.57708e-37	0.596681	0.556	0.355	4.72936e-33	Tent2
ENSMUSG00000042246	1.66806e-277	0.361514	0.104	0.004	5.00218e-273	Tmc7
ENSMUSG00000042249	7.46017e-17	-0.523982	0.058	0.182	2.23716e-12	Grk3
ENSMUSG00000042272	2.86852e-90	-1.35311	0.196	0.591	8.60213e-86	Sestd1
ENSMUSG00000042284	1.87972e-94	-1.42197	0.254	0.649	5.6369e-90	Itga1
ENSMUSG00000042331	2.68262e-30	-0.89576	0.089	0.287	8.04465e-26	Specc1
ENSMUSG00000042348	1.89677e-91	-1.32026	0.613	0.861	5.68803e-87	Arl15
ENSMUSG00000042359	1.07202e-108	-1.8513	0.193	0.605	3.21477e-104	Osbpl6
ENSMUSG00000042371	1.75755e-37	-1.17709	0.017	0.227	5.27054e-33	Slc5a10
ENSMUSG00000042408	5.46643e-08	-0.291485	0.121	0.208	0.00163927	Zmym6
ENSMUSG00000042410	1.08113e-11	-0.826904	0.397	0.491	3.24208e-07	Agps
ENSMUSG00000042428	6.16798e-31	-0.680795	0.047	0.241	1.84965e-26	Mgat3
ENSMUSG00000042444	2.46e-15	-0.414767	0.156	0.305	7.37706e-11	Mindy2
ENSMUSG00000042507	1.61449e-08	-0.339799	0.161	0.256	0.000484154	Mideas
ENSMUSG00000042523	2.55163e-07	-0.254842	0.09	0.166	0.00765182	Dnal1
ENSMUSG00000042529	1.15771e-136	0.425053	0.123	0.012	3.47174e-132	Kcnj12
ENSMUSG00000042605	3.5866e-08	-0.262104	0.645	0.712	0.00107555	Atxn2
ENSMUSG00000042608	6.87534e-13	-0.386746	0.113	0.232	2.06178e-08	Stk40
ENSMUSG00000042625	6.29011e-12	-0.40923	0.221	0.342	1.88628e-07	Safb2
ENSMUSG00000042628	7.26828e-12	-0.409472	0.311	0.439	2.17961e-07	Zfyve1
ENSMUSG00000042644	2.31253e-211	0.655497	0.228	0.026	6.93482e-207	Itpr3
ENSMUSG00000042662	5.13699e-59	0.428725	0.185	0.047	1.54048e-54	Dusp15
ENSMUSG00000042684	2.19973e-40	0.501007	0.312	0.135	6.59656e-36	Npl
ENSMUSG00000042700	5.02269e-76	-1.21169	0.291	0.618	1.5062e-71	Sipa1l1
ENSMUSG00000042757	0	2.43364	0.832	0.175	0	Tmem108
ENSMUSG00000042770	1.2057e-13	-0.309978	0.038	0.141	3.61564e-09	Hebp1
ENSMUSG00000042807	1.82018e-08	-0.513014	0.055	0.126	0.000545835	Hecw2
ENSMUSG00000042831	6.45579e-11	-0.255115	0.038	0.123	1.93596e-06	Alkbh6
ENSMUSG00000042851	1.62027e-09	-0.327026	0.145	0.249	4.85886e-05	Zc3h6
ENSMUSG00000042942	1.80667e-74	-1.78361	0.153	0.493	5.41784e-70	Greb1l
ENSMUSG00000043079	0	3.89553	0.975	0.076	0	Synpo
ENSMUSG00000043154	1.90833e-23	-0.554491	0.53	0.687	5.7227e-19	Ppp2r3a
ENSMUSG00000043323	3.43583e-07	-0.290458	0.314	0.412	0.0103034	Fbrsl1
ENSMUSG00000043587	1.62795e-13	-0.28613	0.02	0.111	4.88191e-09	Pxylp1
ENSMUSG00000043760	3.16752e-189	-2.93927	0.389	0.804	9.49875e-185	Pkhd1
ENSMUSG00000043789	6.268e-16	-0.3161	0.015	0.117	1.87965e-11	Vwce
ENSMUSG00000043940	1.53672e-10	-0.346548	0.813	0.829	4.6083e-06	Wdfy3
ENSMUSG00000043969	4.7559e-11	-0.264065	0.032	0.115	1.4262e-06	Emx2
ENSMUSG00000044033	1.22289e-96	-1.74621	0.129	0.545	3.66721e-92	Ccdc141
ENSMUSG00000044042	6.18081e-23	-0.80193	0.554	0.643	1.8535e-18	Fmn1
ENSMUSG00000044167	1.14551e-46	-0.975864	0.279	0.545	3.43514e-42	Foxo1
ENSMUSG00000044221	5.05003e-12	-0.316485	0.064	0.165	1.5144e-07	Grsf1
ENSMUSG00000044250	1.05584e-47	0.543335	0.548	0.284	3.16625e-43	Pced1b
ENSMUSG00000044252	8.33049e-26	-0.618976	0.27	0.469	2.49815e-21	Osbpl1a
ENSMUSG00000044337	3.55927e-197	1.41926	0.501	0.13	1.06735e-192	Ackr3
ENSMUSG00000044340	4.33058e-07	-0.364401	0.453	0.551	0.0129865	Phlpp1
ENSMUSG00000044345	8.64708e-166	0.520232	0.162	0.017	2.59309e-161	Marveld1
[truncated: 692 more rows]

## Sheet: EC
gene	p_val	avg_log2FC	pct.1	pct.2	p_val_adj	external_gene_name
ENSMUSG00000000056	3.68413e-154	-0.263904	0.066	0.199	1.1048e-149	Narf
ENSMUSG00000000093	9.6409e-148	-0.368334	0.069	0.197	2.89111e-143	Tbx2
ENSMUSG00000000127	2.31152e-08	0.309914	0.356	0.383	0.000693179	Fer
ENSMUSG00000000154	0	-0.790263	0.063	0.329	0	Slc22a18
ENSMUSG00000000159	0	-1.36257	0.047	0.507	0	Igsf5
ENSMUSG00000000168	2.69421e-255	-0.38051	0.092	0.295	8.07941e-251	Dlat
ENSMUSG00000000184	3.32111e-278	0.653478	0.2	0.081	9.95935e-274	Ccnd2
ENSMUSG00000000266	2.64601e-183	0.843036	0.288	0.183	7.93484e-179	Mid2
ENSMUSG00000000275	6.4064e-30	0.504702	0.2	0.17	1.92115e-25	Trim25
ENSMUSG00000000278	2.03797e-297	-0.522424	0.062	0.263	6.11148e-293	Scpep1
ENSMUSG00000000303	0	-1.22935	0.044	0.337	0	Cdh1
ENSMUSG00000000305	4.49375e-49	0.507679	0.146	0.098	1.34759e-44	Cdh4
ENSMUSG00000000317	0	0.63448	0.139	0.021	0	Bcl6b
ENSMUSG00000000325	7.4349e-210	-0.411523	0.023	0.156	2.22958e-205	NA
ENSMUSG00000000326	2.40193e-237	-0.385973	0.17	0.399	7.20291e-233	Comt
ENSMUSG00000000378	1.9562e-10	0.327615	0.257	0.254	5.86624e-06	Ccm2
ENSMUSG00000000385	0	-0.87709	0.048	0.322	0	Tmprss2
ENSMUSG00000000489	2.08484e-85	0.593182	0.163	0.101	6.25202e-81	Pdgfb
ENSMUSG00000000531	0	0.591551	0.123	0.016	0	Tamalin
ENSMUSG00000000538	1.9419e-129	-0.311917	0.516	0.735	5.82337e-125	Tom1l2
ENSMUSG00000000555	0	0.966426	0.22	0.033	0	Itga5
ENSMUSG00000000631	1.49328e-16	0.343808	0.532	0.617	4.47806e-12	Myo18a
ENSMUSG00000000673	2.57647e-168	-0.30277	0.015	0.121	7.72633e-164	Haao
ENSMUSG00000000766	0	-1.04031	0.027	0.206	0	Oprm1
ENSMUSG00000000876	2.26331e-277	-0.475468	0.071	0.269	6.78723e-273	Pxmp4
ENSMUSG00000000958	8.72787e-232	-1.05634	0.149	0.332	2.61731e-227	Slc7a7
ENSMUSG00000001036	2.47052e-207	0.803966	0.379	0.273	7.4086e-203	Epn2
ENSMUSG00000001089	1.68635e-205	0.719205	0.554	0.486	5.05702e-201	Luzp1
ENSMUSG00000001095	6.27331e-279	-0.509968	0.017	0.179	1.88124e-274	Slc13a2
ENSMUSG00000001120	1.57139e-08	0.445441	0.369	0.413	0.00047123	Pcbp3
ENSMUSG00000001123	0	0.766842	0.179	0.045	0	Lgals9
ENSMUSG00000001175	6.839e-41	0.4159	0.192	0.149	2.05088e-36	Calm1
ENSMUSG00000001211	0	-0.490435	0.194	0.485	0	Agpat3
ENSMUSG00000001249	0	-0.721252	0.052	0.331	0	Hpn
ENSMUSG00000001288	6.73902e-286	0.733524	0.205	0.085	2.0209e-281	Rarg
ENSMUSG00000001300	0	1.60659	0.375	0.069	0	Efnb2
ENSMUSG00000001323	0	-0.763221	0.119	0.433	0	Srr
ENSMUSG00000001435	0	-1.03693	0.105	0.409	0	Col18a1
ENSMUSG00000001436	4.3069e-177	-0.278715	0.029	0.15	1.29155e-172	Slc19a1
ENSMUSG00000001441	3.30075e-199	-0.291933	0.282	0.537	9.89829e-195	Npepps
ENSMUSG00000001521	0	-0.630018	0.162	0.436	0	Tulp3
ENSMUSG00000001542	1.58215e-266	-0.456779	0.068	0.259	4.74455e-262	Ell2
ENSMUSG00000001552	4.17057e-233	0.840179	0.322	0.203	1.25067e-228	Jup
ENSMUSG00000001604	0	-0.634045	0.031	0.251	0	Tcea3
ENSMUSG00000001700	8.32075e-186	-0.31747	0.098	0.265	2.49523e-181	Gramd2b
ENSMUSG00000001750	6.09773e-50	0.336006	0.106	0.064	1.82859e-45	Tcirg1
ENSMUSG00000001763	1.38707e-215	-0.363929	0.015	0.145	4.15954e-211	Tspan33
ENSMUSG00000001768	1.96895e-200	-0.43131	0.389	0.628	5.9045e-196	Rin2
ENSMUSG00000001773	0	-0.916169	0.046	0.246	0	Folh1
ENSMUSG00000001786	9.82907e-206	-0.307877	0.098	0.277	2.94754e-201	Fbxo7
ENSMUSG00000001827	0	-1.0594	0.082	0.417	0	Folr1
ENSMUSG00000001864	7.58097e-161	-0.346516	0.042	0.164	2.27338e-156	Aif1l
ENSMUSG00000001870	0	1.74412	0.539	0.15	0	Ltbp1
ENSMUSG00000001911	1.70629e-52	0.411131	0.299	0.245	5.11682e-48	Nfix
ENSMUSG00000001918	3.14793e-99	-0.284357	0.036	0.118	9.44002e-95	Slc1a5
ENSMUSG00000001946	0	1.0209	0.241	0.032	0	Esam
ENSMUSG00000001986	0	-1.19427	0.104	0.425	0	Gria3
ENSMUSG00000001995	3.4855e-229	0.922247	0.295	0.175	1.04523e-224	Sipa1l2
ENSMUSG00000002032	8.05261e-155	-0.252762	0.01	0.104	2.41482e-150	Tmem25
ENSMUSG00000002107	1.15888e-115	-0.446461	0.113	0.236	3.47525e-111	Celf2
ENSMUSG00000002249	1.80881e-165	-0.299277	0.015	0.119	5.42425e-161	Tead3
ENSMUSG00000002346	0	-0.671168	0.049	0.283	0	Slc25a42
ENSMUSG00000002475	4.08512e-147	-0.263229	0.016	0.111	1.22505e-142	Abhd3
ENSMUSG00000002489	2.57866e-124	-0.465539	0.088	0.206	7.73287e-120	Tiam1
ENSMUSG00000002504	0	0.742041	0.172	0.034	0	Nherf2
ENSMUSG00000002565	5.24227e-111	-0.401712	0.033	0.118	1.57205e-106	Scin
ENSMUSG00000002603	0	0.781538	0.191	0.044	0	Tgfb1
ENSMUSG00000002688	1.537e-208	0.43593	0.408	0.257	4.60915e-204	Prkd1
ENSMUSG00000002885	0	0.886607	0.227	0.064	0	Adgre5
ENSMUSG00000002900	0	-1.02133	0.143	0.521	0	Lamb1
ENSMUSG00000002944	1.39577e-25	0.447765	0.133	0.101	4.18562e-21	Cd36
ENSMUSG00000002983	3.58657e-169	0.453826	0.105	0.038	1.07554e-164	Relb
ENSMUSG00000003228	6.39364e-142	0.456647	0.434	0.316	1.91733e-137	Grk5
ENSMUSG00000003378	2.02169e-179	-0.439694	0.043	0.172	6.06264e-175	Grik5
ENSMUSG00000003452	0	-0.804314	0.067	0.328	0	Bicd1
ENSMUSG00000003518	2.05897e-169	0.487631	0.122	0.048	6.17443e-165	Dusp3
ENSMUSG00000003526	9.18378e-198	-0.367438	0.024	0.152	2.75403e-193	Prodh
ENSMUSG00000003534	6.9265e-278	-0.514514	0.032	0.204	2.07712e-273	Ddr1
ENSMUSG00000003573	2.54725e-168	0.468182	0.128	0.052	7.63869e-164	Homer3
ENSMUSG00000003623	2.48894e-147	-0.296072	0.148	0.315	7.46383e-143	Crot
ENSMUSG00000003847	0	1.1066	0.838	0.764	0	Nfat5
ENSMUSG00000003865	7.31306e-258	-0.463265	0.053	0.231	2.19304e-253	Gys1
ENSMUSG00000003949	0	-0.83097	0.042	0.283	0	Hlf
ENSMUSG00000003970	8.89393e-12	0.314927	0.235	0.231	2.66711e-07	Rpl8
ENSMUSG00000003992	0	-0.707465	0.2	0.523	0	Ssbp2
ENSMUSG00000004231	0	-1.31979	0.068	0.47	0	Pax2
ENSMUSG00000004270	5.38053e-302	-0.497934	0.113	0.345	1.61351e-297	Lpcat3
ENSMUSG00000004317	8.50186e-205	-0.387123	0.097	0.273	2.54954e-200	Clcn5
ENSMUSG00000004319	1.61985e-261	-0.377579	0.218	0.481	4.85759e-257	Clcn3
ENSMUSG00000004347	7.56953e-75	-0.325081	0.039	0.107	2.26995e-70	Pde1c
ENSMUSG00000004446	2.22973e-171	-0.301462	0.03	0.15	6.68652e-167	Bid
ENSMUSG00000004451	1.04403e-26	0.41487	0.176	0.146	3.13084e-22	Ralb
ENSMUSG00000004530	1.55579e-103	0.643273	0.262	0.188	4.6655e-99	Coro1c
ENSMUSG00000004562	2.01019e-46	0.405597	0.147	0.102	6.02817e-42	Arhgef40
ENSMUSG00000004568	0	-0.687458	0.145	0.416	0	Arhgef18
ENSMUSG00000004626	0	-0.610944	0.033	0.262	0	Stxbp2
ENSMUSG00000004631	4.3362e-24	0.279638	0.115	0.085	1.30034e-19	Sgce
ENSMUSG00000004633	0	2.17722	0.748	0.307	0	Chn2
ENSMUSG00000004637	6.61805e-300	-0.494151	0.636	0.857	1.98462e-295	Wwox
ENSMUSG00000004665	1.40619e-58	0.35042	0.143	0.09	4.21689e-54	Cnn2
ENSMUSG00000004668	2.00411e-238	-2.25149	0.12	0.296	6.00991e-234	Abca13
ENSMUSG00000004698	1.21548e-41	0.57554	0.264	0.226	3.64499e-37	Hdac9
ENSMUSG00000004952	0	0.85884	0.172	0.024	0	Rasa4
ENSMUSG00000005103	4.69335e-17	0.325483	0.146	0.123	1.40744e-12	Wdr1
ENSMUSG00000005125	0	-1.71613	0.357	0.608	0	Ndrg1
ENSMUSG00000005198	4.6024e-198	-0.304826	0.137	0.33	1.38017e-193	Polr2a
ENSMUSG00000005268	0	-1.79567	0.15	0.386	0	Prlr
ENSMUSG00000005320	4.62542e-269	-0.436947	0.022	0.182	1.38707e-264	Fgfr4
ENSMUSG00000005371	7.72261e-18	0.362299	0.497	0.564	2.31586e-13	Fbxo11
ENSMUSG00000005373	0	-1.23004	0.036	0.384	0	Mlxipl
ENSMUSG00000005397	2.59281e-242	0.589314	0.283	0.146	7.77532e-238	Nid1
ENSMUSG00000005417	5.12782e-08	0.258202	0.477	0.555	0.00153773	Mprip
ENSMUSG00000005501	2.71343e-240	-0.337807	0.17	0.406	8.13704e-236	Usp40
ENSMUSG00000005510	2.67071e-220	-0.349446	0.09	0.272	8.00892e-216	Ndufs3
ENSMUSG00000005514	0	-0.625257	0.155	0.412	0	Por
ENSMUSG00000005533	0	-0.921532	0.68	0.914	0	Igf1r
ENSMUSG00000005583	0	2.40233	0.688	0.097	0	Mef2c
ENSMUSG00000005611	2.6776e-141	-0.572693	0.027	0.125	8.02957e-137	Irag1
ENSMUSG00000005656	0	-0.51999	0.262	0.56	0	Snx6
ENSMUSG00000005672	0	0.635595	0.166	0.044	0	Kit
ENSMUSG00000005823	0	-0.506751	0.041	0.236	0	Gpr108
ENSMUSG00000005871	2.53256e-09	0.334142	0.443	0.514	7.59464e-05	Apc
ENSMUSG00000005882	0	-0.521793	0.152	0.429	0	Uqcc1
ENSMUSG00000005907	6.98168e-180	-0.269284	0.073	0.224	2.09367e-175	Pex1
ENSMUSG00000005968	0	-0.704792	0.021	0.242	0	Tuft1
ENSMUSG00000006169	0	-0.509714	0.323	0.625	0	Clint1
ENSMUSG00000006216	3.9304e-127	-0.363782	0.04	0.14	1.17865e-122	Clcnkb
ENSMUSG00000006219	1.62169e-30	0.307741	0.144	0.107	4.86311e-26	Fblim1
ENSMUSG00000006273	0	-0.535645	0.123	0.37	0	Atp6v1b2
ENSMUSG00000006304	1.50761e-31	0.476238	0.302	0.29	4.52103e-27	Arpc2
ENSMUSG00000006345	1.25506e-262	-0.423356	0.131	0.357	3.76368e-258	Ggt1
ENSMUSG00000006362	0	0.717417	0.149	0.018	0	Cbfa2t3
ENSMUSG00000006386	0	3.19086	0.808	0.096	0	Tek
ENSMUSG00000006395	0	-0.514493	0.043	0.238	0	Hyi
ENSMUSG00000006527	0	-0.624615	0.173	0.468	0	Sfmbt1
ENSMUSG00000006699	5.70984e-56	0.493242	0.438	0.444	1.71227e-51	Cdc42
ENSMUSG00000006717	5.41133e-166	-0.250193	0.086	0.24	1.62275e-161	Acot13
ENSMUSG00000006800	0	0.795319	0.204	0.063	0	Sulf2
ENSMUSG00000006818	1.0502e-208	-0.303538	0.147	0.357	3.14934e-204	Sod2
ENSMUSG00000006932	3.12466e-46	0.506858	0.26	0.226	9.37022e-42	Ctnnb1
ENSMUSG00000007038	1.90217e-220	-0.383139	0.073	0.246	5.70423e-216	Neu1
ENSMUSG00000007041	9.24345e-100	0.540123	0.211	0.138	2.77193e-95	Clic1
ENSMUSG00000007379	0	0.731061	0.16	0.027	0	Dennd2c
ENSMUSG00000007476	5.79997e-31	0.417634	0.16	0.126	1.7393e-26	Lrrc8a
ENSMUSG00000007610	9.7699e-42	0.323765	0.102	0.065	2.9298e-37	Gtpbp3
ENSMUSG00000007613	1.04221e-120	-0.268079	0.195	0.361	3.12539e-116	Tgfbr1
ENSMUSG00000007659	3.99575e-07	0.402321	0.483	0.57	0.0119825	Bcl2l1
ENSMUSG00000007815	8.24773e-12	0.41519	0.341	0.375	2.47333e-07	Rhoa
ENSMUSG00000007892	2.48317e-34	0.371121	0.364	0.361	7.44654e-30	Rplp1
ENSMUSG00000008136	4.11082e-129	-0.964263	0.077	0.189	1.23275e-124	Fhl2
ENSMUSG00000008206	7.89685e-174	0.53603	0.154	0.068	2.36811e-169	Cers4
ENSMUSG00000008398	0	2.47595	0.748	0.143	0	Elk3
ENSMUSG00000008575	0	1.0593	0.802	0.659	0	Nfib
ENSMUSG00000008658	7.56439e-283	-1.23999	0.052	0.234	2.26841e-278	Rbfox1
ENSMUSG00000008668	2.52213e-07	0.333025	0.254	0.267	0.00756335	Rps18
ENSMUSG00000008683	2.66612e-11	0.299675	0.222	0.217	7.99515e-07	Rps15a
ENSMUSG00000008999	1.41376e-183	-0.33521	0.015	0.128	4.23959e-179	Bmp7
ENSMUSG00000009035	0	0.877875	0.277	0.11	0	Tmem184b
ENSMUSG00000009376	0	-1.00162	0.095	0.455	0	Met
ENSMUSG00000009378	0	-1.15665	0.098	0.429	0	Slc16a12
ENSMUSG00000009418	0	1.31012	0.465	0.182	0	Nav1
ENSMUSG00000009566	1.28392e-159	-0.284303	0.058	0.189	3.85023e-155	Fpgs
ENSMUSG00000009569	4.27253e-166	0.728792	0.497	0.45	1.28125e-161	Mrtfb
ENSMUSG00000009585	0	1.18892	0.327	0.064	0	Apobec3
ENSMUSG00000009614	2.0521e-274	-0.457583	0.045	0.226	6.15384e-270	Sardh
ENSMUSG00000009621	6.26964e-252	-0.467898	0.117	0.324	1.88014e-247	Vav2
ENSMUSG00000009647	1.37397e-26	0.43143	0.477	0.518	4.12025e-22	Mcu
ENSMUSG00000009681	9.67909e-192	-0.298347	0.144	0.337	2.90256e-187	Bcr
ENSMUSG00000009733	4.16219e-277	-0.420816	0.16	0.405	1.24816e-272	Tfcp2
ENSMUSG00000009772	0	-1.21203	0.059	0.347	0	Nuak2
ENSMUSG00000009863	1.49967e-232	-0.354619	0.123	0.331	4.4972e-228	Sdhb
ENSMUSG00000010122	0	-1.87398	0.123	0.514	0	Slc47a1
ENSMUSG00000010453	1.20967e-200	-0.282664	0.17	0.384	3.62755e-196	Kansl3
ENSMUSG00000010517	1.10531e-164	-0.285429	0.415	0.672	3.31459e-160	Faf1
ENSMUSG00000010651	1.07041e-132	-0.25339	0.024	0.118	3.20993e-128	Acaa1b
ENSMUSG00000011034	1.37745e-230	-0.50742	0.025	0.17	4.1307e-226	Slc5a1
ENSMUSG00000011256	0	1.18093	0.454	0.165	0	Adam19
ENSMUSG00000011263	0	3.00476	0.735	0.044	0	Exoc3l2
ENSMUSG00000011831	0	-0.729368	0.3	0.631	0	Evi5
ENSMUSG00000011877	2.43397e-30	0.323307	0.113	0.08	7.29898e-26	Git1
ENSMUSG00000012609	6.53294e-208	-0.329599	0.148	0.352	1.9591e-203	Ttll5
ENSMUSG00000012640	7.60972e-46	0.434497	0.139	0.096	2.282e-41	Zfp715
ENSMUSG00000013076	0	1.58004	0.48	0.112	0	Amotl1
ENSMUSG00000013150	3.95206e-81	0.579802	0.208	0.143	1.18514e-76	Gfod2
ENSMUSG00000013539	0	-0.723736	0.118	0.4	0	Tango2
ENSMUSG00000013662	1.21624e-177	-0.26412	0.115	0.288	3.64727e-173	Atad1
ENSMUSG00000013663	3.36668e-188	-0.294858	0.296	0.548	1.0096e-183	Pten
ENSMUSG00000013846	0	0.72026	0.219	0.079	0	St3gal1
ENSMUSG00000014158	0	-0.519562	0.024	0.216	0	Trpv4
ENSMUSG00000014164	0	-1.09414	0.134	0.391	0	Klhl3
ENSMUSG00000014303	0	-0.797785	0.098	0.428	0	Glis2
ENSMUSG00000014313	1.41391e-08	0.367701	0.371	0.417	0.000424004	Cox6c
ENSMUSG00000014329	0	-2.3744	0.302	0.913	0	Bicc1
ENSMUSG00000014418	2.26143e-298	-0.456197	0.112	0.345	6.78156e-294	Hps5
ENSMUSG00000014444	2.16763e-65	0.317574	0.1	0.054	6.50028e-61	Piezo1
ENSMUSG00000014496	4.68978e-90	0.685188	0.449	0.436	1.40637e-85	Ankrd28
ENSMUSG00000014547	4.2715e-55	0.577016	0.323	0.295	1.28094e-50	Wdfy2
ENSMUSG00000014850	1.70992e-244	-0.381321	0.132	0.347	5.12771e-240	Msh3
ENSMUSG00000014932	9.74211e-299	0.863501	0.309	0.171	2.92146e-294	Yes1
ENSMUSG00000015112	0	-1.22705	0.115	0.54	0	Slc25a13
ENSMUSG00000015143	5.2665e-154	-0.445499	0.106	0.25	1.57932e-149	Actn1
ENSMUSG00000015222	3.94099e-134	-0.381959	0.032	0.13	1.18182e-129	Map2
ENSMUSG00000015224	2.41704e-153	-0.259556	0.013	0.11	7.24823e-149	Cyp2j9
ENSMUSG00000015243	0	1.04071	0.381	0.193	0	Abca1
ENSMUSG00000015305	0	1.18677	0.752	0.561	0	Sash1
ENSMUSG00000015357	0	-0.499235	0.151	0.415	0	Clpx
ENSMUSG00000015401	1.44647e-147	-0.370784	0.21	0.395	4.33766e-143	Cltrn
ENSMUSG00000015405	1.50089e-182	-0.370737	0.037	0.166	4.50087e-178	Ace2
ENSMUSG00000015468	0	0.793928	0.168	0.018	0	Notch4
ENSMUSG00000015501	8.63067e-152	0.690977	0.531	0.478	2.58817e-147	Hivep2
ENSMUSG00000015619	1.87839e-123	-0.516934	0.018	0.101	5.63292e-119	Gata3
ENSMUSG00000015653	0	-0.647676	0.036	0.256	0	Steap2
ENSMUSG00000015709	0	-0.771684	0.018	0.218	0	Arnt2
ENSMUSG00000015745	8.87028e-232	0.536131	0.145	0.053	2.66002e-227	Plekho1
ENSMUSG00000015766	0	-1.5634	0.079	0.533	0	Eps8
ENSMUSG00000015837	3.95102e-188	-0.297794	0.115	0.294	1.18483e-183	Sqstm1
ENSMUSG00000015889	2.07741e-09	0.293471	0.132	0.118	6.22972e-05	Lta4h
ENSMUSG00000015944	0	-0.66009	0.071	0.318	0	Castor2
ENSMUSG00000015968	0	-1.14234	0.093	0.354	0	Cacna1d
ENSMUSG00000015970	0	-1.29484	0.038	0.448	0	Chdh
ENSMUSG00000016087	0	1.70338	0.804	0.346	0	Fli1
ENSMUSG00000016128	4.95397e-78	0.587161	0.425	0.379	1.4856e-73	Stard13
ENSMUSG00000016200	3.07093e-218	-0.387356	0.016	0.148	9.2091e-214	Syt14
ENSMUSG00000016239	2.09409e-128	-0.267927	0.021	0.11	6.27975e-124	Lonrf3
ENSMUSG00000016382	1.81321e-79	0.568262	0.26	0.193	5.43746e-75	Pls3
ENSMUSG00000016386	4.98023e-87	-0.250689	0.136	0.251	1.49347e-82	Mpped2
ENSMUSG00000016487	9.15507e-298	0.849751	0.552	0.47	2.74542e-293	Ppfibp1
ENSMUSG00000016494	0	0.839561	0.186	0.025	0	Cd34
ENSMUSG00000016495	1.23245e-79	0.486257	0.156	0.096	3.69586e-75	Plgrkt
ENSMUSG00000016520	6.03858e-138	0.767184	0.343	0.265	1.81085e-133	Lnx2
ENSMUSG00000016534	3.30827e-261	-0.506738	0.43	0.683	9.92083e-257	Lamp2
ENSMUSG00000016756	0	-0.909652	0.051	0.306	0	Cmah
ENSMUSG00000016933	3.88417e-51	0.549573	0.289	0.257	1.16478e-46	Plcg1
ENSMUSG00000017009	8.54193e-254	-0.437821	0.164	0.399	2.56155e-249	Sdc4
ENSMUSG00000017132	9.46254e-51	0.497918	0.403	0.398	2.83763e-46	Cyth1
ENSMUSG00000017309	0	0.822011	0.152	0.013	0	Cd300lg
ENSMUSG00000017376	3.24859e-160	0.563954	0.615	0.579	9.74187e-156	Nlk
ENSMUSG00000017412	0	-2.16272	0.057	0.251	0	Cacnb4
ENSMUSG00000017453	0	-0.716472	0.059	0.324	0	Pipox
ENSMUSG00000017485	3.85398e-13	0.365597	0.34	0.364	1.15573e-08	Top2b
ENSMUSG00000017491	0	1.5841	0.574	0.234	0	Rarb
ENSMUSG00000017615	1.64777e-88	0.489328	0.169	0.104	4.94134e-84	Tnfaip1
ENSMUSG00000017631	3.61434e-101	-0.273414	0.151	0.282	1.08387e-96	Abr
ENSMUSG00000017639	1.108e-216	-0.379206	0.018	0.151	3.32268e-212	Rab11fip4
ENSMUSG00000017686	1.13064e-209	-0.299398	0.196	0.427	3.39056e-205	Rhot1
ENSMUSG00000017688	0	-1.44306	0.042	0.363	0	Hnf4g
ENSMUSG00000017707	2.18725e-285	0.809816	0.478	0.346	6.55913e-281	Serinc3
ENSMUSG00000017774	1.3548e-238	0.78373	0.271	0.149	4.06277e-234	Myo1c
ENSMUSG00000017781	8.67376e-130	0.672207	0.484	0.448	2.60109e-125	Pitpna
ENSMUSG00000017843	1.46816e-155	0.65241	0.526	0.493	4.40272e-151	Ppp2r5c
ENSMUSG00000017868	0	-0.956565	0.036	0.339	0	Sgk2
ENSMUSG00000017950	0	-1.3179	0.079	0.444	0	Hnf4a
ENSMUSG00000017978	0	-1.06479	0.202	0.505	0	Cadps2
ENSMUSG00000018126	0	-0.992517	0.027	0.361	0	Baiap2l2
ENSMUSG00000018166	4.10443e-286	-0.458881	0.018	0.184	1.23084e-281	Erbb3
ENSMUSG00000018169	0	0.666941	0.132	0.008	0	Mfng
ENSMUSG00000018171	0	-0.627613	0.255	0.548	0	Vmp1
ENSMUSG00000018326	1.2852e-24	0.369685	0.178	0.149	3.85405e-20	Ywhab
ENSMUSG00000018334	0	1.07131	0.443	0.206	0	Ksr1
ENSMUSG00000018339	4.39566e-09	0.26383	0.692	0.776	0.000131817	Gpx3
ENSMUSG00000018363	3.27388e-206	0.715939	0.579	0.547	9.8177e-202	Smurf2
ENSMUSG00000018378	2.20157e-184	0.660471	0.41	0.291	6.60207e-180	Cuedc1
ENSMUSG00000018381	0	0.80232	0.166	0.011	0	Abi3
ENSMUSG00000018411	0	-1.24013	0.111	0.507	0	Mapt
ENSMUSG00000018417	1.67086e-275	0.58027	0.377	0.205	5.01058e-271	Myo1b
ENSMUSG00000018427	7.02517e-163	-0.378174	0.202	0.393	2.10671e-158	Ypel2
ENSMUSG00000018428	0	-0.606354	0.083	0.34	0	Akap1
ENSMUSG00000018459	0	-1.21843	0.079	0.314	0	Slc13a3
ENSMUSG00000018474	0	-0.673398	0.206	0.494	0	Chd3
ENSMUSG00000018476	4.23405e-169	-0.284662	0.125	0.297	1.26971e-164	Kdm6b
ENSMUSG00000018593	0	1.162	0.482	0.207	0	Sparc
ENSMUSG00000018651	1.67957e-248	-0.39225	0.082	0.274	5.03669e-244	Tada2a
ENSMUSG00000018697	4.88594e-222	-0.326145	0.185	0.416	1.4652e-217	Aatf
ENSMUSG00000018698	5.6381e-150	-0.337805	0.016	0.113	1.69075e-145	Lhx1
ENSMUSG00000018796	0	-1.26797	0.138	0.535	0	Acsl1
ENSMUSG00000018845	0	0.533663	0.115	0.014	0	Unc45b
ENSMUSG00000018849	0	-2.04349	0.112	0.665	0	Wwc1
ENSMUSG00000018899	3.95111e-209	0.45032	0.101	0.031	1.18486e-204	Irf1
ENSMUSG00000018900	0	-0.940672	0.1	0.426	0	Slc22a5
ENSMUSG00000018986	0	0.841005	0.16	0.011	0	Slfn3
ENSMUSG00000019055	5.35205e-99	0.442015	0.129	0.067	1.60497e-94	Plod1
ENSMUSG00000019210	9.68683e-208	-0.324399	0.179	0.4	2.90489e-203	Atp6v1e1
ENSMUSG00000019254	2.16977e-28	0.353125	0.146	0.113	6.50672e-24	Ppp1r12c
ENSMUSG00000019256	1.63407e-45	0.368609	0.102	0.063	4.90024e-41	Ahr
ENSMUSG00000019647	0	2.33302	0.784	0.329	0	Sema6a
ENSMUSG00000019699	0	1.41856	0.675	0.319	0	Akt3
ENSMUSG00000019763	6.63735e-245	-0.377852	0.091	0.286	1.99041e-240	Rmnd1
ENSMUSG00000019768	0	-1.30405	0.101	0.329	0	Esr1
ENSMUSG00000019779	8.37833e-130	-0.361906	0.161	0.312	2.51249e-125	Frk
ENSMUSG00000019790	8.26908e-91	0.632803	0.368	0.322	2.47973e-86	Stxbp5
ENSMUSG00000019795	3.45359e-207	-0.307277	0.169	0.385	1.03566e-202	Pcmt1
ENSMUSG00000019804	1.30291e-34	0.54059	0.345	0.344	3.90716e-30	Snx3
ENSMUSG00000019820	0	0.695893	0.757	0.647	0	Utrn
ENSMUSG00000019838	0	-1.43932	0.056	0.402	0	Slc16a10
ENSMUSG00000019841	2.29663e-161	-0.285244	0.336	0.578	6.88714e-157	Rev3l
ENSMUSG00000019843	0	2.17684	0.668	0.13	0	Fyn
ENSMUSG00000019846	0	1.40149	0.353	0.091	0	Lama4
ENSMUSG00000019854	5.2776e-192	-0.299263	0.177	0.387	1.58265e-187	Reps1
ENSMUSG00000019856	0	-0.749702	0.037	0.289	0	Fam184a
ENSMUSG00000019866	1.09942e-164	-0.577503	0.034	0.15	3.29695e-160	Crybg1
ENSMUSG00000019889	0	-1.00393	0.621	0.878	0	Ptprk
ENSMUSG00000019892	5.64245e-82	-0.778462	0.07	0.152	1.69206e-77	Lrriq1
ENSMUSG00000019894	7.68021e-209	-0.722376	0.018	0.145	2.30314e-204	Slc6a15
ENSMUSG00000019899	4.92461e-171	-1.2484	0.083	0.213	1.47679e-166	Lama2
ENSMUSG00000019907	9.85272e-137	0.50587	0.628	0.65	2.95464e-132	Ppp1r12a
ENSMUSG00000019913	0	-1.43287	0.057	0.345	0	Sim1
ENSMUSG00000019920	8.11002e-121	0.538968	0.562	0.533	2.43203e-116	Lims1
ENSMUSG00000019944	0	-1.58166	0.263	0.542	0	Rhobtb1
ENSMUSG00000019945	0	-1.06351	0.019	0.289	0	Cabcoco1
ENSMUSG00000019947	0	-0.70309	0.421	0.757	0	Arid5b
ENSMUSG00000019951	0	-0.597872	0.124	0.411	0	Bltp3b
ENSMUSG00000019966	0	1.79691	0.37	0.107	0	Kitl
ENSMUSG00000019970	1.01255e-89	0.603942	0.183	0.116	3.03644e-85	Sgk1
ENSMUSG00000019978	1.96848e-286	0.466509	0.439	0.252	5.90308e-282	Epb41l2
ENSMUSG00000019979	3.92915e-135	0.614828	0.22	0.133	1.17827e-130	Apaf1
ENSMUSG00000019986	4.07798e-150	-0.289704	0.05	0.171	1.22291e-145	Ahi1
ENSMUSG00000019989	4.80369e-231	-0.421093	0.048	0.21	1.44053e-226	Enpp3
ENSMUSG00000019990	0	1.38257	0.684	0.47	0	Pde7b
ENSMUSG00000019996	0	-1.61465	0.094	0.619	0	Map7
ENSMUSG00000019998	2.6192e-249	-0.361176	0.156	0.39	7.85445e-245	Stx7
ENSMUSG00000020003	7.51218e-204	-0.318288	0.097	0.275	2.25275e-199	Pex7
ENSMUSG00000020015	0	1.87675	0.688	0.252	0	Cdk17
ENSMUSG00000020019	3.98887e-121	-0.40199	0.144	0.284	1.19618e-116	Ntn4
ENSMUSG00000020021	0	1.07175	0.317	0.1	0	Fgd6
ENSMUSG00000020023	3.05731e-55	-0.290173	0.254	0.373	9.16826e-51	Tmcc3
ENSMUSG00000020029	3.09564e-176	-0.621495	0.173	0.348	9.28322e-172	Nudt4
ENSMUSG00000020032	0	1.23187	0.312	0.106	0	Nuak1
ENSMUSG00000020044	1.42592e-135	-0.470709	0.204	0.367	4.27606e-131	Timp3
ENSMUSG00000020051	0	-1.40541	0.144	0.425	0	Pah
ENSMUSG00000020053	0	1.80903	0.319	0.073	0	Igf1
ENSMUSG00000020057	0	0.830762	0.16	0.023	0	Dram1
ENSMUSG00000020062	6.6953e-252	-0.727951	0.075	0.253	2.00779e-247	Slc5a8
ENSMUSG00000020072	2.41324e-196	-0.342107	0.023	0.149	7.23682e-192	Pbld2
ENSMUSG00000020077	0	0.839013	0.172	0.025	0	Srgn
ENSMUSG00000020092	0	1.08632	0.255	0.037	0	Pald1
ENSMUSG00000020099	0	0.916787	0.195	0.052	0	Unc5b
ENSMUSG00000020100	1.49056e-156	-0.254601	0.048	0.172	4.46988e-152	Slc29a3
ENSMUSG00000020102	0	-1.43593	0.074	0.281	0	Slc16a7
ENSMUSG00000020121	0	0.935257	0.483	0.206	0	Srgap1
ENSMUSG00000020122	0	-1.69906	0.068	0.533	0	Egfr
ENSMUSG00000020134	5.99223e-83	0.573433	0.384	0.338	1.79695e-78	Peli1
ENSMUSG00000020152	1.20843e-22	0.443618	0.319	0.324	3.62385e-18	Actr2
ENSMUSG00000020154	0	3.38414	0.876	0.094	0	Ptprb
ENSMUSG00000020176	0	0.989749	0.509	0.373	0	Grb10
ENSMUSG00000020182	0	-1.12569	0.038	0.332	0	Ddc
ENSMUSG00000020183	7.41182e-80	-0.398809	0.059	0.137	2.22266e-75	Cpm
ENSMUSG00000020189	0	-1.12495	0.377	0.642	0	Osbpl8
ENSMUSG00000020193	1.34664e-126	-0.288726	0.019	0.106	4.0383e-122	Zpbp
ENSMUSG00000020229	8.11428e-192	-0.520473	0.009	0.122	2.43331e-187	Slc5a4a
ENSMUSG00000020255	3.13005e-280	-0.599192	0.051	0.234	9.38639e-276	Nopchap1
ENSMUSG00000020261	9.81706e-226	-0.35926	0.041	0.196	2.94394e-221	Slc36a1
ENSMUSG00000020262	0	1.28084	0.306	0.081	0	Adarb1
ENSMUSG00000020263	4.11461e-167	-0.261016	0.067	0.209	1.23389e-162	Appl2
ENSMUSG00000020272	0	1.08058	0.316	0.091	0	Stk10
ENSMUSG00000020300	0	-0.931038	0.317	0.662	0	Cpeb4
ENSMUSG00000020305	8.89728e-195	-0.283204	0.303	0.563	2.66812e-190	Asb3
ENSMUSG00000020315	0	1.04055	0.896	0.831	0	Sptbn1
ENSMUSG00000020319	4.79314e-249	-0.397636	0.2	0.446	1.43737e-244	Wdpcp
ENSMUSG00000020334	0	-0.699566	0.016	0.236	0	Slc22a4
ENSMUSG00000020340	0	-1.31722	0.055	0.328	0	Cyfip2
ENSMUSG00000020354	8.07986e-103	-0.418726	0.058	0.151	2.42299e-98	Sgcd
ENSMUSG00000020357	0	1.05615	0.22	0.015	0	Flt4
ENSMUSG00000020375	1.10852e-183	-0.284662	0.114	0.29	3.32423e-179	Rufy1
ENSMUSG00000020381	3.83193e-167	-0.280457	0.031	0.149	1.14912e-162	Mrnip
ENSMUSG00000020393	4.64806e-09	0.344343	0.197	0.191	0.000139386	Kremen1
ENSMUSG00000020402	0	-0.457259	0.185	0.461	0	Vdac1
ENSMUSG00000020422	0	-1.01755	0.211	0.641	0	Tns3
ENSMUSG00000020427	3.17504e-251	0.699907	0.215	0.097	9.5213e-247	Igfbp3
ENSMUSG00000020439	7.56662e-32	0.46156	0.236	0.208	2.26908e-27	Smtn
ENSMUSG00000020451	1.39093e-150	0.738972	0.306	0.216	4.17113e-146	Limk2
ENSMUSG00000020456	0	-0.625638	0.343	0.68	0	Ogdh
ENSMUSG00000020458	3.99767e-18	0.381948	0.334	0.335	1.19882e-13	Rtn4
ENSMUSG00000020520	0	1.04717	0.35	0.123	0	Galnt10
ENSMUSG00000020527	1.62445e-260	-0.495525	0.033	0.197	4.87141e-256	Myo19
ENSMUSG00000020534	0	-0.549815	0.039	0.235	0	Shmt1
ENSMUSG00000020541	2.01471e-276	-0.462909	0.034	0.208	6.04172e-272	Tom1l1
ENSMUSG00000020546	0	-0.626328	0.134	0.425	0	Stxbp4
ENSMUSG00000020580	9.17444e-27	0.36017	0.495	0.54	2.75123e-22	Rock2
ENSMUSG00000020589	2.43653e-165	0.684543	0.176	0.085	7.30667e-161	Cyria
ENSMUSG00000020593	6.40484e-179	-0.297114	0.034	0.16	1.92068e-174	Lpin1
ENSMUSG00000020604	2.43983e-195	-0.35855	0.036	0.171	7.31656e-191	Arsg
ENSMUSG00000020627	2.09516e-131	-0.502724	0.024	0.115	6.28295e-127	Klhl29
ENSMUSG00000020640	2.05598e-43	0.416841	0.516	0.565	6.16547e-39	Itsn2
ENSMUSG00000020641	0	1.39007	0.277	0.037	0	Rsad2
ENSMUSG00000020642	0	2.0635	0.53	0.088	0	Rnf144a
ENSMUSG00000020647	0	-0.714761	0.317	0.682	0	Ncoa1
ENSMUSG00000020658	5.18133e-214	0.605677	0.114	0.038	1.55378e-209	Efr3b
ENSMUSG00000020669	0	-0.531259	0.029	0.216	0	Sh3yl1
ENSMUSG00000020674	5.99694e-132	0.544425	0.197	0.112	1.79836e-127	Pxdn
ENSMUSG00000020679	0	-1.73681	0.088	0.572	0	Hnf1b
ENSMUSG00000020682	0	0.786339	0.152	0.015	0	Mmp28
ENSMUSG00000020695	2.01883e-131	-0.618028	0.045	0.146	6.05405e-127	Mrc2
ENSMUSG00000020696	0	-0.758732	0.192	0.524	0	Rffl
ENSMUSG00000020700	6.88539e-130	0.613978	0.461	0.406	2.06479e-125	Map3k3
ENSMUSG00000020709	0	-0.84758	0.037	0.24	0	Adap2
ENSMUSG00000020716	3.65235e-44	0.395781	0.621	0.704	1.09527e-39	Nf1
ENSMUSG00000020717	0	2.95096	0.809	0.086	0	Pecam1
ENSMUSG00000020728	5.30294e-16	0.33647	0.304	0.294	1.59025e-11	Cep112
ENSMUSG00000020741	1.57692e-271	-0.415804	0.062	0.253	4.72886e-267	Cluh
ENSMUSG00000020744	2.39287e-211	-0.32601	0.036	0.181	7.17573e-207	Slc25a19
ENSMUSG00000020774	0	-1.15546	0.068	0.383	0	Aspa
ENSMUSG00000020777	0	-0.714727	0.248	0.544	0	Acox1
ENSMUSG00000020782	0	-0.599366	0.021	0.235	0	Llgl2
ENSMUSG00000020790	1.30314e-06	0.352214	0.335	0.378	0.0390787	Ankfy1
ENSMUSG00000020818	5.99143e-156	-0.254566	0.052	0.178	1.79671e-151	Mfsd11
ENSMUSG00000020823	3.60807e-288	0.731212	0.341	0.191	1.08199e-283	Sec14l1
ENSMUSG00000020827	3.55876e-170	-0.257785	0.177	0.375	1.0672e-165	Mink1
ENSMUSG00000020841	6.02788e-56	0.530413	0.262	0.218	1.80764e-51	Cpd
ENSMUSG00000020844	0	1.81726	0.674	0.291	0	Nxn
ENSMUSG00000020846	0	0.866849	0.198	0.035	0	Rflnb
ENSMUSG00000020847	3.66339e-23	0.468632	0.207	0.183	1.09858e-18	Rph3al
ENSMUSG00000020849	4.24606e-11	0.293174	0.485	0.575	1.27331e-06	Ywhae
ENSMUSG00000020875	7.42995e-132	-0.254256	0.04	0.143	2.22809e-127	Hoxb9
ENSMUSG00000020899	9.27848e-155	-0.268308	0.043	0.162	2.78243e-150	Pfas
ENSMUSG00000020902	0	-0.954872	0.163	0.484	0	Ntn1
ENSMUSG00000020961	7.39047e-288	-0.527692	0.168	0.411	2.21626e-283	Ston2
ENSMUSG00000020988	6.37013e-199	-0.32145	0.033	0.168	1.91027e-194	L2hgdh
ENSMUSG00000020990	0	-1.80384	0.106	0.58	0	Cdkl1
ENSMUSG00000020994	6.00193e-232	-0.3568	0.18	0.414	1.79986e-227	Pnn
ENSMUSG00000021000	0	-0.684502	0.234	0.58	0	Mia2
ENSMUSG00000021003	1.45485e-207	-0.341367	0.062	0.221	4.36281e-203	Galc
ENSMUSG00000021013	2.67111e-214	-0.342976	0.061	0.223	8.01012e-210	Ttc8
ENSMUSG00000021023	7.53816e-149	-0.268481	0.081	0.218	2.26054e-144	Prorp
ENSMUSG00000021027	5.05683e-59	0.455763	0.568	0.622	1.51644e-54	Ralgapa1
ENSMUSG00000021033	1.7395e-202	-0.296298	0.109	0.294	5.21643e-198	Gstz1
ENSMUSG00000021044	2.27352e-151	-0.308963	0.068	0.199	6.81783e-147	Adck1
ENSMUSG00000021048	0	-0.901765	0.081	0.43	0	Mthfd1
ENSMUSG00000021065	0	-0.796851	0.311	0.622	0	Fut8
ENSMUSG00000021067	1.70306e-37	0.394952	0.15	0.111	5.10714e-33	Sav1
ENSMUSG00000021068	0	0.989493	0.345	0.143	0	Nin
ENSMUSG00000021097	0	-1.54614	0.069	0.595	0	Clmn
ENSMUSG00000021108	0	3.11801	0.924	0.274	0	Prkch
ENSMUSG00000021112	0	-0.484442	0.165	0.429	0	Pals1
ENSMUSG00000021140	2.31353e-34	0.461726	0.376	0.382	6.93781e-30	Pcnx
ENSMUSG00000021180	3.11085e-49	0.570171	0.279	0.236	9.32882e-45	Rps6ka5
ENSMUSG00000021185	2.16203e-250	-0.46604	0.089	0.282	6.48348e-246	Dglucy
ENSMUSG00000021186	4.627e-32	-0.453886	0.125	0.181	1.38754e-27	Fbln5
ENSMUSG00000021190	0	-0.622181	0.104	0.339	0	Lgmn
ENSMUSG00000021207	1.22111e-147	-0.345563	0.1	0.245	3.66187e-143	Akr1c21
ENSMUSG00000021217	0	1.59318	0.464	0.099	0	Tshz3
ENSMUSG00000021219	0	-1.76832	0.048	0.286	0	Rgs6
ENSMUSG00000021221	2.8301e-184	-0.346293	0.182	0.379	8.48691e-180	Dpf3
ENSMUSG00000021224	3.74566e-146	0.586547	0.645	0.672	1.12325e-141	Numb
ENSMUSG00000021236	7.12386e-267	-0.435093	0.075	0.272	2.1363e-262	Entpd5
ENSMUSG00000021238	5.65647e-218	-0.312783	0.092	0.277	1.69626e-213	Aldh6a1
ENSMUSG00000021240	2.77611e-176	-0.3596	0.098	0.257	8.32501e-172	Abcd4
ENSMUSG00000021255	2.93345e-292	-1.21608	0.017	0.18	8.79684e-288	Esrrb
ENSMUSG00000021262	3.44545e-105	0.62702	0.357	0.28	1.03322e-100	Evl
ENSMUSG00000021279	0	0.960853	0.513	0.379	0	Cdc42bpb
ENSMUSG00000021281	0	0.715362	0.208	0.079	0	Tnfaip2
ENSMUSG00000021285	0	1.20476	0.437	0.217	0	Ppp1r13b
ENSMUSG00000021294	0	0.524522	0.107	0.01	0	Kif26a
ENSMUSG00000021306	0	-0.671596	0.107	0.367	0	Gpr137b
ENSMUSG00000021313	9.25347e-155	-0.740479	0.021	0.123	2.77493e-150	Ryr2
ENSMUSG00000021318	0	0.862701	0.288	0.119	0	Gli3
ENSMUSG00000021322	0	-1.47049	0.055	0.428	0	Aoah
ENSMUSG00000021335	0	-1.15105	0.077	0.382	0	Slc17a1
ENSMUSG00000021338	0	-1.14683	0.118	0.555	0	Carmil1
ENSMUSG00000021360	0	-0.582732	0.239	0.518	0	Gcnt2
ENSMUSG00000021364	5.30856e-139	-0.252419	0.02	0.114	1.59193e-134	Elovl2
ENSMUSG00000021365	0	1.17116	0.562	0.391	0	Nedd9
ENSMUSG00000021371	1.49701e-182	-0.281739	0.078	0.234	4.48923e-178	Mcur1
ENSMUSG00000021375	0	1.1097	0.491	0.305	0	Kif13a
ENSMUSG00000021376	1.19663e-212	-0.350554	0.049	0.204	3.58846e-208	Tpmt
ENSMUSG00000021384	1.08976e-194	-0.339079	0.013	0.131	3.26798e-190	Susd3
ENSMUSG00000021391	7.15731e-46	-0.269742	0.089	0.152	2.14633e-41	Cenpp
ENSMUSG00000021451	0	-1.40323	0.051	0.472	0	Sema4d
ENSMUSG00000021458	0	1.00328	0.86	0.796	0	Aopep
ENSMUSG00000021464	0	-0.979225	0.034	0.229	0	Ror2
ENSMUSG00000021466	6.98116e-150	-0.295636	0.116	0.27	2.09351e-145	Ptch1
ENSMUSG00000021474	5.14165e-296	-0.446199	0.103	0.331	1.54188e-291	Sfxn1
ENSMUSG00000021490	0	-2.72961	0.66	0.791	0	Slc34a1
ENSMUSG00000021493	2.16828e-111	0.44475	0.146	0.076	6.50223e-107	Pdlim7
ENSMUSG00000021552	1.53865e-201	-0.324092	0.183	0.398	4.6141e-197	Gkap1
ENSMUSG00000021559	0	-2.20765	0.092	0.708	0	Dapk1
ENSMUSG00000021565	0	-0.814143	0.041	0.241	0	Slc6a19
ENSMUSG00000021585	1.63279e-31	0.45233	0.25	0.223	4.8964e-27	Cast
ENSMUSG00000021608	4.72578e-240	0.523641	0.125	0.041	1.41717e-235	Lpcat1
ENSMUSG00000021612	4.6804e-282	-0.879105	0.078	0.27	1.40356e-277	Slc6a18
ENSMUSG00000021620	0	-0.659227	0.023	0.225	0	Acot12
ENSMUSG00000021636	1.43336e-148	-0.277447	0.014	0.109	4.29835e-144	Marveld2
ENSMUSG00000021638	7.57157e-297	-0.573638	0.02	0.191	2.27056e-292	Ocln
ENSMUSG00000021639	2.10653e-190	-0.294147	0.077	0.236	6.31705e-186	Gtf2h2
ENSMUSG00000021646	0	-0.621223	0.078	0.301	0	Mccc2
ENSMUSG00000021662	6.61411e-292	-0.483128	0.45	0.711	1.98344e-287	Arhgef28
ENSMUSG00000021666	2.95739e-197	-0.279593	0.143	0.342	8.86863e-193	Gfm2
ENSMUSG00000021676	0	-1.15588	0.065	0.388	0	Iqgap2
ENSMUSG00000021684	2.3073e-185	-0.755111	0.11	0.266	6.91914e-181	Pde8b
ENSMUSG00000021693	1.02225e-18	0.407009	0.264	0.255	3.06554e-14	Kif2a
ENSMUSG00000021696	0	-0.802964	0.04	0.31	0	Elovl7
ENSMUSG00000021697	0	-0.611817	0.017	0.201	0	Depdc1b
ENSMUSG00000021701	0	0.672316	0.143	0.028	0	Plk2
ENSMUSG00000021707	1.02685e-148	-0.265104	0.029	0.136	3.07933e-144	Dhfr
ENSMUSG00000021708	0	0.666661	0.123	0.028	0	Rasgrf2
ENSMUSG00000021725	2.28755e-161	-0.430343	0.206	0.391	6.85991e-157	Parp8
ENSMUSG00000021745	0	2.24567	0.971	0.87	0	NA
ENSMUSG00000021751	1.28868e-257	-0.552366	0.025	0.182	3.8645e-253	Acox2
ENSMUSG00000021759	0	3.7509	0.933	0.198	0	Plpp1
ENSMUSG00000021763	1.53708e-276	-0.458004	0.018	0.178	4.6094e-272	Cspg4b
ENSMUSG00000021764	4.16757e-177	-0.273013	0.269	0.506	1.24977e-172	Ndufs4
ENSMUSG00000021779	0	-1.678	0.203	0.691	0	Thrb
ENSMUSG00000021782	1.24401e-225	-0.364349	0.167	0.389	3.73054e-221	Dlg5
ENSMUSG00000021794	5.6924e-131	-0.26664	0.305	0.517	1.70704e-126	Glud1
ENSMUSG00000021796	0	-1.02113	0.074	0.463	0	Bmpr1a
ENSMUSG00000021822	2.24923e-180	-0.413776	0.05	0.185	6.745e-176	Plau
ENSMUSG00000021838	0	1.0549	0.398	0.195	0	Samd4
ENSMUSG00000021850	7.60875e-201	-0.369933	0.037	0.176	2.28171e-196	ccdc198
ENSMUSG00000021879	6.563e-163	-0.455459	0.016	0.119	1.96811e-158	Dnah12
ENSMUSG00000021892	0	1.17386	0.477	0.309	0	Sh3bp5
ENSMUSG00000021895	0	1.07707	0.715	0.59	0	Arhgef3
ENSMUSG00000021944	1.28009e-237	-0.422946	0.692	0.869	3.83873e-233	Gata4
ENSMUSG00000021947	0	-1.94924	0.2	0.609	0	Cryl1
ENSMUSG00000021948	4.29012e-266	-0.479006	0.039	0.211	1.28652e-261	Prkcd
ENSMUSG00000021969	9.94893e-66	0.540542	0.364	0.328	2.98348e-61	Zdhhc20
ENSMUSG00000021972	7.30966e-73	0.568191	0.447	0.442	2.19202e-68	Hmbox1
ENSMUSG00000021974	1.58023e-280	-0.652933	0.019	0.181	4.73881e-276	Fgf9
ENSMUSG00000021998	6.23854e-94	0.52697	0.155	0.089	1.87081e-89	Lcp1
ENSMUSG00000022003	0	-0.814348	0.101	0.378	0	Slc25a30
ENSMUSG00000022010	4.0684e-53	-0.596705	0.279	0.398	1.22003e-48	Tsc22d1
ENSMUSG00000022012	1.92006e-157	-0.949166	0.032	0.141	5.75787e-153	Enox1
ENSMUSG00000022018	0	2.02171	0.419	0.036	0	Rgcc
ENSMUSG00000022019	5.68883e-148	-0.423454	0.228	0.422	1.70597e-143	Tdrd3
ENSMUSG00000022040	3.66611e-206	-0.361289	0.036	0.178	1.09939e-201	Ephx2
ENSMUSG00000022048	0	1.05191	0.323	0.102	0	Dpysl2
ENSMUSG00000022091	1.07928e-124	0.434958	0.125	0.058	3.23654e-120	Sorbs3
ENSMUSG00000022099	0	-1.24725	0.043	0.454	0	Dmtn
ENSMUSG00000022100	1.49317e-189	-0.291374	0.339	0.599	4.47771e-185	Xpo7
ENSMUSG00000022105	2.90714e-189	-0.294442	0.262	0.502	8.71794e-185	Rb1
ENSMUSG00000022112	0	-2.24216	0.145	0.373	0	Gpc5
ENSMUSG00000022119	7.74183e-224	-0.36183	0.403	0.684	2.32162e-219	Rbm26
ENSMUSG00000022122	0	1.8763	0.411	0.056	0	Ednrb
ENSMUSG00000022132	0	-1.86901	0.104	0.533	0	Cldn10
ENSMUSG00000022139	1.65303e-144	0.438112	0.721	0.745	4.95711e-140	Mbnl2
ENSMUSG00000022150	0	-2.30882	0.597	0.753	0	Dab2
ENSMUSG00000022180	0	-1.79811	0.096	0.478	0	Slc7a8
ENSMUSG00000022186	0	-0.974437	0.221	0.597	0	Oxct1
ENSMUSG00000022197	0	-0.71639	0.421	0.636	0	Pdzd2
ENSMUSG00000022210	1.19699e-164	-0.265318	0.069	0.21	3.58952e-160	Dhrs4
ENSMUSG00000022231	0	-2.09043	0.242	0.703	0	Sema5a
ENSMUSG00000022235	5.28271e-233	-0.425731	0.055	0.222	1.58418e-228	Cmbl
ENSMUSG00000022237	0	-0.674922	0.155	0.412	0	Ankrd33b
ENSMUSG00000022246	6.82189e-232	0.766566	0.56	0.481	2.04575e-227	Rai14
ENSMUSG00000022253	1.06947e-180	-0.293793	0.088	0.248	3.20712e-176	Nadk2
ENSMUSG00000022257	3.7438e-37	0.469326	0.238	0.201	1.12269e-32	Laptm4b
ENSMUSG00000022261	0	-1.10405	0.085	0.342	0	Sdc2
ENSMUSG00000022270	0	-1.35686	0.073	0.534	0	Retreg1
ENSMUSG00000022272	4.46406e-147	-0.369409	0.52	0.731	1.33868e-142	Myo10
ENSMUSG00000022286	2.24767e-300	-0.687648	0.022	0.195	6.7403e-296	Grhl2
ENSMUSG00000022295	9.35892e-211	-0.320694	0.084	0.259	2.80655e-206	Atp6v1c1
ENSMUSG00000022297	7.1612e-08	0.330626	0.135	0.124	0.0021475	Fzd6
ENSMUSG00000022306	1.12285e-110	-0.561695	0.111	0.223	3.3672e-106	Zfpm2
ENSMUSG00000022309	0	-1.33861	0.104	0.367	0	Angpt1
ENSMUSG00000022323	1.39506e-186	-0.262683	0.186	0.4	4.18351e-182	Rida
ENSMUSG00000022329	4.30285e-115	0.543093	0.55	0.539	1.29034e-110	Stk3
ENSMUSG00000022340	0	0.74051	0.144	0.035	0	Sybu
ENSMUSG00000022353	0	0.944451	0.799	0.746	0	Mtss1
ENSMUSG00000022366	4.41948e-148	-0.288537	0.014	0.108	1.32531e-143	Slc22a22
ENSMUSG00000022371	2.96611e-54	-0.501832	0.075	0.139	8.89476e-50	Col14a1
ENSMUSG00000022377	0	1.53649	0.852	0.601	0	Asap1
ENSMUSG00000022383	0	-1.42782	0.05	0.437	0	Ppara
ENSMUSG00000022389	0	-0.704927	0.074	0.338	0	Tef
ENSMUSG00000022404	0	-0.518036	0.123	0.368	0	Slc25a17
ENSMUSG00000022414	9.85408e-153	-0.259861	0.074	0.21	2.95504e-148	Tab1
ENSMUSG00000022419	0	-0.688472	0.177	0.486	0	Deptor
ENSMUSG00000022425	0	-1.14191	0.105	0.414	0	Enpp2
ENSMUSG00000022438	0	1.26319	0.315	0.06	0	Parvb
ENSMUSG00000022443	8.61114e-210	0.768045	0.566	0.502	2.58231e-205	Myh9
ENSMUSG00000022445	4.9329e-195	-0.381994	0.062	0.213	1.47928e-190	Cyp2d26
ENSMUSG00000022462	2.57379e-15	0.328082	0.27	0.26	7.71827e-11	Slc38a2
ENSMUSG00000022463	8.83802e-204	-0.316179	0.145	0.347	2.65034e-199	Srebf2
ENSMUSG00000022469	2.30011e-88	0.60923	0.384	0.341	6.89757e-84	Rapgef3
ENSMUSG00000022475	0	1.50936	0.556	0.177	0	Hdac7
ENSMUSG00000022477	0	-0.652421	0.142	0.459	0	Aco2
ENSMUSG00000022479	0	-1.1989	0.063	0.444	0	Vdr
ENSMUSG00000022485	0	-1.41905	0.065	0.472	0	Hoxc5
ENSMUSG00000022490	7.17133e-144	-0.498564	0.044	0.154	2.15054e-139	Ppp1r1a
ENSMUSG00000022500	6.5775e-21	0.413975	0.201	0.175	1.97246e-16	Litaf
ENSMUSG00000022508	1.48889e-118	-0.289513	0.04	0.135	4.4649e-114	Bcl6
ENSMUSG00000022517	2.18378e-178	-0.269986	0.202	0.417	6.54872e-174	Mgrn1
ENSMUSG00000022533	5.7614e-236	-0.280457	0.16	0.388	1.72773e-231	Atp13a3
ENSMUSG00000022537	0	0.822527	0.19	0.038	0	Tmem44
ENSMUSG00000022558	3.01035e-278	-0.42543	0.106	0.326	9.02745e-274	Mroh1
ENSMUSG00000022587	0	0.892702	0.284	0.121	0	Ly6e
ENSMUSG00000022607	0	1.63167	0.882	0.648	0	Ptk2
ENSMUSG00000022610	0	0.555845	0.127	0.027	0	Mapk12
ENSMUSG00000022613	7.72904e-164	-0.412306	0.217	0.409	2.31779e-159	Miox
ENSMUSG00000022623	0	2.985	0.795	0.052	0	Shank3
ENSMUSG00000022629	0	-1.16691	0.073	0.463	0	Kif21a
ENSMUSG00000022636	1.70701e-179	-0.908629	0.141	0.303	5.11899e-175	Alcam
ENSMUSG00000022637	2.49101e-127	-0.311788	0.303	0.505	7.47004e-123	Cblb
ENSMUSG00000022656	0	-0.636878	0.238	0.551	0	Nectin3
ENSMUSG00000022661	0	1.38944	0.296	0.04	0	Cd200
ENSMUSG00000022679	1.36051e-180	-0.401107	0.134	0.311	4.07989e-176	Mpv17l
ENSMUSG00000022687	0	1.22955	0.309	0.084	0	Boc
ENSMUSG00000022723	2.81726e-19	0.415184	0.201	0.181	8.44839e-15	Crybg3
ENSMUSG00000022748	1.79062e-261	0.467084	0.87	0.895	5.36971e-257	Cmss1
ENSMUSG00000022761	5.1171e-201	-0.324969	0.068	0.227	1.53452e-196	Lztr1
ENSMUSG00000022781	7.16328e-29	0.427044	0.444	0.484	2.14812e-24	Pak2
ENSMUSG00000022788	0	-0.673771	0.26	0.616	0	Fgd4
ENSMUSG00000022790	0	-1.19498	0.051	0.353	0	Igsf11
ENSMUSG00000022791	1.04413e-16	0.332092	0.137	0.114	3.13115e-12	Tnk2
ENSMUSG00000022797	3.14902e-151	-0.280119	0.034	0.145	9.44329e-147	Tfrc
ENSMUSG00000022799	0	3.03985	0.858	0.134	0	Arhgap31
ENSMUSG00000022801	1.30999e-115	0.584761	0.533	0.537	3.9284e-111	Lrch3
ENSMUSG00000022809	6.50479e-171	-0.294615	0.007	0.107	1.95066e-166	Nr1i2
ENSMUSG00000022812	2.93116e-10	0.269393	0.544	0.645	8.78996e-06	Gsk3b
ENSMUSG00000022816	5.3173e-262	0.723722	0.391	0.238	1.59455e-257	Fstl1
ENSMUSG00000022817	9.52339e-263	-0.522041	0.097	0.3	2.85587e-258	Itgb5
ENSMUSG00000022821	0	-1.28692	0.075	0.429	0	Hgd
ENSMUSG00000022829	0	-0.82323	0.033	0.269	0	Stxbp5l
ENSMUSG00000022836	2.58072e-74	-0.492789	0.227	0.343	7.73906e-70	Mylk
ENSMUSG00000022838	2.07498e-200	-0.314553	0.093	0.265	6.22244e-196	Eaf2
ENSMUSG00000022844	0	1.4236	0.36	0.103	0	Pdia5
ENSMUSG00000022853	6.4046e-188	-0.460174	0.06	0.206	1.92061e-183	Ehhadh
ENSMUSG00000022861	6.53059e-177	-0.372777	0.03	0.151	1.95839e-172	Dgkg
ENSMUSG00000022865	3.0193e-138	-0.273713	0.054	0.17	9.05429e-134	Cxadr
ENSMUSG00000022867	8.7876e-103	0.627431	0.388	0.334	2.63522e-98	Usp25
ENSMUSG00000022875	3.99087e-108	-0.31847	0.028	0.111	1.19678e-103	Kng1
ENSMUSG00000022883	9.93256e-46	-0.566901	0.158	0.228	2.97858e-41	Robo1
ENSMUSG00000022892	0	0.647668	0.825	0.817	0	App
ENSMUSG00000022895	0	1.00535	0.263	0.081	0	Ets2
ENSMUSG00000022899	7.43254e-221	-0.428316	0.113	0.304	2.22887e-216	Slc15a2
ENSMUSG00000022900	9.65651e-148	-0.366381	0.01	0.101	2.89579e-143	Ildr1
ENSMUSG00000022906	4.68066e-50	0.455963	0.134	0.089	1.40364e-45	Parp9
ENSMUSG00000022912	3.55335e-264	0.595832	0.166	0.061	1.06558e-259	Pros1
ENSMUSG00000022948	2.30816e-263	-0.486378	0.044	0.217	6.9217e-259	Setd4
ENSMUSG00000022965	4.07992e-41	0.3162	0.1	0.063	1.22349e-36	Ifngr2
ENSMUSG00000022967	3.40096e-30	0.37554	0.139	0.105	1.01988e-25	Ifnar1
ENSMUSG00000022971	0	1.1895	0.352	0.122	0	Ifnar2
ENSMUSG00000022987	2.23892e-206	-0.322679	0.02	0.15	6.71407e-202	Zfp641
ENSMUSG00000022994	2.56337e-189	-0.320519	0.072	0.227	7.68703e-185	Adcy6
ENSMUSG00000022995	0	-0.845958	0.144	0.476	0	Enah
ENSMUSG00000023008	0	1.74448	0.539	0.131	0	Fmnl3
ENSMUSG00000023009	8.876e-228	0.58972	0.165	0.066	2.66173e-223	Nckap5l
ENSMUSG00000023026	0	0.907375	0.581	0.486	0	Dip2b
ENSMUSG00000023030	2.11036e-235	-0.378505	0.072	0.252	6.32856e-231	Slc11a2
ENSMUSG00000023068	6.35766e-160	-0.256862	0.129	0.299	1.90654e-155	Nus1
ENSMUSG00000023072	9.58593e-175	-0.302054	0.061	0.203	2.87463e-170	Cep89
ENSMUSG00000023092	0	-0.619	0.05	0.27	0	Fhl1
ENSMUSG00000023122	0	-0.560663	0.025	0.21	0	Sult1c2
ENSMUSG00000023150	0	-0.587631	0.37	0.677	0	Ivns1abp
ENSMUSG00000023243	5.13993e-237	-0.603284	0.138	0.338	1.54136e-232	Kcnk5
ENSMUSG00000023353	3.71296e-19	0.40333	0.191	0.17	1.11344e-14	Agap3
ENSMUSG00000023806	2.06827e-209	-0.34447	0.046	0.196	6.20233e-205	Rsph3b
ENSMUSG00000023809	0	0.919426	0.29	0.149	0	Rps6ka2
ENSMUSG00000023826	0	-1.80971	0.257	0.821	0	Prkn
ENSMUSG00000023827	2.40255e-112	0.505238	0.153	0.082	7.20478e-108	Agpat4
ENSMUSG00000023829	0	-0.863186	0.048	0.339	0	Slc22a1
ENSMUSG00000023830	0	1.02431	0.598	0.462	0	Igf2r
ENSMUSG00000023861	0	-0.557627	0.09	0.338	0	Mpc1
ENSMUSG00000023868	3.88875e-307	0.535786	0.291	0.136	1.16616e-302	Pde10a
ENSMUSG00000023914	2.95683e-283	-0.673931	0.181	0.415	8.86695e-279	Mep1a
ENSMUSG00000023915	0	-1.38012	0.081	0.414	0	Tnfrsf21
ENSMUSG00000023951	0	-0.758451	0.097	0.421	0	Vegfa
ENSMUSG00000023990	3.61565e-180	-0.288939	0.172	0.371	1.08426e-175	Tfeb
ENSMUSG00000023991	2.02394e-230	-0.42324	0.024	0.166	6.06939e-226	Foxp4
ENSMUSG00000024030	0	1.10944	0.255	0.032	0	Abcg1
ENSMUSG00000024043	2.44912e-137	0.434008	0.255	0.151	7.34443e-133	Arhgap28
ENSMUSG00000024044	0	-1.32682	0.045	0.314	0	Epb41l3
ENSMUSG00000024064	0	-1.79705	0.049	0.449	0	Galnt14
ENSMUSG00000024065	8.25177e-305	0.501967	0.1	0.023	2.47454e-300	Ehd3
ENSMUSG00000024070	2.71206e-20	0.415319	0.217	0.199	8.13291e-16	Prkd3
ENSMUSG00000024074	0	1.04409	0.598	0.49	0	Crim1
ENSMUSG00000024079	4.38593e-33	0.466435	0.197	0.163	1.31525e-28	Eif2ak2
ENSMUSG00000024104	1.26187e-175	-0.278856	0.121	0.295	3.7841e-171	Washc2
ENSMUSG00000024120	1.98621e-220	-0.333098	0.129	0.332	5.95626e-216	Lrpprc
ENSMUSG00000024121	6.0001e-176	-0.297108	0.134	0.314	1.79931e-171	Atp6v0c
ENSMUSG00000024131	0	-1.31265	0.046	0.381	0	Slc3a1
ENSMUSG00000024140	0	1.58326	0.544	0.182	0	Epas1
ENSMUSG00000024158	3.73782e-220	-0.333593	0.065	0.234	1.1209e-215	Hagh
ENSMUSG00000024169	1.29214e-132	0.68091	0.259	0.173	3.87487e-128	Ift140
ENSMUSG00000024180	4.51597e-177	-0.289598	0.026	0.145	1.35425e-172	Pgap6
ENSMUSG00000024187	2.44696e-274	-0.494678	0.067	0.26	7.33795e-270	Fam234a
ENSMUSG00000024238	0	2.49788	0.854	0.268	0	Zeb1
ENSMUSG00000024245	2.03176e-217	-0.545059	0.026	0.164	6.09284e-213	Tmem178
ENSMUSG00000024286	1.31099e-104	0.567894	0.54	0.554	3.93138e-100	Ccny
ENSMUSG00000024290	3.44849e-24	0.344301	0.517	0.588	1.03413e-19	Rock1
ENSMUSG00000024298	4.39036e-184	-0.299601	0.238	0.466	1.31658e-179	Zfp871
ENSMUSG00000024299	3.99591e-34	0.267518	0.184	0.139	1.19829e-29	Adamts10
ENSMUSG00000024302	2.15986e-125	-0.346422	0.034	0.129	6.47699e-121	Dtna
ENSMUSG00000024313	1.85142e-121	-0.470225	0.055	0.157	5.55204e-117	Mep1b
ENSMUSG00000024354	0	-0.874117	0.083	0.35	0	Slc23a1
ENSMUSG00000024357	9.36313e-169	-0.261145	0.226	0.44	2.80782e-164	Sil1
ENSMUSG00000024388	0	-0.575544	0.03	0.232	0	Myo7b
ENSMUSG00000024395	0	1.71088	0.478	0.167	0	Lims2
ENSMUSG00000024420	0	1.82904	0.525	0.175	0	Zfp521
ENSMUSG00000024424	3.68187e-171	-0.290538	0.036	0.16	1.10412e-166	Ttc39c
ENSMUSG00000024427	1.01337e-144	0.416267	0.113	0.046	3.03891e-140	Spry4
ENSMUSG00000024440	0	0.704778	0.151	0.023	0	Pcdh12
ENSMUSG00000024451	0	2.16882	0.584	0.051	0	Arap3
ENSMUSG00000024456	7.44091e-243	-0.386878	0.207	0.454	2.23138e-238	Diaph1
ENSMUSG00000024462	4.60358e-64	0.505162	0.209	0.153	1.38052e-59	Gabbr1
ENSMUSG00000024500	2.3253e-272	-1.03744	0.027	0.187	6.9731e-268	Ppp2r2b
ENSMUSG00000024501	0	0.92322	0.219	0.077	0	Dpysl3
ENSMUSG00000024507	1.91464e-197	-0.294501	0.127	0.318	5.74164e-193	Hsd17b4
ENSMUSG00000024527	1.24772e-197	-0.297316	0.115	0.3	3.74166e-193	Afg3l2
ENSMUSG00000024533	2.96509e-245	-0.518626	0.111	0.309	8.89172e-241	Spire1
ENSMUSG00000024534	0	1.81721	0.428	0.075	0	Sncaip
ENSMUSG00000024535	0	-0.928774	0.115	0.486	0	Snx24
ENSMUSG00000024539	3.87341e-275	-0.400446	0.16	0.405	1.16156e-270	Ptpn2
ENSMUSG00000024548	0	-1.90304	0.16	0.764	0	Setbp1
ENSMUSG00000024558	0	-1.24824	0.035	0.382	0	Mapk4
ENSMUSG00000024589	0	-1.37775	0.45	0.847	0	Nedd4l
ENSMUSG00000024608	3.92697e-15	0.341371	0.25	0.242	1.17762e-10	Rps14
ENSMUSG00000024620	2.90796e-96	-0.417688	0.032	0.107	8.7204e-92	Pdgfrb
ENSMUSG00000024639	0	0.857282	0.846	0.782	0	Gnaq
ENSMUSG00000024665	9.09248e-184	-0.304923	0.024	0.145	2.72665e-179	Fads2
ENSMUSG00000024694	0	-1.71998	0.128	0.463	0	Keg1
ENSMUSG00000024697	0	-0.939143	0.049	0.314	0	Gna14
ENSMUSG00000024713	0	-0.470596	0.251	0.547	0	Pcsk5
ENSMUSG00000024725	1.33067e-18	0.407323	0.283	0.279	3.9904e-14	Ostf1
ENSMUSG00000024754	1.24782e-235	0.868933	0.374	0.252	3.74198e-231	Cemip2
ENSMUSG00000024757	4.23294e-131	-0.490713	0.031	0.127	1.26937e-126	Slc22a19
ENSMUSG00000024764	1.22068e-213	-0.364301	0.06	0.22	3.66057e-209	Naa40
ENSMUSG00000024778	0	0.679876	0.139	0.033	0	Fas
ENSMUSG00000024780	1.11615e-228	-0.332609	0.189	0.427	3.34711e-224	Cdc37l1
ENSMUSG00000024781	3.40968e-212	-0.471978	0.091	0.263	1.0225e-207	Lipa
ENSMUSG00000024805	2.58224e-258	-0.479846	0.064	0.247	7.74363e-254	Pcgf5
ENSMUSG00000024812	2.92571e-36	0.573783	0.373	0.376	8.77362e-32	Tjp2
ENSMUSG00000024827	6.60649e-195	-0.624963	0.021	0.144	1.98116e-190	Gldc
ENSMUSG00000024833	2.63771e-275	0.647236	0.173	0.065	7.90995e-271	Pola2
ENSMUSG00000024843	0	-1.1655	0.136	0.523	0	Chka
ENSMUSG00000024855	6.14031e-134	0.72956	0.414	0.334	1.84136e-129	Pacs1
ENSMUSG00000024867	0	-0.778797	0.095	0.345	0	Pip5k1b
ENSMUSG00000024892	0	-1.02708	0.1	0.423	0	Pcx
ENSMUSG00000024899	0	-0.83195	0.083	0.361	0	Papss2
ENSMUSG00000024900	0	-0.819431	0.157	0.493	0	Cpt1a
ENSMUSG00000024913	0	1.02684	0.456	0.287	0	Lrp5
ENSMUSG00000024924	6.27202e-153	-0.258153	0.043	0.162	1.88085e-148	Vldlr
ENSMUSG00000024935	0	-1.266	0.072	0.415	0	Slc1a1
ENSMUSG00000024948	1.88264e-165	0.614921	0.179	0.09	5.64567e-161	Map4k2
ENSMUSG00000024955	3.80211e-301	-0.481353	0.063	0.269	1.14018e-296	Esrra
ENSMUSG00000024970	5.91736e-43	0.524473	0.286	0.257	1.7745e-38	Spindoc
ENSMUSG00000024978	8.45332e-236	-0.383208	0.027	0.175	2.53498e-231	Gpam
ENSMUSG00000024998	1.25152e-94	-0.477635	0.031	0.106	3.75304e-90	Plce1
ENSMUSG00000025025	8.12277e-184	-0.31974	0.094	0.258	2.43586e-179	Mxi1
ENSMUSG00000025026	1.10995e-140	-0.253648	0.28	0.493	3.32851e-136	Add3
ENSMUSG00000025027	5.05379e-155	-0.255327	0.17	0.354	1.51553e-150	Xpnpep1
ENSMUSG00000025036	0	-0.592178	0.062	0.303	0	Sfxn2
ENSMUSG00000025041	0	-0.720355	0.19	0.524	0	Nt5c2
ENSMUSG00000025059	0	-1.69912	0.223	0.594	0	Gk
ENSMUSG00000025075	9.71952e-202	-0.378703	0.018	0.144	2.91469e-197	Habp2
ENSMUSG00000025083	1.35725e-291	-0.599537	0.127	0.354	4.07011e-287	Afap1l2
ENSMUSG00000025085	0	-0.810604	0.284	0.68	0	Ablim1
ENSMUSG00000025104	1.54723e-84	0.508804	0.203	0.134	4.63982e-80	Hdgfl3
ENSMUSG00000025137	0	-0.760822	0.064	0.354	0	Pcyt2
ENSMUSG00000025138	0	-0.688486	0.154	0.465	0	Sirt7
ENSMUSG00000025176	0	-1.45693	0.107	0.519	0	Hoga1
ENSMUSG00000025189	2.39958e-189	-0.375883	0.013	0.128	7.19586e-185	Cnnm1
ENSMUSG00000025190	8.84532e-159	-0.294429	0.041	0.161	2.65254e-154	Got1
ENSMUSG00000025194	0	-1.94925	0.13	0.491	0	Abcc2
ENSMUSG00000025196	1.55147e-230	-0.408543	0.032	0.182	4.65254e-226	Cpn1
ENSMUSG00000025198	0	-0.616981	0.062	0.297	0	Erlin1
ENSMUSG00000025199	1.86557e-177	-0.262631	0.134	0.318	5.59447e-173	Chuk
ENSMUSG00000025207	5.55064e-217	-0.386593	0.015	0.145	1.66453e-212	Sema4g
ENSMUSG00000025231	0	-0.694613	0.207	0.52	0	Sufu
ENSMUSG00000025240	0	-0.709664	0.217	0.541	0	Sacm1l
ENSMUSG00000025243	0	-1.29259	0.094	0.457	0	Slc6a20b
ENSMUSG00000025246	8.55133e-75	0.489569	0.544	0.553	2.56437e-70	Tbl1x
ENSMUSG00000025262	6.63089e-154	-0.253124	0.15	0.323	1.98847e-149	Fam120c
ENSMUSG00000025269	4.15938e-197	-0.308711	0.202	0.422	1.24732e-192	Apex2
ENSMUSG00000025277	4.06815e-99	-0.264015	0.066	0.162	1.21996e-94	Abhd6
ENSMUSG00000025278	2.88671e-67	0.523805	0.493	0.508	8.65666e-63	Flnb
ENSMUSG00000025283	1.2076e-154	-0.263465	0.19	0.38	3.62136e-150	Sat1
ENSMUSG00000025290	6.0118e-19	0.341359	0.297	0.295	1.80282e-14	Rps24
ENSMUSG00000025314	0	-1.72132	0.104	0.675	0	Ptprj
ENSMUSG00000025321	0	-1.32419	0.083	0.46	0	Itgb8
ENSMUSG00000025324	0	0.579136	0.112	0.027	0	Atp10a
ENSMUSG00000025427	5.55113e-137	0.490722	0.165	0.081	1.66467e-132	Ark2c
ENSMUSG00000025453	0	-0.9098	0.148	0.492	0	Nnt
ENSMUSG00000025477	0	0.958096	0.481	0.306	0	Inpp5a
ENSMUSG00000025486	0	-0.711546	0.045	0.321	0	Sirt3
ENSMUSG00000025504	0	-1.2393	0.046	0.442	0	Eps8l2
ENSMUSG00000025533	1.83217e-255	-0.550425	0.073	0.259	5.49432e-251	Asl
ENSMUSG00000025545	0	-1.28095	0.14	0.601	0	Clybl
ENSMUSG00000025555	5.31086e-215	-0.41863	0.538	0.793	1.59262e-210	Farp1
ENSMUSG00000025558	7.94604e-244	0.614049	0.665	0.564	2.38286e-239	Dock9
ENSMUSG00000025584	7.32208e-68	0.447592	0.55	0.543	2.19575e-63	Pde8a
ENSMUSG00000025597	0	0.737956	0.143	0.012	0	Klhl4
ENSMUSG00000025607	4.2131e-19	0.446471	0.355	0.372	1.26342e-14	Copg2
ENSMUSG00000025608	0	1.92521	0.505	0.069	0	Podxl
ENSMUSG00000025610	0	-0.870341	0.023	0.225	0	Map3k7cl
ENSMUSG00000025647	1.45403e-60	0.424669	0.15	0.099	4.36035e-56	Shisa5
ENSMUSG00000025702	0	-0.53181	0.124	0.395	0	Marchf8
ENSMUSG00000025726	0	-0.542654	0.01	0.179	0	Slc28a1
ENSMUSG00000025762	0	-1.08795	0.154	0.55	0	Larp1b
ENSMUSG00000025766	8.289e-180	-0.333167	0.036	0.164	2.48571e-175	D3Ertd751e
ENSMUSG00000025790	5.2138e-124	0.557604	0.497	0.418	1.56351e-119	Slco3a1
ENSMUSG00000025795	0	1.37967	0.637	0.379	0	Rassf3
ENSMUSG00000025809	1.18506e-230	0.742834	0.485	0.381	3.55375e-226	Itgb1
ENSMUSG00000025810	0	1.61917	0.723	0.343	0	Nrp1
ENSMUSG00000025812	0	-1.62283	0.287	0.868	0	Pard3
ENSMUSG00000025815	0	-0.649683	0.02	0.231	0	Dhtkd1
ENSMUSG00000025854	2.44032e-270	-0.487461	0.031	0.199	7.31804e-266	Fam20c
ENSMUSG00000025860	2.96635e-223	0.880155	0.523	0.464	8.89548e-219	Xiap
ENSMUSG00000025871	2.34031e-200	-0.308945	0.122	0.313	7.01811e-196	4833439L19Rik
ENSMUSG00000025885	0	-2.04803	0.069	0.612	0	Myo5b
ENSMUSG00000025892	4.81879e-126	-1.28817	0.09	0.199	1.44506e-121	Gria4
ENSMUSG00000025903	4.55851e-193	-0.317728	0.19	0.403	1.367e-188	Lypla1
ENSMUSG00000025911	3.20878e-180	-0.306837	0.182	0.383	9.62249e-176	Adhfe1
ENSMUSG00000025920	0	-1.37507	0.106	0.597	0	Stau2
ENSMUSG00000025927	1.90837e-230	-0.783054	0.038	0.186	5.72281e-226	Tfap2b
ENSMUSG00000025937	0	-1.23484	0.162	0.524	0	Lactb2
ENSMUSG00000025949	1.23966e-172	-0.259173	0.149	0.336	3.71749e-168	Pikfyve
ENSMUSG00000025950	4.35115e-262	-0.548372	0.127	0.34	1.30482e-257	Idh1
ENSMUSG00000025959	0	2.05548	0.745	0.279	0	Klf7
ENSMUSG00000025968	7.92655e-202	-0.286234	0.183	0.404	2.37701e-197	Ndufs1
ENSMUSG00000025969	0	1.92769	0.594	0.137	0	Nrp2
ENSMUSG00000025978	1.49504e-119	0.416836	0.115	0.051	4.48331e-115	Rftn2
ENSMUSG00000025993	1.1464e-134	-0.370063	0.046	0.154	3.43781e-130	Slc40a1
ENSMUSG00000025997	0	-0.653019	0.049	0.257	0	Ikzf2
ENSMUSG00000026004	0	-0.84098	0.398	0.75	0	Kansl1l
ENSMUSG00000026014	3.02765e-105	0.55378	0.39	0.316	9.07931e-101	Raph1
ENSMUSG00000026024	2.45343e-207	-0.322683	0.095	0.273	7.35735e-203	Als2
ENSMUSG00000026028	8.97093e-188	-0.284333	0.143	0.336	2.6902e-183	Trak2
ENSMUSG00000026029	1.94621e-29	0.459429	0.218	0.191	5.8363e-25	Casp8
ENSMUSG00000026062	9.99849e-257	-0.513302	0.016	0.166	2.99835e-252	Slc9a2
ENSMUSG00000026072	1.19183e-82	0.427039	0.131	0.073	3.57406e-78	Il1r1
ENSMUSG00000026074	0	1.52833	0.7	0.348	0	Map4k4
ENSMUSG00000026077	0	-0.77276	0.028	0.243	0	Npas2
ENSMUSG00000026098	2.77461e-225	-0.395254	0.039	0.191	8.3205e-221	Pms1
ENSMUSG00000026103	2.60298e-256	-0.603301	0.344	0.605	7.80581e-252	Gls
ENSMUSG00000026107	2.23753e-234	-0.444864	0.039	0.196	6.7099e-230	Nabp1
ENSMUSG00000026110	0	-0.671018	0.079	0.318	0	Mgat4a
ENSMUSG00000026113	6.41241e-09	0.342992	0.21	0.206	0.000192295	Inpp4a
ENSMUSG00000026121	0	0.546461	0.12	0.02	0	Sema4c
ENSMUSG00000026126	3.29249e-165	-0.385555	0.02	0.127	9.87351e-161	Ptpn18
ENSMUSG00000026131	0	-0.996394	0.372	0.744	0	Dst
ENSMUSG00000026155	7.29325e-160	-0.26113	0.215	0.421	2.1871e-155	Smap1
ENSMUSG00000026156	0	-1.42616	0.083	0.451	0	B3gat2
ENSMUSG00000026175	5.88587e-206	-0.335367	0.024	0.156	1.76505e-201	Vil1
ENSMUSG00000026181	1.13278e-202	0.636171	0.192	0.092	3.39699e-198	Ppm1f
ENSMUSG00000026185	5.76153e-98	0.782016	0.293	0.222	1.72777e-93	Igfbp5
ENSMUSG00000026187	0	-0.548386	0.08	0.32	0	Xrcc5
ENSMUSG00000026189	0	-0.699761	0.054	0.275	0	Pecr
ENSMUSG00000026193	1.93883e-37	-0.301731	0.121	0.184	5.81416e-33	Fn1
ENSMUSG00000026200	0	-0.733198	0.05	0.32	0	Glb1l
ENSMUSG00000026220	9.71933e-172	-0.538928	0.015	0.122	2.91463e-167	Slc16a14
ENSMUSG00000026222	0	2.1021	0.58	0.094	0	Sp100
ENSMUSG00000026235	2.44299e-196	0.806681	0.254	0.141	7.32604e-192	Epha4
ENSMUSG00000026255	3.02479e-304	-1.04459	0.055	0.245	9.07075e-300	Efhd1
ENSMUSG00000026259	0	-0.817033	0.019	0.271	0	Ngef
ENSMUSG00000026288	0	2.15217	0.601	0.048	0	Inpp5d
ENSMUSG00000026295	1.8556e-77	-0.289511	0.201	0.328	5.56456e-73	Spp2
ENSMUSG00000026305	0	0.874355	0.445	0.279	0	Lrrfip1
ENSMUSG00000026321	6.37884e-226	0.652441	0.145	0.055	1.91289e-221	Tnfrsf11a
ENSMUSG00000026335	1.20915e-133	-0.396512	0.441	0.65	3.62599e-129	Pam
ENSMUSG00000026343	9.1822e-174	-0.618248	0.011	0.115	2.75356e-169	Gpr39
ENSMUSG00000026348	0	-0.781978	0.039	0.246	0	Acmsd
ENSMUSG00000026365	1.36575e-52	-0.943759	0.21	0.286	4.09563e-48	Cfh
ENSMUSG00000026380	0	-1.6895	0.123	0.538	0	Tfcp2l1
ENSMUSG00000026383	0	-1.47327	0.091	0.587	0	Epb41l5
ENSMUSG00000026384	7.06663e-271	-0.392729	0.25	0.527	2.11914e-266	Ptpn4
ENSMUSG00000026425	0	1.3401	0.748	0.536	0	Srgap2
ENSMUSG00000026447	0	1.26875	0.323	0.056	0	Pik3c2b
ENSMUSG00000026463	0	1.00708	0.291	0.093	0	Atp2b4
ENSMUSG00000026478	0	1.35687	0.537	0.345	0	Lamc1
ENSMUSG00000026482	1.54713e-108	0.483213	0.667	0.629	4.63952e-104	Rgl1
ENSMUSG00000026483	2.9053e-175	-0.529963	0.046	0.174	8.71241e-171	Niban1
ENSMUSG00000026490	5.45109e-45	0.397806	0.555	0.608	1.63467e-40	Cdc42bpa
ENSMUSG00000026494	7.95134e-108	-1.32168	0.061	0.151	2.38445e-103	Kif26b
ENSMUSG00000026502	6.69948e-220	-0.341592	0.264	0.52	2.00904e-215	Desi2
ENSMUSG00000026510	1.81812e-242	-0.416981	0.106	0.307	5.45217e-238	Trp53bp2
ENSMUSG00000026554	0	-0.573407	0.332	0.635	0	Dcaf8
ENSMUSG00000026566	0	0.991493	0.4	0.242	0	Mpzl1
ENSMUSG00000026568	5.71126e-243	-0.354439	0.165	0.401	1.71269e-238	Mpc2
ENSMUSG00000026571	1.85741e-181	-0.281227	0.313	0.562	5.56999e-177	Dcaf6
ENSMUSG00000026575	2.2258e-297	-0.456403	0.094	0.315	6.67474e-293	Nme7
ENSMUSG00000026576	0	-1.08613	0.214	0.625	0	Atp1b1
ENSMUSG00000026604	2.58493e-56	0.292967	0.348	0.29	7.7517e-52	Ptpn14
ENSMUSG00000026610	0	-3.08444	0.51	0.873	0	Esrrg
ENSMUSG00000026611	1.8696e-243	-0.431228	0.012	0.152	5.60655e-239	Spata17
ENSMUSG00000026623	0	-0.891193	0.174	0.513	0	Lpgat1
ENSMUSG00000026626	1.59149e-18	0.353686	0.472	0.526	4.77255e-14	Ppp2r5a
ENSMUSG00000026640	0	1.40671	0.57	0.294	0	Plxna2
ENSMUSG00000026655	2.10756e-216	-0.380559	0.168	0.383	6.32016e-212	Fam107b
ENSMUSG00000026657	9.6384e-138	0.617599	0.329	0.228	2.89036e-133	Frmd4a
ENSMUSG00000026664	4.46382e-224	-0.338682	0.078	0.258	1.33861e-219	Phyh
ENSMUSG00000026721	0	-0.867344	0.469	0.828	0	Rabgap1l
ENSMUSG00000026726	0	-1.44347	0.105	0.476	0	Cubn
ENSMUSG00000026727	4.05798e-95	0.57269	0.428	0.381	1.21691e-90	Rsu1
ENSMUSG00000026730	0	-1.5919	0.165	0.515	0	Pter
ENSMUSG00000026737	0	1.1946	0.579	0.241	0	Pip4k2a
ENSMUSG00000026740	6.5658e-30	0.405085	0.529	0.594	1.96895e-25	Dnajc1
ENSMUSG00000026748	0	-1.80695	0.158	0.716	0	Plxdc2
ENSMUSG00000026749	8.29919e-18	0.297211	0.104	0.081	2.48876e-13	Nek6
ENSMUSG00000026778	5.48398e-113	0.595677	0.216	0.136	1.64454e-108	Prkcq
ENSMUSG00000026781	1.83134e-173	-0.258036	0.143	0.327	5.49181e-169	Acbd5
ENSMUSG00000026782	2.15524e-22	0.426157	0.303	0.291	6.46313e-18	Abi2
ENSMUSG00000026788	4.16387e-178	-0.280403	0.045	0.179	1.24866e-173	Zbtb43
ENSMUSG00000026796	3.61139e-254	0.684896	0.217	0.098	1.08298e-249	Niban2
ENSMUSG00000026797	0	0.968418	0.278	0.088	0	Stxbp1
ENSMUSG00000026812	8.97526e-194	-0.294373	0.122	0.308	2.6915e-189	Tsc1
ENSMUSG00000026814	0	2.35485	0.712	0.12	0	Eng
ENSMUSG00000026832	8.87841e-195	-0.513753	0.018	0.138	2.66246e-190	Cytip
ENSMUSG00000026839	2.11462e-261	-0.503901	0.162	0.391	6.34133e-257	Upp2
ENSMUSG00000026854	7.24774e-266	-0.432109	0.045	0.222	2.17345e-261	Usp20
ENSMUSG00000026858	3.07193e-160	-0.29632	0.045	0.168	9.2121e-156	Miga2
ENSMUSG00000026866	0	-0.921067	0.028	0.235	0	Kynu
ENSMUSG00000026870	1.88728e-214	-0.342257	0.013	0.14	5.65956e-210	Cutal
ENSMUSG00000026872	0	-1.65871	0.322	0.645	0	Zeb2
ENSMUSG00000026883	5.71533e-91	0.607454	0.32	0.262	1.71391e-86	Dab2ip
ENSMUSG00000026888	1.26324e-218	-0.660128	0.042	0.188	3.78821e-214	Grb14
ENSMUSG00000026893	6.50836e-205	-0.462944	0.018	0.143	1.95173e-200	Gca
ENSMUSG00000026896	2.70255e-120	0.491944	0.116	0.053	8.1044e-116	Ifih1
ENSMUSG00000026915	0	-0.859737	0.335	0.693	0	Strbp
ENSMUSG00000026921	0	3.18143	0.854	0.083	0	Egfl7
ENSMUSG00000026923	0	0.759708	0.189	0.049	0	Notch1
ENSMUSG00000026932	0	-0.637449	0.125	0.404	0	Nacc2
ENSMUSG00000026946	6.76947e-126	0.473226	0.127	0.06	2.03003e-121	Nmi
ENSMUSG00000026970	0	1.83313	0.929	0.705	0	Rbms1
ENSMUSG00000026971	0	-2.03269	0.14	0.625	0	Itgb6
ENSMUSG00000026976	0	-1.61817	0.047	0.531	0	Pax8
ENSMUSG00000026987	5.8707e-143	0.465603	0.726	0.767	1.76051e-138	Baz2b
ENSMUSG00000026991	0	-1.10188	0.406	0.774	0	Pkp4
ENSMUSG00000026994	0	-0.839439	0.066	0.303	0	Galnt3
ENSMUSG00000027002	2.10393e-31	0.395485	0.491	0.546	6.30926e-27	Nckap1
ENSMUSG00000027010	0	-0.817411	0.141	0.449	0	Slc25a12
ENSMUSG00000027016	0	-0.997071	0.028	0.266	0	Zfp385b
ENSMUSG00000027030	2.0247e-123	-0.631999	0.308	0.448	6.07168e-119	Stk39
ENSMUSG00000027035	0	-0.92297	0.161	0.506	0	Cers6
ENSMUSG00000027070	0	-2.06268	0.424	0.709	0	Lrp2
ENSMUSG00000027074	0	1.08017	0.253	0.052	0	Slc43a3
ENSMUSG00000027087	0	-0.527299	0.251	0.535	0	Itgav
ENSMUSG00000027099	4.14662e-159	-0.254537	0.093	0.244	1.24349e-154	Mtx2
ENSMUSG00000027173	1.64961e-209	-0.387543	0.022	0.155	4.94686e-205	Depdc7
ENSMUSG00000027199	2.73561e-202	-0.688678	0.287	0.482	8.20354e-198	Gatm
ENSMUSG00000027200	0	0.432696	0.423	0.153	0	Sema6d
ENSMUSG00000027204	3.16984e-29	-0.274925	0.101	0.149	9.50571e-25	Fbn1
ENSMUSG00000027210	0	2.94795	0.992	0.425	0	Meis2
ENSMUSG00000027215	1.33237e-192	-0.343693	0.025	0.15	3.99552e-188	Cd82
ENSMUSG00000027217	0	2.27881	0.646	0.152	0	Tspan18
ENSMUSG00000027227	0	-0.945312	0.141	0.47	0	Sord
ENSMUSG00000027233	2.42416e-205	0.485129	0.105	0.034	7.26957e-201	Patl2
ENSMUSG00000027293	0	2.33612	0.576	0.094	0	Ehd4
ENSMUSG00000027303	1.85098e-85	0.566501	0.463	0.447	5.55071e-81	Ptpra
ENSMUSG00000027312	5.86856e-18	0.430478	0.385	0.422	1.75986e-13	Atrn
ENSMUSG00000027315	1.73151e-144	-0.267955	0.019	0.116	5.19246e-140	Spint1
ENSMUSG00000027332	4.355e-296	-0.452044	0.068	0.274	1.30598e-291	Ivd
ENSMUSG00000027340	3.45648e-260	0.840864	0.308	0.176	1.03653e-255	Slc23a2
ENSMUSG00000027346	3.70203e-140	-0.296499	0.162	0.329	1.11017e-135	Gpcpd1
ENSMUSG00000027351	3.84583e-66	0.578005	0.373	0.344	1.15329e-61	Spred1
ENSMUSG00000027356	0	-0.573724	0.025	0.226	0	Fermt1
ENSMUSG00000027359	0	-1.41477	0.229	0.545	0	Slc27a2
ENSMUSG00000027363	6.72157e-187	-0.284173	0.17	0.375	2.01566e-182	Usp8
ENSMUSG00000027365	1.10339e-292	-0.678182	0.472	0.746	3.30885e-288	Trpm7
ENSMUSG00000027366	1.39596e-07	0.350043	0.219	0.221	0.00418619	Sppl2a
ENSMUSG00000027367	0	-0.461382	0.094	0.323	0	Stard7
ENSMUSG00000027435	0	0.730782	0.164	0.026	0	Cd93
ENSMUSG00000027452	0	-0.986939	0.076	0.356	0	Acss1
ENSMUSG00000027474	0	0.939406	0.2	0.01	0	Ccm2l
ENSMUSG00000027488	0	-0.610533	0.048	0.277	0	Snta1
ENSMUSG00000027499	3.58462e-157	-0.345492	0.083	0.223	1.07496e-152	Pkia
ENSMUSG00000027506	0	-0.760711	0.086	0.403	0	Tpd52
ENSMUSG00000027513	6.28894e-103	-0.310205	0.332	0.513	1.88593e-98	Pck1
ENSMUSG00000027523	2.27778e-102	0.590354	0.43	0.383	6.83061e-98	Gnas
ENSMUSG00000027540	2.35285e-09	0.360502	0.206	0.201	7.05571e-05	Ptpn1
ENSMUSG00000027544	7.38627e-205	-0.420566	0.013	0.136	2.21499e-200	Nfatc2
ENSMUSG00000027583	0	1.42111	0.493	0.182	0	Zbtb46
ENSMUSG00000027593	7.99618e-28	0.413116	0.436	0.463	2.3979e-23	Raly
ENSMUSG00000027601	4.70527e-215	-0.335379	0.066	0.232	1.41102e-210	Mtfr1
ENSMUSG00000027605	0	-1.09929	0.071	0.398	0	Acss2
ENSMUSG00000027610	5.2586e-209	-0.341207	0.039	0.184	1.57695e-204	Gss
ENSMUSG00000027624	0	-1.21481	0.032	0.419	0	Epb41l1
ENSMUSG00000027634	2.46605e-166	-0.269889	0.111	0.275	7.39518e-162	Ndrg3
ENSMUSG00000027639	2.21634e-51	0.520211	0.184	0.136	6.64635e-47	Samhd1
ENSMUSG00000027669	3.33985e-211	0.631196	0.189	0.086	1.00156e-206	Gnb4
ENSMUSG00000027678	0	0.89042	0.619	0.561	0	Ncoa3
ENSMUSG00000027684	8.28775e-147	-1.2211	0.355	0.478	2.48533e-142	Mecom
ENSMUSG00000027690	0	-0.806818	0.07	0.304	0	Slc2a2
ENSMUSG00000027698	0	-0.988328	0.15	0.438	0	Nceh1
ENSMUSG00000027706	1.88261e-187	-0.264558	0.226	0.458	5.64558e-183	Sec62
ENSMUSG00000027709	8.78461e-220	-0.35798	0.072	0.245	2.63433e-215	Mccc1
ENSMUSG00000027716	0	1.63866	0.361	0.051	0	Trpc3
ENSMUSG00000027763	1.79119e-103	0.531095	0.55	0.561	5.37143e-99	Mbnl1
ENSMUSG00000027799	6.81675e-216	0.427539	0.654	0.53	2.04421e-211	Nbea
ENSMUSG00000027800	0	0.626449	0.141	0.036	0	Tm4sf1
ENSMUSG00000027803	1.01213e-152	0.716091	0.592	0.589	3.03517e-148	Wwtr1
ENSMUSG00000027806	1.0705e-83	-0.26466	0.273	0.434	3.21022e-79	Tsc22d2
ENSMUSG00000027820	9.99772e-230	-0.584588	0.061	0.225	2.99812e-225	Mme
ENSMUSG00000027822	6.67296e-183	-0.27521	0.094	0.259	2.00109e-178	Slc33a1
ENSMUSG00000027831	0	-1.72517	0.082	0.573	0	Veph1
ENSMUSG00000027860	3.86704e-11	0.320637	0.123	0.107	1.15965e-06	Vangl1
ENSMUSG00000027870	8.52008e-199	-0.485559	0.082	0.244	2.555e-194	Hao2
ENSMUSG00000027875	6.45345e-130	-0.782	0.051	0.155	1.93526e-125	Hmgcs2
ENSMUSG00000027878	0	-0.694975	0.095	0.395	0	Notch2
ENSMUSG00000027879	1.8121e-241	-0.422508	0.572	0.807	5.43412e-237	Sec22b
ENSMUSG00000027887	2.43134e-208	-0.342916	0.012	0.137	7.29111e-204	Sypl2
ENSMUSG00000027896	2.96912e-240	-0.360916	0.102	0.301	8.90379e-236	Slc16a4
ENSMUSG00000027931	0	1.20788	0.288	0.029	0	Npr1
ENSMUSG00000027940	8.23758e-202	0.759485	0.461	0.382	2.47028e-197	Tpm3
ENSMUSG00000027951	2.77554e-30	0.357018	0.13	0.096	8.32329e-26	Adar
ENSMUSG00000027993	1.01447e-296	-0.533589	0.175	0.427	3.0422e-292	Trim2
ENSMUSG00000028007	0	-0.691318	0.127	0.418	0	Snx7
ENSMUSG00000028013	6.89655e-221	-0.351689	0.085	0.264	2.06814e-216	Ppa2
ENSMUSG00000028017	9.6575e-259	-2.17307	0.143	0.348	2.89609e-254	Egf
ENSMUSG00000028019	0	-1.13615	0.047	0.361	0	Pdgfc
ENSMUSG00000028028	4.19745e-129	0.480354	0.133	0.062	1.25873e-124	Alpk1
ENSMUSG00000028030	3.127e-94	-0.294474	0.277	0.458	9.37724e-90	Tbck
ENSMUSG00000028032	1.27142e-137	-0.284609	0.107	0.25	3.81273e-133	Papss1
ENSMUSG00000028037	0	1.2381	0.226	0.018	0	Ifi44
ENSMUSG00000028041	0	0.614832	0.148	0.041	0	Adam15
ENSMUSG00000028059	1.41411e-45	0.510062	0.339	0.321	4.24065e-41	Arhgef2
ENSMUSG00000028064	0	-0.60222	0.02	0.222	0	Sema4a
ENSMUSG00000028073	9.73539e-127	0.428089	0.172	0.091	2.91945e-122	Pear1
ENSMUSG00000028078	0	0.72715	0.17	0.054	0	Dclk2
ENSMUSG00000028080	0	-0.918393	0.459	0.789	0	Lrba
ENSMUSG00000028093	3.55367e-189	-0.314279	0.033	0.164	1.06568e-184	Acp6
ENSMUSG00000028121	5.22051e-106	-0.339765	0.081	0.188	1.56553e-101	Bcar3
ENSMUSG00000028124	6.99156e-173	-0.316926	0.142	0.322	2.09663e-168	Gclm
ENSMUSG00000028125	1.89527e-169	-0.408336	0.016	0.122	5.68354e-165	Abca4
ENSMUSG00000028127	0	-0.6363	0.195	0.519	0	Abcd3
ENSMUSG00000028149	7.3624e-43	0.494972	0.42	0.432	2.20784e-38	Rap1gds1
ENSMUSG00000028150	6.95805e-252	-0.454828	0.01	0.152	2.08658e-247	Rorc
ENSMUSG00000028152	2.69796e-84	0.695565	0.416	0.37	8.09066e-80	Tspan5
ENSMUSG00000028161	0	0.930875	0.826	0.79	0	Ppp3ca
ENSMUSG00000028163	1.31652e-86	0.536213	0.381	0.328	3.94799e-82	Nfkb1
ENSMUSG00000028164	0	-1.14954	0.129	0.528	0	Manba
ENSMUSG00000028167	0	-0.492558	0.05	0.25	0	Bdh2
ENSMUSG00000028173	0	-0.854783	0.267	0.654	0	Wls
ENSMUSG00000028179	1.349e-289	-0.528395	0.048	0.237	4.04539e-285	Cth
ENSMUSG00000028180	4.17981e-240	-0.352465	0.206	0.457	1.25344e-235	Zranb2
ENSMUSG00000028184	0	1.77375	0.723	0.454	0	Adgrl2
ENSMUSG00000028194	0	-1.00496	0.143	0.49	0	Ddah1
ENSMUSG00000028199	2.0711e-202	-0.316747	0.069	0.232	6.21082e-198	Cryz
ENSMUSG00000028222	3.28295e-23	-0.546371	0.097	0.143	9.84492e-19	Calb1
ENSMUSG00000028223	5.19444e-180	-0.290228	0.069	0.219	1.55771e-175	Decr1
ENSMUSG00000028229	9.08986e-198	-0.279123	0.201	0.427	2.72587e-193	Rmdn1
ENSMUSG00000028234	1.13183e-13	0.304577	0.237	0.23	3.39414e-09	Rps20
ENSMUSG00000028247	2.13758e-167	-0.272483	0.065	0.204	6.41018e-163	Coq3
ENSMUSG00000028248	4.43495e-256	-0.387848	0.405	0.702	1.32995e-251	Pnisr
ENSMUSG00000028266	3.51016e-209	-0.385491	0.075	0.242	1.05263e-204	Lmo4
ENSMUSG00000028268	0	0.54644	0.102	0.022	0	Gbp3
ENSMUSG00000028273	5.98561e-20	0.407018	0.496	0.553	1.79496e-15	Pdlim5
ENSMUSG00000028278	1.55665e-134	-0.291484	0.017	0.107	4.66809e-130	Rragd
ENSMUSG00000028289	1.79904e-147	-0.506029	0.033	0.139	5.39497e-143	Epha7
ENSMUSG00000028292	2.7173e-238	-0.34297	0.113	0.318	8.14863e-234	Rars2
ENSMUSG00000028339	0	0.811592	0.312	0.144	0	Col15a1
ENSMUSG00000028357	0	-0.860952	0.045	0.342	0	Kif12
ENSMUSG00000028358	0	-0.559233	0.289	0.605	0	Zfp618
ENSMUSG00000028369	2.38096e-148	-0.601861	0.046	0.158	7.14001e-144	Svep1
ENSMUSG00000028370	1.4979e-227	-0.436021	0.081	0.257	4.49191e-223	Pappa
ENSMUSG00000028373	2.85212e-139	-0.415577	0.066	0.186	8.55294e-135	Astn2
ENSMUSG00000028382	7.03882e-26	0.326746	0.407	0.418	2.1108e-21	Ptbp3
ENSMUSG00000028383	1.50151e-210	-0.343761	0.044	0.194	4.50273e-206	Hsdl2
ENSMUSG00000028385	0	-0.512035	0.077	0.299	0	Snx30
ENSMUSG00000028399	0	-2.2947	0.386	0.897	0	Ptprd
ENSMUSG00000028402	1.13799e-194	0.73863	0.313	0.201	3.4126e-190	Mpdz
ENSMUSG00000028405	2.09944e-247	-0.383727	0.113	0.323	6.29579e-243	Aco1
ENSMUSG00000028412	1.47887e-31	0.43907	0.335	0.321	4.43485e-27	Slc44a1
ENSMUSG00000028423	5.14252e-247	-0.357569	0.18	0.423	1.54214e-242	Nfx1
ENSMUSG00000028434	3.21729e-213	-0.501594	0.019	0.15	9.648e-209	Epb41l4b
ENSMUSG00000028439	0	1.42205	0.442	0.163	0	Fam219a
ENSMUSG00000028461	7.68439e-197	-0.325425	0.075	0.237	2.30439e-192	Ccdc107
ENSMUSG00000028487	0	-2.13323	0.169	0.498	0	Bnc2
ENSMUSG00000028488	0	-1.33916	0.06	0.363	0	Sh3gl2
ENSMUSG00000028496	1.35519e-163	-0.299613	0.256	0.462	4.06394e-159	Mllt3
ENSMUSG00000028514	0	-0.593415	0.236	0.572	0	Usp24
ENSMUSG00000028517	0	3.00973	0.832	0.295	0	Plpp3
ENSMUSG00000028518	0	-1.15425	0.066	0.481	0	Prkaa2
ENSMUSG00000028519	0	-0.7856	0.023	0.24	0	Dab1
ENSMUSG00000028521	3.37201e-204	-0.311374	0.087	0.26	1.0112e-199	Slc35d1
ENSMUSG00000028525	1.06458e-15	0.361803	0.253	0.24	3.19247e-11	Pde4b
ENSMUSG00000028527	7.49865e-291	-0.593196	0.034	0.213	2.24869e-286	Ak4
ENSMUSG00000028528	0	-1.07173	0.028	0.315	0	Dnajc6
ENSMUSG00000028530	1.27845e-07	0.315055	0.394	0.445	0.00383381	Jak1
ENSMUSG00000028532	0	-0.767637	0.243	0.599	0	Cachd1
ENSMUSG00000028538	0	-0.496708	0.208	0.501	0	St3gal3
ENSMUSG00000028544	4.90077e-170	-0.277713	0.014	0.12	1.46964e-165	Slc5a9
ENSMUSG00000028552	1.12999e-23	0.417269	0.369	0.386	3.3886e-19	Eps15
ENSMUSG00000028556	0	-1.09484	0.089	0.476	0	Dock7
ENSMUSG00000028559	1.88524e-242	-0.452923	0.396	0.665	5.65345e-238	Osbpl9
ENSMUSG00000028572	3.01288e-256	-0.406843	0.036	0.203	9.03502e-252	Hook1
ENSMUSG00000028573	0	-1.96541	0.209	0.655	0	Fggy
ENSMUSG00000028576	0	-0.643621	0.106	0.401	0	Ift74
ENSMUSG00000028600	0	-0.747022	0.215	0.538	0	Podn
ENSMUSG00000028601	0	-0.525975	0.023	0.214	0	Echdc2
ENSMUSG00000028603	0	-1.35773	0.05	0.406	0	Scp2
ENSMUSG00000028634	0	1.13629	0.421	0.182	0	Hivep3
ENSMUSG00000028637	6.77316e-199	-0.359775	0.018	0.14	2.03114e-194	Ccdc30
ENSMUSG00000028649	0	1.08454	0.965	0.921	0	Macf1
ENSMUSG00000028664	1.31915e-262	-0.875187	0.015	0.165	3.95586e-258	Ephb2
ENSMUSG00000028677	4.97025e-23	0.586454	0.149	0.123	1.49048e-18	Rnf220
ENSMUSG00000028689	3.8275e-173	-0.297498	0.088	0.243	1.14779e-168	Ccdc163
ENSMUSG00000028692	1.70176e-168	-0.360877	0.289	0.51	5.10324e-164	Akr1a1
ENSMUSG00000028700	1.35732e-129	-0.278224	0.049	0.157	4.07032e-125	Pomgnt1
ENSMUSG00000028712	0	-0.770031	0.068	0.311	0	Cyp4a31
ENSMUSG00000028715	1.39541e-113	-0.281837	0.067	0.174	4.18455e-109	Cyp4a14
ENSMUSG00000028717	0	0.699777	0.142	0.008	0	Tal1
ENSMUSG00000028744	1.19733e-174	-0.279273	0.051	0.187	3.59056e-170	Slc66a1
ENSMUSG00000028745	5.517e-15	0.380827	0.327	0.344	1.65444e-10	Capzb
ENSMUSG00000028755	1.65922e-290	-0.572864	0.109	0.328	4.97566e-286	Cda
ENSMUSG00000028760	6.82181e-102	-0.261158	0.631	0.817	2.04572e-97	Eif4g3
ENSMUSG00000028763	0	1.958	0.628	0.179	0	Hspg2
ENSMUSG00000028766	0	-0.878474	0.051	0.26	0	Alpl
ENSMUSG00000028771	0	1.08641	0.451	0.261	0	Ptpn12
ENSMUSG00000028780	0	-0.946684	0.074	0.35	0	Sema3c
ENSMUSG00000028792	6.5224e-204	-0.31278	0.071	0.235	1.95594e-199	Ak2
ENSMUSG00000028849	3.03339e-282	0.689758	0.201	0.083	9.09652e-278	Map7d1
ENSMUSG00000028868	0	1.18934	0.642	0.457	0	Wasf2
ENSMUSG00000028893	3.9613e-195	-0.356891	0.04	0.177	1.18792e-190	Sesn2
ENSMUSG00000028894	1.5022e-230	-0.403002	0.147	0.361	4.5048e-226	Inpp5b
ENSMUSG00000028906	0	-1.81518	0.18	0.744	0	Epb41
ENSMUSG00000028909	0	2.04762	0.532	0.075	0	Ptpru
ENSMUSG00000028926	0	-0.929519	0.06	0.255	0	Cdk14
ENSMUSG00000028943	1.04162e-262	-0.443285	0.021	0.179	3.12361e-258	Espn
ENSMUSG00000028944	0	-1.40929	0.138	0.567	0	Prkag2
ENSMUSG00000028960	8.54893e-178	-0.276027	0.305	0.554	2.56365e-173	Ube4b
ENSMUSG00000028967	0	-1.48154	0.139	0.48	0	Errfi1
ENSMUSG00000028975	2.40109e-266	-0.40235	0.234	0.5	7.20038e-262	Pex14
ENSMUSG00000028976	1.65157e-183	-0.35181	0.013	0.126	4.95272e-179	Slc2a5
ENSMUSG00000028977	0	-0.798801	0.045	0.255	0	Casz1
ENSMUSG00000028978	0	0.767077	0.153	0.007	0	Nos3
ENSMUSG00000028980	3.94014e-171	-0.317593	0.033	0.153	1.18157e-166	H6pd
ENSMUSG00000028986	3.14429e-176	-0.255009	0.156	0.347	9.42911e-172	Klhl7
ENSMUSG00000028991	1.51845e-276	-0.469327	0.187	0.439	4.55354e-272	Mtor
ENSMUSG00000029032	2.3981e-163	-0.26917	0.016	0.12	7.19141e-159	Arhgef16
ENSMUSG00000029036	3.40613e-174	-0.272177	0.057	0.196	1.02143e-169	Atad3a
ENSMUSG00000029049	4.01102e-165	-0.282995	0.049	0.176	1.20283e-160	Morn1
ENSMUSG00000029053	0	-1.10671	0.034	0.402	0	Prkcz
ENSMUSG00000029064	0	0.951346	0.654	0.525	0	Gnb1
ENSMUSG00000029074	0	-0.798053	0.023	0.303	0	Ttll10
ENSMUSG00000029084	0	1.6409	0.389	0.039	0	Cd38
ENSMUSG00000029086	0	-0.987223	0.076	0.415	0	Prom1
ENSMUSG00000029090	4.42574e-304	-0.514358	0.14	0.385	1.32719e-299	Adgra3
ENSMUSG00000029092	0	1.63567	0.186	0.026	0	D5Ertd615e
ENSMUSG00000029094	5.74026e-194	-0.380619	0.209	0.422	1.72139e-189	Afap1
ENSMUSG00000029101	1.13421e-54	0.422479	0.154	0.105	3.40125e-50	Rgs12
ENSMUSG00000029108	2.6012e-188	-0.635189	0.081	0.231	7.80048e-184	Pcdh7
ENSMUSG00000029122	7.97021e-213	-0.370533	0.031	0.172	2.39011e-208	Evc
ENSMUSG00000029123	1.95802e-288	-0.885238	0.023	0.191	5.87171e-284	Stk32b
ENSMUSG00000029166	8.30068e-152	-0.262095	0.063	0.193	2.48921e-147	Mapre3
ENSMUSG00000029167	0	-1.86155	0.131	0.621	0	Ppargc1a
ENSMUSG00000029171	9.00816e-41	0.314238	0.1	0.063	2.70137e-36	Pgm2
ENSMUSG00000029174	7.60061e-10	0.389129	0.416	0.468	2.27927e-05	Tbc1d1
ENSMUSG00000029178	2.14416e-200	0.807912	0.385	0.283	6.42992e-196	Klf3
ENSMUSG00000029185	1.31428e-18	0.268146	0.129	0.102	3.94126e-14	Fam114a1
ENSMUSG00000029189	0	-0.882779	0.025	0.306	0	Sel1l3
ENSMUSG00000029190	1.6021e-177	-0.264577	0.16	0.355	4.80437e-173	D5Ertd579e
ENSMUSG00000029192	0	-0.957943	0.131	0.472	0	Tbc1d14
ENSMUSG00000029207	0	1.63928	0.968	0.841	0	Apbb2
ENSMUSG00000029217	0	-0.747115	0.048	0.321	0	Tec
ENSMUSG00000029221	4.70616e-276	-0.403933	0.188	0.446	1.41128e-271	Slc30a9
ENSMUSG00000029228	7.27701e-243	-0.709705	0.015	0.155	2.18223e-238	Lnx1
ENSMUSG00000029231	1.82745e-73	-0.447064	0.067	0.142	5.48017e-69	Pdgfra
ENSMUSG00000029246	2.88397e-227	-0.418906	0.092	0.276	8.64844e-223	Ppat
ENSMUSG00000029273	1.0365e-165	-0.2652	0.108	0.271	3.10826e-161	Sult1d1
ENSMUSG00000029287	7.75669e-15	0.356919	0.32	0.314	2.32608e-10	Tgfbr3
ENSMUSG00000029291	0	-0.906546	0.286	0.643	0	Rufy3
ENSMUSG00000029313	0	-0.794204	0.352	0.68	0	Aff1
ENSMUSG00000029330	3.87787e-202	-0.408176	0.017	0.141	1.1629e-197	Cds1
ENSMUSG00000029344	0	1.10766	0.312	0.089	0	Tpst2
ENSMUSG00000029369	1.02368e-287	-0.445569	0.208	0.477	3.06982e-283	Afm
ENSMUSG00000029370	2.96707e-188	-0.418167	0.013	0.127	8.89765e-184	Rassf6
ENSMUSG00000029381	0	-2.11083	0.117	0.582	0	Shroom3
ENSMUSG00000029392	9.89622e-121	0.549758	0.186	0.107	2.96768e-116	Rilpl1
ENSMUSG00000029406	0	2.20111	0.608	0.093	0	Pitpnm2
ENSMUSG00000029426	8.34363e-73	0.462068	0.204	0.139	2.50209e-68	Scarb2
ENSMUSG00000029428	0	1.01988	0.316	0.125	0	Stx2
ENSMUSG00000029432	4.87999e-186	-0.301215	0.209	0.426	1.46341e-181	Nipsnap2
ENSMUSG00000029438	0	-1.22666	0.108	0.544	0	Bcl7a
ENSMUSG00000029439	8.34064e-11	0.376523	0.382	0.435	2.50119e-06	Sfswap
ENSMUSG00000029452	0	-1.5699	0.082	0.557	0	Tmem116
ENSMUSG00000029456	4.6968e-283	-0.451461	0.056	0.248	1.40848e-278	Acad10
ENSMUSG00000029465	1.26022e-191	0.645258	0.221	0.117	3.77914e-187	Arpc3
ENSMUSG00000029467	0	-0.828942	0.26	0.63	0	Atp2a2
ENSMUSG00000029469	1.04942e-252	-0.419892	0.048	0.22	3.147e-248	Ift81
ENSMUSG00000029471	1.08256e-21	0.303465	0.163	0.134	3.24639e-17	Camkk2
ENSMUSG00000029484	0	1.31142	0.389	0.107	0	Anxa3
ENSMUSG00000029499	9.08135e-176	-0.302799	0.018	0.131	2.72332e-171	Pxmp2
ENSMUSG00000029528	6.23694e-104	0.62661	0.458	0.424	1.87033e-99	Pxn
ENSMUSG00000029553	5.54114e-221	-0.356601	0.019	0.154	1.66168e-216	Tfec
ENSMUSG00000029556	1.58595e-175	-0.281399	0.014	0.122	4.75595e-171	Hnf1a
ENSMUSG00000029560	0	-0.845595	0.109	0.43	0	Snx8
ENSMUSG00000029561	0	0.953944	0.186	0.023	0	Oasl2
ENSMUSG00000029580	2.70324e-157	0.501285	0.527	0.476	8.10649e-153	Actb
ENSMUSG00000029581	0	0.529752	0.121	0.031	0	Fscn1
ENSMUSG00000029622	1.97788e-54	0.385685	0.143	0.094	5.93127e-50	Arpc1b
ENSMUSG00000029635	1.16479e-141	-0.253708	0.408	0.659	3.49298e-137	Cdk8
ENSMUSG00000029648	0	3.7555	0.9	0.093	0	Flt1
ENSMUSG00000029664	1.85308e-156	-0.309186	0.017	0.119	5.55702e-152	Tfpi2
ENSMUSG00000029669	6.48426e-250	0.782992	0.342	0.206	1.9445e-245	Tspan12
ENSMUSG00000029673	0	-0.569805	0.653	0.787	0	Auts2
ENSMUSG00000029675	1.12021e-95	0.79768	0.102	0.048	3.35929e-91	Eln
ENSMUSG00000029684	3.26345e-175	-0.253767	0.22	0.442	9.78644e-171	Wasl
ENSMUSG00000029695	1.13395e-299	-0.696483	0.035	0.218	3.40049e-295	Aass
ENSMUSG00000029700	0	-1.72955	0.144	0.442	0	Slc13a1
ENSMUSG00000029705	0	-0.640556	0.619	0.877	0	Cux1
ENSMUSG00000029710	0	1.30283	0.434	0.16	0	Ephb4
ENSMUSG00000029722	0	-0.616776	0.035	0.23	0	Agfg2
ENSMUSG00000029729	7.43575e-202	-0.306988	0.117	0.305	2.22983e-197	Zkscan1
ENSMUSG00000029735	0	-0.615347	0.327	0.616	0	Tpk1
ENSMUSG00000029761	0	1.22954	0.759	0.28	0	Cald1
ENSMUSG00000029765	0	2.24029	0.55	0.087	0	Plxna4
ENSMUSG00000029772	0	-1.25889	0.224	0.665	0	Ahcyl2
ENSMUSG00000029776	2.45629e-297	-0.438358	0.231	0.513	7.36592e-293	Hibadh
ENSMUSG00000029798	5.04823e-301	0.565148	0.11	0.028	1.51386e-296	Herc6
ENSMUSG00000029804	0	-0.680774	0.092	0.362	0	Herc3
ENSMUSG00000029811	0	-1.53559	0.037	0.438	0	Aoc1
ENSMUSG00000029822	0	-1.80119	0.13	0.625	0	Osbpl3
ENSMUSG00000029823	5.11104e-251	-0.395301	0.54	0.805	1.5327e-246	Luc7l2
ENSMUSG00000029826	0	0.873784	0.237	0.076	0	Zc3hav1
ENSMUSG00000029830	0	-1.23662	0.056	0.422	0	Svopl
ENSMUSG00000029994	2.45149e-121	-0.271223	0.065	0.177	7.35154e-117	Anxa4
ENSMUSG00000030022	1.36581e-81	0.665465	0.457	0.436	4.09579e-77	Adamts9
ENSMUSG00000030029	5.63732e-160	-0.29288	0.036	0.152	1.69052e-155	Lrig1
ENSMUSG00000030047	0	0.429837	0.101	0.016	0	Arhgap25
ENSMUSG00000030055	2.85791e-25	0.448865	0.222	0.199	8.5703e-21	Rab43
ENSMUSG00000030067	3.12474e-73	0.286305	0.808	0.861	9.37048e-69	Foxp1
ENSMUSG00000030068	2.15767e-145	0.725204	0.289	0.187	6.47041e-141	Gm20696
ENSMUSG00000030086	6.37022e-222	-0.405817	0.068	0.235	1.9103e-217	Chchd6
ENSMUSG00000030087	4.82702e-277	-0.446045	0.013	0.17	1.44753e-272	Klf15
ENSMUSG00000030088	0	-0.844478	0.038	0.297	0	Aldh1l1
ENSMUSG00000030102	0	-1.13188	0.756	0.946	0	Itpr1
ENSMUSG00000030107	2.79547e-68	0.50113	0.14	0.086	8.38305e-64	Usp18
ENSMUSG00000030108	2.04786e-261	-0.457714	0.02	0.176	6.14112e-257	Slc6a13
ENSMUSG00000030123	0	1.38986	0.381	0.067	0	Plxnd1
ENSMUSG00000030126	4.02789e-12	0.292506	0.605	0.717	1.20788e-07	Tmcc1
ENSMUSG00000030157	1.26369e-24	0.427309	0.206	0.179	3.78956e-20	Clec2d
ENSMUSG00000030160	1.64076e-93	-0.510429	0.063	0.15	4.92031e-89	Tmem52b
ENSMUSG00000030161	4.71364e-235	-0.460512	0.123	0.326	1.41353e-230	Gabarapl1
ENSMUSG00000030170	5.89292e-198	-0.606889	0.032	0.163	1.76717e-193	Wnt5b
ENSMUSG00000030199	0	0.884887	0.794	0.721	0	Etv6
ENSMUSG00000030201	1.55868e-251	-0.397149	0.298	0.582	4.67416e-247	Lrp6
ENSMUSG00000030222	6.40463e-126	-0.694489	0.041	0.137	1.92062e-121	Rerg
ENSMUSG00000030225	2.32266e-288	-0.47486	0.073	0.278	6.9652e-284	Dera
ENSMUSG00000030228	0	-1.30548	0.045	0.307	0	Pik3c2g
ENSMUSG00000030231	0	-1.15743	0.305	0.669	0	Plekha5
ENSMUSG00000030246	2.68766e-246	-0.428851	0.17	0.404	8.05976e-242	Ldhb
ENSMUSG00000030257	2.7419e-302	-0.929307	0.033	0.21	8.2224e-298	Srgap3
ENSMUSG00000030259	1.1043e-99	-0.256751	0.177	0.317	3.31157e-95	Rassf8
ENSMUSG00000030279	5.09879e-238	-0.390496	0.175	0.405	1.52903e-233	C2cd5
ENSMUSG00000030283	0	-0.730923	0.033	0.236	0	St8sia1
ENSMUSG00000030287	1.66894e-188	-0.750378	0.429	0.597	5.00481e-184	Itpr2
ENSMUSG00000030306	0	1.51541	0.315	0.103	0	Tmtc1
ENSMUSG00000030315	5.82109e-62	0.50232	0.474	0.47	1.74563e-57	Vgll4
ENSMUSG00000030323	2.72268e-196	-0.308758	0.088	0.256	8.16476e-192	Ift122
ENSMUSG00000030340	2.07015e-143	-0.359415	0.016	0.11	6.20796e-139	Scnn1a
ENSMUSG00000030341	9.33791e-51	0.326994	0.102	0.061	2.80025e-46	Tnfrsf1a
ENSMUSG00000030342	4.86081e-223	0.680732	0.214	0.103	1.45766e-218	Cd9
ENSMUSG00000030352	0	1.61588	0.852	0.616	0	Tspan9
ENSMUSG00000030353	0	1.32254	0.295	0.03	0	Tead4
ENSMUSG00000030364	3.98694e-173	-0.496883	0.026	0.142	1.1956e-168	Clec2h
ENSMUSG00000030397	4.25307e-157	0.712327	0.243	0.149	1.27541e-152	Mark4
ENSMUSG00000030403	5.88997e-67	0.457502	0.177	0.119	1.76629e-62	Vasp
ENSMUSG00000030411	0	1.86365	0.439	0.024	0	Nova2
ENSMUSG00000030432	1.5842e-06	0.298471	0.234	0.241	0.0475071	Rpl28
ENSMUSG00000030447	1.17961e-40	0.487222	0.351	0.342	3.5374e-36	Cyfip1
ENSMUSG00000030451	6.27066e-11	0.358599	0.376	0.423	1.88045e-06	Herc2
ENSMUSG00000030465	1.16322e-88	0.306826	0.506	0.418	3.48828e-84	Psd3
ENSMUSG00000030492	0	-0.767801	0.04	0.299	0	Slc7a9
ENSMUSG00000030494	3.21744e-169	-0.369148	0.025	0.138	9.64846e-165	Rhpn2
ENSMUSG00000030498	0	-1.39514	0.138	0.486	0	Gas2
ENSMUSG00000030516	0	1.37025	0.624	0.341	0	Tjp1
ENSMUSG00000030536	3.77346e-74	0.482113	0.436	0.401	1.13159e-69	Iqgap1
ENSMUSG00000030539	0	-0.553739	0.036	0.228	0	Sema4b
ENSMUSG00000030541	2.55863e-157	-0.308046	0.13	0.295	7.67281e-153	Idh2
ENSMUSG00000030549	5.2019e-126	-0.820615	0.024	0.111	1.55995e-121	Rhcg
ENSMUSG00000030556	2.48899e-301	-0.476924	0.141	0.386	7.46397e-297	Lrrc28
ENSMUSG00000030557	0	1.00882	0.532	0.393	0	Mef2a
ENSMUSG00000030562	0	-1.89595	0.416	0.634	0	Nox4
ENSMUSG00000030616	8.74593e-185	-0.574242	0.05	0.184	2.62273e-180	Sytl2
ENSMUSG00000030621	0	-1.46566	0.073	0.396	0	Me3
ENSMUSG00000030630	2.72736e-205	-0.296068	0.059	0.218	8.1788e-201	Fah
ENSMUSG00000030649	4.18586e-159	-0.343676	0.025	0.132	1.25526e-154	Anapc15
ENSMUSG00000030653	0	1.88558	0.446	0.031	0	Gm45837
ENSMUSG00000030657	2.49724e-176	-0.379249	0.212	0.41	7.48872e-172	Xylt1
ENSMUSG00000030671	3.65007e-87	-0.286882	0.051	0.132	1.09458e-82	Pde3b
ENSMUSG00000030747	9.3507e-179	-0.297847	0.018	0.132	2.80409e-174	Dgat2
ENSMUSG00000030759	2.45946e-288	-0.507445	0.206	0.464	7.37544e-284	Far1
ENSMUSG00000030766	3.9282e-82	0.612674	0.381	0.348	1.17799e-77	Arhgap17
ENSMUSG00000030769	0	-0.771313	0.02	0.252	0	Slc5a11
ENSMUSG00000030774	0	-0.597457	0.042	0.25	0	Pak1
ENSMUSG00000030781	5.92155e-260	-0.629382	0.018	0.17	1.77575e-255	Slc5a2
ENSMUSG00000030795	8.15126e-13	0.284761	0.536	0.64	2.4444e-08	Fus
ENSMUSG00000030796	1.56677e-191	0.474886	0.128	0.048	4.69842e-187	Tead2
ENSMUSG00000030826	4.15819e-151	-0.275776	0.035	0.147	1.24696e-146	Bcat2
ENSMUSG00000030838	0	-0.611719	0.018	0.233	0	Ush1c
ENSMUSG00000030839	3.09638e-184	-0.361713	0.057	0.2	9.28542e-180	Sergef
ENSMUSG00000030852	0	-0.559046	0.046	0.27	0	Tacc2
ENSMUSG00000030872	2.70497e-165	-0.312333	0.037	0.158	8.11167e-161	Gga2
ENSMUSG00000030909	1.21822e-172	-0.269086	0.018	0.13	3.65319e-168	Anks4b
ENSMUSG00000030921	1.82715e-178	0.624282	0.617	0.632	5.47925e-174	Trim30a
ENSMUSG00000030945	0	-1.47398	0.192	0.458	0	Acsm2
ENSMUSG00000030963	1.03012e-79	-0.434299	0.061	0.14	3.08913e-75	Umod
ENSMUSG00000030972	0	-0.649161	0.021	0.219	0	Acsm5
ENSMUSG00000031012	6.34599e-106	0.591144	0.396	0.329	1.90303e-101	Cask
ENSMUSG00000031015	0	0.976414	0.329	0.179	0	Swap70
ENSMUSG00000031075	1.14436e-105	-0.69529	0.029	0.107	3.43172e-101	Ano1
ENSMUSG00000031103	0	0.860471	0.212	0.051	0	Elf4
ENSMUSG00000031109	7.55375e-07	0.418207	0.398	0.453	0.0226522	Enox2
ENSMUSG00000031119	0	-1.96358	0.115	0.598	0	Gpc4
ENSMUSG00000031161	3.58768e-148	-0.254637	0.028	0.133	1.07587e-143	Hdac6
ENSMUSG00000031196	0	1.77596	0.44	0.113	0	F8
ENSMUSG00000031207	0	1.06591	0.426	0.242	0	Msn
ENSMUSG00000031214	2.65894e-98	0.537663	0.345	0.27	7.97362e-94	Ophn1
ENSMUSG00000031216	1.85025e-120	0.630953	0.4	0.329	5.54852e-116	Stard8
ENSMUSG00000031229	6.11424e-29	0.316564	0.587	0.665	1.83354e-24	Atrx
ENSMUSG00000031246	1.50196e-50	0.536447	0.292	0.249	4.50408e-46	Sh3bgrl
ENSMUSG00000031274	0	-0.485126	0.137	0.452	0	Col4a5
ENSMUSG00000031303	2.66104e-224	-0.369017	0.014	0.147	7.97992e-220	Map3k15
ENSMUSG00000031342	1.86551e-121	-0.400637	0.028	0.117	5.59429e-117	Gpm6b
ENSMUSG00000031355	0	-1.59723	0.16	0.517	0	Arhgap6
ENSMUSG00000031373	3.03255e-197	-0.363051	0.039	0.178	9.09402e-193	Car5b
ENSMUSG00000031387	4.00737e-135	-0.252262	0.046	0.157	1.20173e-130	Renbp
ENSMUSG00000031438	0	-0.731502	0.047	0.261	0	Rnf128
ENSMUSG00000031441	3.81158e-209	-0.995275	0.196	0.381	1.14302e-204	Atp11a
ENSMUSG00000031442	2.69813e-214	0.89613	0.308	0.195	8.09115e-210	Mcf2l
ENSMUSG00000031453	2.17201e-22	0.28677	0.133	0.103	6.51342e-18	Rasa3
ENSMUSG00000031480	0	1.16495	0.278	0.033	0	Thsd1
ENSMUSG00000031502	0	1.18122	0.753	0.532	0	Col4a1
ENSMUSG00000031503	0	1.05365	0.663	0.493	0	Col4a2
ENSMUSG00000031504	3.99428e-228	-0.402976	0.021	0.161	1.1978e-223	Rab20
ENSMUSG00000031511	0	1.05619	0.483	0.344	0	Arhgef7
ENSMUSG00000031517	1.73087e-173	-0.557533	0.115	0.273	5.19052e-169	Gpm6a
ENSMUSG00000031520	1.7793e-31	0.749549	0.131	0.098	5.33575e-27	Vegfc
ENSMUSG00000031523	0	0.794586	0.774	0.304	0	Dlc1
ENSMUSG00000031548	1.11409e-81	-0.420281	0.09	0.18	3.34092e-77	Sfrp1
ENSMUSG00000031557	8.4822e-104	-0.255289	0.032	0.114	2.54364e-99	Plekha2
ENSMUSG00000031558	0	-2.01383	0.137	0.454	0	Slit2
ENSMUSG00000031561	1.66986e-220	-1.31807	0.081	0.236	5.00759e-216	Tenm3
ENSMUSG00000031563	1.57602e-267	-0.44097	0.576	0.826	4.72618e-263	Wwc2
ENSMUSG00000031565	5.90383e-272	-0.45966	0.1	0.311	1.77044e-267	Fgfr1
ENSMUSG00000031584	1.07434e-274	-0.489869	0.133	0.36	3.22174e-270	Gsr
ENSMUSG00000031586	9.19206e-115	0.297571	0.848	0.868	2.75652e-110	Rbpms
ENSMUSG00000031605	4.28405e-204	0.844787	0.354	0.246	1.2847e-199	Klhl2
ENSMUSG00000031618	1.09272e-50	-0.390801	0.34	0.461	3.27685e-46	Nr3c2
ENSMUSG00000031627	1.26929e-160	0.723211	0.49	0.44	3.80635e-156	Irf2
ENSMUSG00000031642	0	-0.699556	0.49	0.786	0	Sh3rf1
ENSMUSG00000031644	1.51911e-158	-0.262653	0.117	0.278	4.55549e-154	Nek1
ENSMUSG00000031647	4.18538e-297	-0.510045	0.023	0.196	1.25511e-292	Mfap3l
ENSMUSG00000031665	5.49476e-240	-0.415379	0.017	0.16	1.64777e-235	Sall1
ENSMUSG00000031667	2.5748e-145	-0.261745	0.057	0.179	7.72131e-141	Aktip
ENSMUSG00000031673	3.08803e-108	-1.32007	0.149	0.253	9.26038e-104	Cdh11
ENSMUSG00000031681	0	1.06094	0.346	0.186	0	Smad1
ENSMUSG00000031684	2.62999e-91	0.644386	0.403	0.363	7.88681e-87	Slc10a7
ENSMUSG00000031708	4.00198e-179	-0.26613	0.144	0.334	1.20011e-174	Tecr
ENSMUSG00000031714	5.3108e-11	0.422198	0.47	0.547	1.5926e-06	Gab1
ENSMUSG00000031725	5.63169e-133	-0.413536	0.023	0.115	1.68883e-128	Ces1f
ENSMUSG00000031731	1.63509e-187	-0.320196	0.316	0.564	4.90331e-183	Ap1g1
ENSMUSG00000031736	0	0.608488	0.124	0.014	0	Crnde
ENSMUSG00000031737	0	0.523103	0.101	0.016	0	Irx5
ENSMUSG00000031750	3.61643e-127	-0.41871	0.033	0.127	1.08449e-122	Il34
ENSMUSG00000031758	8.69764e-292	1.0408	0.428	0.294	2.60825e-287	Cdyl2
ENSMUSG00000031766	6.69763e-23	-2.36681	0.157	0.211	2.00848e-18	Slc12a3
ENSMUSG00000031782	3.30192e-265	-0.419533	0.066	0.257	9.9018e-261	Coq9
ENSMUSG00000031785	0	-0.74822	0.08	0.325	0	Adgrg1
ENSMUSG00000031788	0	-1.05335	0.161	0.531	0	Kifc3
ENSMUSG00000031799	5.88011e-146	0.612748	0.269	0.172	1.76333e-141	Tpm4
ENSMUSG00000031808	0	-0.596681	0.027	0.22	0	Slc27a1
ENSMUSG00000031842	0	-1.42456	0.03	0.451	0	Pde4c
ENSMUSG00000031871	0	1.60762	0.402	0.035	0	Cdh5
ENSMUSG00000031881	3.73325e-184	-0.294306	0.115	0.293	1.11953e-179	Cdh16
ENSMUSG00000031885	3.05554e-13	0.377842	0.223	0.214	9.16294e-09	Cbfb
ENSMUSG00000031918	1.38723e-66	0.544756	0.247	0.194	4.16001e-62	Mtmr2
ENSMUSG00000031924	4.31811e-11	0.437292	0.445	0.515	1.29491e-06	Cyb5b
ENSMUSG00000031925	0	1.43193	0.865	0.562	0	Maml2
ENSMUSG00000031930	4.44159e-208	-0.314059	0.195	0.422	1.33194e-203	Wwp2
ENSMUSG00000031937	4.84277e-186	-0.335957	0.043	0.178	1.45225e-181	Vstm5
ENSMUSG00000031938	3.12376e-246	-0.443898	0.152	0.373	9.36753e-242	4931406C07Rik
ENSMUSG00000031990	0	1.0212	0.299	0.148	0	Jam3
ENSMUSG00000031995	6.9434e-149	-0.355248	0.011	0.102	2.08219e-144	St14
ENSMUSG00000031996	6.46071e-10	0.361792	0.34	0.369	1.93744e-05	Aplp2
ENSMUSG00000032006	0	0.84523	0.5	0.302	0	Pdgfd
ENSMUSG00000032010	1.25162e-171	-0.29079	0.033	0.155	3.75336e-167	Usp2
ENSMUSG00000032012	0	-0.695041	0.036	0.259	0	Nectin1
ENSMUSG00000032020	0	1.10636	0.388	0.173	0	Ubash3b
ENSMUSG00000032024	1.82836e-125	-0.530751	0.034	0.128	5.48288e-121	Clmp
ENSMUSG00000032035	0	1.84809	0.632	0.172	0	Ets1
ENSMUSG00000032036	1.47227e-15	-1.12925	0.121	0.153	4.41503e-11	Kirrel3
ENSMUSG00000032038	0	1.71354	0.581	0.222	0	St3gal4
ENSMUSG00000032047	8.08279e-181	-0.277155	0.177	0.382	2.42387e-176	Acat1
ENSMUSG00000032050	2.96737e-113	0.730005	0.435	0.406	8.89856e-109	Rdx
ENSMUSG00000032076	1.67846e-196	-0.600191	0.052	0.196	5.03338e-192	Cadm1
ENSMUSG00000032125	0	0.99057	0.216	0.016	0	Robo4
ENSMUSG00000032135	0	0.636668	0.143	0.026	0	Mcam
ENSMUSG00000032177	3.41037e-53	0.409534	0.149	0.098	1.0227e-48	Pde4a
ENSMUSG00000032194	8.83986e-53	0.450074	0.196	0.143	2.6509e-48	Kank2
ENSMUSG00000032198	0	1.75248	0.685	0.238	0	Dock6
ENSMUSG00000032220	5.15324e-299	0.830867	0.582	0.491	1.54535e-294	Myo1e
ENSMUSG00000032228	9.19542e-73	0.305064	0.768	0.822	2.75752e-68	Tcf12
ENSMUSG00000032231	1.26399e-307	0.738013	0.244	0.107	3.79044e-303	Anxa2
ENSMUSG00000032232	0	-1.36706	0.314	0.737	0	Cgnl1
ENSMUSG00000032263	0	-1.10189	0.171	0.452	0	Bckdhb
ENSMUSG00000032278	0	-1.30822	0.133	0.49	0	Paqr5
ENSMUSG00000032314	3.61013e-226	-0.332827	0.194	0.431	1.08261e-221	Etfa
ENSMUSG00000032349	3.84441e-232	0.764402	0.237	0.121	1.15286e-227	Elovl5
ENSMUSG00000032350	0	-0.739149	0.139	0.387	0	Gclc
ENSMUSG00000032352	0	-0.661439	0.079	0.341	0	Lrrc1
ENSMUSG00000032357	0	-1.66412	0.143	0.57	0	Tinag
ENSMUSG00000032366	2.60244e-164	-0.553826	0.182	0.359	7.8042e-160	Tpm1
ENSMUSG00000032373	0	-1.53663	0.087	0.4	0	Car12
ENSMUSG00000032377	0	0.929741	0.287	0.129	0	Plscr4
ENSMUSG00000032380	0	1.07743	0.319	0.099	0	Dapk2
ENSMUSG00000032382	9.79082e-164	-0.261501	0.131	0.303	2.93607e-159	Snx1
ENSMUSG00000032387	0	-0.855158	0.037	0.333	0	Rbpms2
ENSMUSG00000032412	2.67533e-15	0.343853	0.182	0.164	8.02278e-11	Atp1b3
ENSMUSG00000032413	8.90555e-274	-0.450302	0.226	0.488	2.67059e-269	Rasa2
ENSMUSG00000032418	0	-0.652179	0.065	0.29	0	Me1
ENSMUSG00000032420	2.11749e-240	-0.51057	0.031	0.184	6.34994e-236	Nt5e
ENSMUSG00000032437	2.57545e-198	-0.297416	0.169	0.38	7.72327e-194	Stt3b
ENSMUSG00000032440	0	1.45631	0.551	0.271	0	Tgfbr2
ENSMUSG00000032449	0	-0.575082	0.207	0.499	0	Slc25a36
ENSMUSG00000032452	2.68979e-118	-0.985555	0.028	0.113	8.06615e-114	Clstn2
ENSMUSG00000032456	0	-1.06474	0.047	0.375	0	Nmnat3
ENSMUSG00000032475	1.14661e-14	0.43861	0.277	0.282	3.43845e-10	Nck1
ENSMUSG00000032479	0	0.980252	0.588	0.451	0	Map4
ENSMUSG00000032492	0	-0.984282	0.138	0.519	0	Pth1r
ENSMUSG00000032497	9.51981e-220	-0.322832	0.259	0.517	2.8548e-215	Lrrfip2
ENSMUSG00000032500	3.96905e-239	-0.437635	0.021	0.167	1.19024e-234	Dclk3
ENSMUSG00000032537	0	2.48265	0.552	0.043	0	Ephb1
ENSMUSG00000032560	1.14343e-195	-0.35478	0.282	0.523	3.42892e-191	Dnajc13
ENSMUSG00000032562	3.54646e-186	0.690181	0.275	0.168	1.06351e-181	Gnai2
ENSMUSG00000032564	1.07893e-88	-0.308354	0.033	0.107	3.23549e-84	Cpne4
ENSMUSG00000032577	9.26283e-147	-0.344343	0.015	0.108	2.77774e-142	Mapkapk3
ENSMUSG00000032621	2.02872e-205	-0.322253	0.351	0.625	6.08374e-201	Srek1
ENSMUSG00000032624	3.96378e-87	0.468904	0.41	0.344	1.18866e-82	Eml4
ENSMUSG00000032625	0	1.25197	0.425	0.125	0	Thsd7a
ENSMUSG00000032649	7.50101e-302	0.78895	0.247	0.11	2.2494e-297	Colgalt2
ENSMUSG00000032652	9.32223e-154	-0.255072	0.055	0.182	2.79555e-149	Crebl2
ENSMUSG00000032656	0	-0.690808	0.14	0.456	0	Marchf3
ENSMUSG00000032666	0	1.45789	0.399	0.123	0	1700025G04Rik
ENSMUSG00000032698	0	1.09127	0.232	0.027	0	Lmo2
ENSMUSG00000032702	0	-1.75741	0.089	0.617	0	Kank1
ENSMUSG00000032724	0	-1.00789	0.062	0.382	0	Abtb2
ENSMUSG00000032725	0	-0.608742	0.022	0.232	0	Folr2
ENSMUSG00000032740	7.80397e-52	0.472783	0.301	0.257	2.34025e-47	Ccdc88a
ENSMUSG00000032741	0	-0.668002	0.133	0.428	0	Tpcn1
ENSMUSG00000032750	0	0.979553	0.215	0.047	0	Gab3
ENSMUSG00000032758	2.80141e-213	0.597186	0.925	0.941	8.40086e-209	Kap
ENSMUSG00000032776	9.66198e-140	-0.345641	0.024	0.121	2.89743e-135	Mctp2
ENSMUSG00000032777	2.38444e-251	-0.38952	0.155	0.385	7.15046e-247	Gtf3c1
ENSMUSG00000032786	1.20984e-207	-0.356226	0.064	0.224	3.62805e-203	Alas1
ENSMUSG00000032788	3.05319e-177	-0.312121	0.02	0.134	9.1559e-173	Pdxk
ENSMUSG00000032796	0	-0.751545	0.033	0.245	0	Lama1
ENSMUSG00000032826	1.41891e-98	-0.325032	0.057	0.148	4.25502e-94	Ank2
ENSMUSG00000032827	0	-0.961085	0.119	0.463	0	Ppp1r9a
ENSMUSG00000032839	0	-0.838906	0.058	0.346	0	Trpc1
ENSMUSG00000032841	4.80007e-43	0.435323	0.162	0.118	1.43944e-38	Prr5l
ENSMUSG00000032846	4.06284e-145	0.492167	0.739	0.736	1.21836e-140	Zswim6
ENSMUSG00000032854	3.36329e-137	-0.382428	0.022	0.116	1.00858e-132	Ugt8a
ENSMUSG00000032870	1.25135e-32	0.457766	0.214	0.182	3.75254e-28	Smap2
ENSMUSG00000032875	8.88454e-221	-0.444552	0.063	0.227	2.66429e-216	Arhgef17
ENSMUSG00000032878	0	2.00011	0.378	0.037	0	Ccdc85a
ENSMUSG00000032883	6.70564e-133	-0.260854	0.054	0.166	2.01089e-128	Acsl3
ENSMUSG00000032897	0	-1.4199	0.298	0.78	0	Nfyc
ENSMUSG00000032908	4.2655e-297	-0.786996	0.024	0.196	1.27914e-292	Sgpp2
ENSMUSG00000032913	1.45493e-201	-0.331628	0.218	0.445	4.36305e-197	Lrig2
ENSMUSG00000032966	3.34275e-230	0.792213	0.291	0.171	1.00242e-225	Fkbp1a
ENSMUSG00000032985	2.51114e-254	-0.647705	0.051	0.222	7.53042e-250	5730522E02Rik
ENSMUSG00000033004	2.58406e-51	0.4007	0.571	0.633	7.74908e-47	Mycbp2
ENSMUSG00000033016	5.12992e-53	0.339354	0.104	0.062	1.53836e-48	Nfatc1
ENSMUSG00000033022	6.77451e-114	-0.266494	0.034	0.124	2.03154e-109	Cdo1
ENSMUSG00000033032	0	1.82149	0.459	0.055	0	Afap1l1
ENSMUSG00000033039	0	0.890764	0.277	0.113	0	Micall1
ENSMUSG00000033060	0	-1.21617	0.145	0.61	0	Lmo7
ENSMUSG00000033066	0	1.67594	0.372	0.087	0	Gas7
ENSMUSG00000033082	0	0.741161	0.139	0.011	0	Clec1a
ENSMUSG00000033083	7.03451e-29	0.359906	0.257	0.223	2.10951e-24	Tbc1d4
ENSMUSG00000033102	0	-0.56089	0.107	0.368	0	Cdc14b
ENSMUSG00000033147	3.26131e-130	0.40963	0.102	0.041	9.78001e-126	Slc22a15
ENSMUSG00000033149	0	-1.04074	0.576	0.87	0	Phldb2
ENSMUSG00000033161	2.23483e-259	-0.667791	0.439	0.697	6.70181e-255	Atp1a1
ENSMUSG00000033170	4.80282e-95	0.571042	0.213	0.143	1.44027e-90	Card10
ENSMUSG00000033191	0	1.6132	0.399	0.024	0	Tie1
ENSMUSG00000033209	0	1.68276	0.875	0.408	0	Ttc28
ENSMUSG00000033216	1.30427e-184	-0.267044	0.145	0.337	3.91124e-180	Eefsec
ENSMUSG00000033257	2.23001e-183	-0.286159	0.082	0.24	6.68736e-179	Ttll4
ENSMUSG00000033278	0	3.55414	0.977	0.432	0	Ptprm
ENSMUSG00000033295	0	-0.828176	0.064	0.387	0	Ptprf
ENSMUSG00000033308	0	-1.70726	0.108	0.6	0	Dpyd
ENSMUSG00000033318	0	-0.696779	0.12	0.396	0	Gstt2
ENSMUSG00000033335	2.60914e-91	0.537855	0.524	0.535	7.82428e-87	Dnm2
ENSMUSG00000033350	0	0.553677	0.108	0.014	0	Chst2
ENSMUSG00000033377	0	0.682394	0.136	0.024	0	Palmd
ENSMUSG00000033379	1.37787e-240	-0.384761	0.124	0.335	4.13194e-236	Atp6v0b
ENSMUSG00000033386	0	-0.900119	0.051	0.377	0	Frrs1
ENSMUSG00000033389	1.14512e-176	-0.398003	0.048	0.18	3.43399e-172	Arhgap44
ENSMUSG00000033400	0	-0.501333	0.073	0.293	0	Agl
ENSMUSG00000033416	0	-0.773516	0.088	0.377	0	Gucd1
ENSMUSG00000033417	9.70449e-193	-0.294913	0.195	0.412	2.91018e-188	Cacul1
ENSMUSG00000033423	5.74489e-166	-0.269244	0.359	0.611	1.72278e-161	Eri3
ENSMUSG00000033427	6.80973e-271	-0.461373	0.025	0.19	2.0421e-266	Upb1
ENSMUSG00000033453	1.36894e-167	-0.346222	0.013	0.116	4.10518e-163	Adamts15
ENSMUSG00000033487	1.29533e-193	-0.375768	0.326	0.577	3.88444e-189	Fndc3a
ENSMUSG00000033488	2.43479e-266	-0.496732	0.1	0.307	7.30144e-262	Cryzl2
ENSMUSG00000033502	0	1.59399	0.525	0.215	0	Cdc14a
ENSMUSG00000033526	6.59763e-210	-0.405905	0.06	0.217	1.9785e-205	Ppip5k1
ENSMUSG00000033530	1.08564e-86	0.577521	0.446	0.424	3.25563e-82	Ttc7b
ENSMUSG00000033533	0	-1.6085	0.079	0.429	0	Acsm1
ENSMUSG00000033540	1.00192e-279	-0.58548	0.049	0.232	3.00456e-275	Idua
ENSMUSG00000033545	0	1.13577	0.559	0.386	0	Znrf1
ENSMUSG00000033557	2.44877e-146	-0.257597	0.069	0.199	7.34337e-142	Fam20b
ENSMUSG00000033565	0	1.14482	0.758	0.571	0	Rbfox2
ENSMUSG00000033577	3.02121e-216	-0.370643	0.567	0.788	9.06002e-212	Myo6
ENSMUSG00000033610	0	-1.01358	0.094	0.438	0	Pank1
ENSMUSG00000033618	0	-0.978012	0.054	0.372	0	Map3k13
ENSMUSG00000033669	5.76406e-214	-0.458462	0.034	0.176	1.72853e-209	Zfp7
ENSMUSG00000033697	6.82205e-266	-0.491969	0.086	0.286	2.0458e-261	Arhgap39
ENSMUSG00000033705	0	1.54559	0.536	0.164	0	Stard9
ENSMUSG00000033713	0	0.691991	0.798	0.755	0	Foxn3
ENSMUSG00000033720	0	-0.747756	0.052	0.315	0	Sfxn5
ENSMUSG00000033721	0	1.8375	0.653	0.233	0	Vav3
ENSMUSG00000033722	0	-0.599403	0.042	0.269	0	BC034090
ENSMUSG00000033726	1.04612e-162	-0.368434	0.011	0.111	3.13712e-158	Emx1
ENSMUSG00000033763	1.70513e-165	0.597746	0.199	0.104	5.11336e-161	Mtss2
ENSMUSG00000033768	4.04393e-277	-0.478542	0.021	0.184	1.21269e-272	Nrxn2
ENSMUSG00000033769	9.18642e-209	0.621052	0.671	0.665	2.75482e-204	Exoc6b
ENSMUSG00000033781	3.75892e-167	-0.266989	0.046	0.174	1.12722e-162	Asb13
ENSMUSG00000033788	0	3.5279	0.906	0.102	0	Dysf
ENSMUSG00000033855	8.74455e-44	0.460615	0.195	0.152	2.62232e-39	Ston1
ENSMUSG00000033871	0	-1.29019	0.073	0.497	0	Ppargc1b
ENSMUSG00000033910	2.47049e-149	-0.690861	0.072	0.194	7.40852e-145	Gucy1a1
ENSMUSG00000033948	0	-0.698116	0.021	0.237	0	Zswim5
ENSMUSG00000033960	0	0.82586	0.181	0.024	0	Jcad
ENSMUSG00000033965	0	-0.759146	0.142	0.406	0	Slc16a2
ENSMUSG00000033985	0	-0.6841	0.037	0.267	0	Tesk2
ENSMUSG00000034037	0	2.49048	0.723	0.075	0	Fgd5
ENSMUSG00000034040	2.41283e-34	-0.419101	0.066	0.111	7.2356e-30	Galnt17
ENSMUSG00000034066	0	-0.504709	0.108	0.355	0	Farp2
ENSMUSG00000034101	0	0.778546	0.657	0.61	0	Ctnnd1
ENSMUSG00000034108	3.64582e-250	-0.371608	0.086	0.282	1.09331e-245	Ccs
ENSMUSG00000034160	0	-0.506277	0.529	0.813	0	Ogt
ENSMUSG00000034164	0	1.01718	0.321	0.124	0	Emid1
ENSMUSG00000034171	5.18633e-201	-0.354417	0.014	0.135	1.55528e-196	Faah
ENSMUSG00000034177	7.72533e-176	-0.466627	0.019	0.131	2.31667e-171	Rnf43
ENSMUSG00000034243	1.15343e-170	-0.254006	0.185	0.389	3.4589e-166	Golgb1
ENSMUSG00000034255	4.55893e-49	0.443367	0.15	0.105	1.36713e-44	Arhgap27
ENSMUSG00000034258	0	-0.610244	0.041	0.246	0	Flvcr2
ENSMUSG00000034265	2.87711e-149	0.438972	0.387	0.27	8.62787e-145	Zdhhc14
ENSMUSG00000034269	9.12863e-31	0.308244	0.605	0.688	2.73749e-26	Setd5
ENSMUSG00000034271	9.5785e-23	0.279591	0.104	0.076	2.8724e-18	Jdp2
ENSMUSG00000034285	0	-0.764632	0.076	0.376	0	Nipsnap1
ENSMUSG00000034295	0	-2.43732	0.15	0.739	0	Fhod3
ENSMUSG00000034329	2.40227e-30	0.372063	0.12	0.086	7.20392e-26	Brip1
ENSMUSG00000034333	4.59565e-227	-0.407972	0.088	0.271	1.37814e-222	Zbed4
ENSMUSG00000034361	8.19048e-124	0.428967	0.113	0.05	2.45616e-119	Cpne2
ENSMUSG00000034371	5.86942e-251	-0.442257	0.07	0.254	1.76012e-246	Tkfc
ENSMUSG00000034390	6.27106e-86	-0.331931	0.783	0.865	1.88056e-81	Cmip
ENSMUSG00000034401	1.45018e-12	0.395193	0.309	0.324	4.3488e-08	Spata6
ENSMUSG00000034412	1.15292e-192	-0.315041	0.047	0.189	3.45737e-188	Tbc1d10a
ENSMUSG00000034422	0	1.21379	0.279	0.064	0	Parp14
ENSMUSG00000034427	3.41054e-171	-0.290773	0.016	0.124	1.02275e-166	Myo15b
ENSMUSG00000034438	0	1.68821	0.332	0.031	0	Gbp8
ENSMUSG00000034462	1.50036e-184	-0.296294	0.281	0.525	4.49927e-180	Pkd2
ENSMUSG00000034480	0	-1.10755	0.227	0.715	0	Diaph2
ENSMUSG00000034485	2.00649e-42	0.52394	0.234	0.196	6.01706e-38	Uaca
ENSMUSG00000034488	0	1.60012	0.271	0.029	0	Edil3
ENSMUSG00000034493	5.70924e-156	-0.342472	0.05	0.173	1.71209e-151	4930556J24Rik
ENSMUSG00000034520	2.00371e-176	0.514713	0.155	0.068	6.00874e-172	Gjc1
ENSMUSG00000034522	5.2519e-259	-0.450073	0.085	0.282	1.57494e-254	Zfp395
ENSMUSG00000034573	0	-1.58188	0.086	0.599	0	Ptpn13
ENSMUSG00000034584	2.17847e-168	-0.455914	0.014	0.118	6.5328e-164	Exph5
ENSMUSG00000034593	1.46402e-114	-0.352837	0.101	0.221	4.39029e-110	Myo5a
ENSMUSG00000034612	0	1.73536	0.6	0.177	0	Chst11
ENSMUSG00000034613	0	-1.51045	0.334	0.786	0	Ppm1h
ENSMUSG00000034684	0	0.528864	0.108	0.018	0	Sema3f
ENSMUSG00000034687	0	-1.61286	0.082	0.548	0	Fras1
ENSMUSG00000034707	1.97255e-230	-0.365637	0.11	0.309	5.91529e-226	Gns
ENSMUSG00000034709	8.40228e-169	-0.252378	0.108	0.273	2.51968e-164	Ppp1r21
ENSMUSG00000034714	2.94398e-287	-0.484478	0.024	0.195	8.8284e-283	Ttyh2
ENSMUSG00000034731	0	0.915127	0.603	0.43	0	Dgkh
ENSMUSG00000034738	1.08875e-173	0.653632	0.144	0.062	3.26496e-169	Nostrin
ENSMUSG00000034751	0	-0.848067	0.402	0.773	0	Mast4
ENSMUSG00000034761	1.0577e-44	0.516068	0.295	0.266	3.17182e-40	Map4k5
ENSMUSG00000034762	0	-1.10467	0.166	0.461	0	Glis1
ENSMUSG00000034780	4.9993e-10	-0.324647	0.246	0.208	1.49919e-05	B3galt1
ENSMUSG00000034813	0	-2.0485	0.105	0.532	0	Grip1
ENSMUSG00000034845	0	1.73592	0.437	0.068	0	Plvap
ENSMUSG00000034853	3.9345e-167	-0.333886	0.021	0.13	1.17988e-162	Acot11
ENSMUSG00000034858	0	-0.920702	0.132	0.495	0	Atosa
ENSMUSG00000034892	1.90189e-09	0.276046	0.215	0.21	5.70339e-05	Rps29
ENSMUSG00000034898	0	1.75599	0.413	0.037	0	Filip1
ENSMUSG00000034902	8.06579e-09	0.315631	0.141	0.13	0.000241877	Pip5k1c
ENSMUSG00000034903	0	-1.58806	0.206	0.733	0	Cobll1
ENSMUSG00000034911	0	1.86771	0.474	0.037	0	Ushbp1
ENSMUSG00000034926	8.62734e-142	-0.259539	0.018	0.113	2.58717e-137	Dhcr24
ENSMUSG00000034940	9.73962e-281	-0.397134	0.126	0.359	2.92072e-276	Synrg
ENSMUSG00000034947	5.83609e-207	-0.387271	0.035	0.175	1.75013e-202	Tmem106a
ENSMUSG00000034973	1.06121e-222	-0.307395	0.176	0.406	3.18237e-218	Dop1a
ENSMUSG00000035000	0	-1.27176	0.096	0.446	0	Dpp4
ENSMUSG00000035021	8.47093e-11	0.358429	0.201	0.193	2.54026e-06	Baz1a
ENSMUSG00000035104	0	-0.910231	0.055	0.355	0	Eva1a
ENSMUSG00000035105	0	1.6565	0.31	0.048	0	Egln3
ENSMUSG00000035112	0	-0.747572	0.043	0.247	0	Wnk4
ENSMUSG00000035139	2.04467e-196	-0.294904	0.123	0.312	6.13156e-192	Secisbp2
ENSMUSG00000035158	0	-1.34459	0.094	0.509	0	Mitf
ENSMUSG00000035164	5.75283e-168	-0.327808	0.19	0.384	1.72516e-163	Zc3h12c
ENSMUSG00000035168	9.66223e-72	-0.339175	0.605	0.755	2.89751e-67	Tanc1
ENSMUSG00000035245	0	1.05871	0.313	0.138	0	Eogt
ENSMUSG00000035248	3.18893e-15	0.384981	0.2	0.186	9.56296e-11	Tut7
ENSMUSG00000035268	2.20963e-181	-0.325138	0.184	0.386	6.62622e-177	Pkig
ENSMUSG00000035305	0	-1.87364	0.103	0.603	0	Ror1
ENSMUSG00000035314	4.83886e-203	0.57605	0.151	0.062	1.45108e-198	Gdpd5
ENSMUSG00000035354	0	0.742831	0.67	0.629	0	Uvrag
ENSMUSG00000035357	0	-1.81939	0.088	0.559	0	Pdzrn3
ENSMUSG00000035376	0	-0.550947	0.134	0.397	0	Hacd2
ENSMUSG00000035392	0	-0.76679	0.623	0.88	0	Dennd1a
ENSMUSG00000035407	0	0.997198	0.206	0.046	0	Kank4
ENSMUSG00000035441	7.71365e-18	0.265282	0.56	0.621	2.31317e-13	Myo1d
ENSMUSG00000035472	0	-2.39211	0.149	0.57	0	Slc25a21
ENSMUSG00000035473	3.70053e-232	-0.321172	0.064	0.237	1.10972e-227	Galm
ENSMUSG00000035498	0	-0.642792	0.017	0.238	0	Cdcp1
ENSMUSG00000035517	5.50018e-17	0.395123	0.178	0.159	1.64939e-12	Tdrd7
ENSMUSG00000035540	2.56535e-214	-0.476896	0.016	0.146	7.69296e-210	Gc
ENSMUSG00000035566	0	2.43642	0.613	0.187	0	Pcdh17
ENSMUSG00000035681	0	-0.955388	0.036	0.255	0	Kcnc2
ENSMUSG00000035696	4.27975e-08	0.359885	0.35	0.384	0.00128341	Rnf38
ENSMUSG00000035769	0	-0.976742	0.045	0.359	0	Xylb
ENSMUSG00000035778	0	0.952675	0.221	0.029	0	Ggta1
ENSMUSG00000035873	0	-1.5182	0.141	0.652	0	Pawr
ENSMUSG00000035878	0	-0.967347	0.09	0.371	0	Hykk
ENSMUSG00000035891	1.19632e-112	0.553551	0.212	0.131	3.58751e-108	Cerk
ENSMUSG00000035901	9.07662e-40	0.447726	0.401	0.402	2.7219e-35	Dennd5a
ENSMUSG00000035910	0	-0.901468	0.032	0.235	0	Dcdc2a
ENSMUSG00000035934	1.35462e-247	-0.741129	0.03	0.182	4.06224e-243	Pknox2
ENSMUSG00000035948	2.35292e-245	-0.5929	0.02	0.167	7.05593e-241	Acss3
ENSMUSG00000035954	0	1.89351	0.892	0.497	0	Dock4
ENSMUSG00000035967	1.46658e-110	-0.27918	0.1	0.219	4.39797e-106	Ints6l
ENSMUSG00000036019	0	1.28633	0.598	0.265	0	Tmtc2
ENSMUSG00000036053	0	1.9668	0.869	0.445	0	Fmnl2
ENSMUSG00000036083	0	-1.19302	0.066	0.34	0	Slc17a3
ENSMUSG00000036099	1.02473e-08	0.367443	0.286	0.302	0.000307297	Vezt
ENSMUSG00000036103	1.13227e-10	-0.544102	0.166	0.19	3.39546e-06	Colec12
ENSMUSG00000036106	9.91581e-254	-0.436345	0.02	0.173	2.97355e-249	Prr5
ENSMUSG00000036123	0	-1.53844	0.048	0.403	0	Slc9a3
ENSMUSG00000036155	6.33144e-181	-0.365985	0.288	0.523	1.89867e-176	Mgat5
ENSMUSG00000036158	0	-0.736842	0.205	0.475	0	Prickle1
ENSMUSG00000036180	1.981e-21	0.438345	0.41	0.45	5.94061e-17	Gatad2a
ENSMUSG00000036225	0	-1.20116	0.077	0.304	0	Kctd1
ENSMUSG00000036256	0	-1.00155	0.493	0.85	0	Igfbp7
ENSMUSG00000036273	3.13253e-244	-0.530251	0.353	0.591	9.39382e-240	Lrrk2
ENSMUSG00000036278	0	-1.47931	0.076	0.567	0	Macrod1
ENSMUSG00000036330	0	-1.7306	0.083	0.376	0	Slc18a1
ENSMUSG00000036333	0	-0.76147	0.356	0.708	0	Kidins220
ENSMUSG00000036356	0	2.4539	0.706	0.142	0	Csgalnact1
ENSMUSG00000036391	6.22235e-186	-0.269084	0.19	0.405	1.86596e-181	Sec24a
ENSMUSG00000036395	0	-0.676068	0.031	0.266	0	Glb1l2
ENSMUSG00000036402	0	-0.494054	0.446	0.734	0	Gng12
ENSMUSG00000036452	0	1.19688	0.873	0.7	0	Arhgap26
ENSMUSG00000036461	3.00497e-73	0.589131	0.501	0.511	9.01129e-69	Elf1
ENSMUSG00000036466	9.06592e-61	0.483189	0.109	0.064	2.71869e-56	Megf11
ENSMUSG00000036469	4.6102e-180	-0.490579	0.021	0.137	1.38251e-175	Marchf1
ENSMUSG00000036478	5.72403e-104	0.472665	0.16	0.09	1.71652e-99	Btg1
ENSMUSG00000036503	4.51607e-201	-0.319548	0.165	0.374	1.35428e-196	Rnf13
ENSMUSG00000036528	0	-0.778302	0.023	0.268	0	Ppfibp2
ENSMUSG00000036533	1.34395e-90	0.347041	0.112	0.055	4.03024e-86	Cdc42ep3
ENSMUSG00000036555	2.80685e-172	-0.267906	0.074	0.222	8.41719e-168	Iqce
ENSMUSG00000036565	8.3611e-57	0.420887	0.142	0.093	2.50733e-52	Ttyh3
ENSMUSG00000036591	3.53416e-38	0.313479	0.651	0.738	1.05982e-33	Arhgap21
ENSMUSG00000036611	9.90807e-75	0.400979	0.156	0.094	2.97123e-70	Eepd1
ENSMUSG00000036617	0	1.03054	0.862	0.661	0	Etl4
ENSMUSG00000036641	0	-0.807619	0.047	0.289	0	Ccdc148
ENSMUSG00000036661	1.37744e-20	0.467475	0.35	0.366	4.13066e-16	Dennd3
ENSMUSG00000036667	4.89148e-25	0.34865	0.149	0.119	1.46686e-20	Tcaf1
ENSMUSG00000036698	3.78898e-175	-0.261602	0.216	0.436	1.13624e-170	Ago2
ENSMUSG00000036764	1.34705e-199	-0.477293	0.042	0.183	4.03953e-195	Dnajc12
ENSMUSG00000036782	2.5039e-63	-0.315574	0.05	0.115	7.50871e-59	Klhl13
ENSMUSG00000036814	2.2811e-203	-0.371969	0.014	0.137	6.84055e-199	Slc6a20a
ENSMUSG00000036832	0	-0.743611	0.019	0.199	0	Lpar3
ENSMUSG00000036833	2.21124e-293	-0.514282	0.096	0.313	6.63106e-289	Pnpla7
ENSMUSG00000036834	0	-0.746624	0.02	0.226	0	Plch1
ENSMUSG00000036862	1.7653e-250	0.469508	0.111	0.032	5.29379e-246	Dchs1
ENSMUSG00000036863	5.52503e-271	-0.450736	0.03	0.198	1.65685e-266	Syde2
ENSMUSG00000036875	7.19744e-156	-0.276775	0.031	0.143	2.15837e-151	Dna2
ENSMUSG00000036879	9.98749e-267	-0.431012	0.318	0.599	2.99505e-262	Phkb
ENSMUSG00000036885	0	1.18819	0.285	0.067	0	Arhgef26
ENSMUSG00000036890	3.09149e-33	0.504656	0.465	0.483	9.27077e-29	Gtdc1
ENSMUSG00000036892	0	-0.955943	0.045	0.29	0	Prodh2
ENSMUSG00000036918	0	-0.750571	0.033	0.297	0	Ttc7
ENSMUSG00000036943	2.13834e-57	0.505076	0.29	0.24	6.41247e-53	Rab8b
ENSMUSG00000036985	8.37133e-185	-0.303685	0.059	0.204	2.51039e-180	Zdhhc9
ENSMUSG00000036986	8.7957e-10	0.340392	0.155	0.142	2.63766e-05	Pml
ENSMUSG00000036989	1.88516e-11	0.324102	0.148	0.133	5.65322e-07	Trim3
ENSMUSG00000037003	8.19546e-92	0.414185	0.12	0.063	2.45765e-87	Tns2
ENSMUSG00000037013	2.4777e-07	0.337671	0.214	0.216	0.00743012	Ss18
ENSMUSG00000037016	1.73907e-300	-0.620558	0.031	0.212	5.21513e-296	Frem2
ENSMUSG00000037031	0	0.773067	0.199	0.057	0	Tspan15
ENSMUSG00000037058	0	-0.546566	0.213	0.513	0	Paip2
ENSMUSG00000037062	9.76733e-23	0.416056	0.249	0.234	2.92903e-18	Sh3glb1
ENSMUSG00000037098	0	-1.78291	0.247	0.665	0	Rab11fip3
ENSMUSG00000037104	8.11261e-15	0.322313	0.24	0.226	2.43281e-10	Socs5
ENSMUSG00000037110	3.25556e-288	-0.550038	0.304	0.587	9.76277e-284	Ralgapa2
ENSMUSG00000037111	7.32729e-15	0.290041	0.153	0.131	2.19731e-10	Setd7
ENSMUSG00000037138	1.50706e-167	-1.10179	0.059	0.182	4.51937e-163	Aff3
ENSMUSG00000037148	0	-1.55265	0.226	0.665	0	Arhgap10
ENSMUSG00000037174	2.83191e-154	0.732578	0.378	0.292	8.49233e-150	Elf2
ENSMUSG00000037196	0	-0.644162	0.02	0.207	0	Pacrg
ENSMUSG00000037235	1.85617e-40	0.406082	0.184	0.142	5.56628e-36	Mxd4
ENSMUSG00000037242	6.82145e-149	0.724721	0.486	0.424	2.04562e-144	Clic4
ENSMUSG00000037270	1.93752e-21	0.39462	0.476	0.547	5.81023e-17	Bltp1
ENSMUSG00000037286	3.38296e-78	0.329889	0.737	0.788	1.01448e-73	Stag1
ENSMUSG00000037306	0	1.31334	0.375	0.093	0	Man1c1
ENSMUSG00000037315	3.81071e-179	-0.404173	0.089	0.245	1.14276e-174	Jade3
ENSMUSG00000037358	0	0.874385	0.15	0.008	0	Dipk2b
ENSMUSG00000037366	1.40467e-236	-0.387956	0.036	0.192	4.21232e-232	Pafah2
ENSMUSG00000037370	3.07097e-269	-0.481047	0.022	0.183	9.20921e-265	Enpp1
ENSMUSG00000037386	5.02023e-217	-0.49556	0.03	0.172	1.50547e-212	Rims2
ENSMUSG00000037395	7.74553e-180	-0.26045	0.118	0.296	2.32273e-175	Rcor3
ENSMUSG00000037416	0	-0.677	0.454	0.777	0	Dmxl1
ENSMUSG00000037443	1.63154e-301	-0.527037	0.082	0.296	4.89268e-297	Cep85
ENSMUSG00000037455	1.39115e-177	-0.293566	0.055	0.194	4.17177e-173	Slc18b1
ENSMUSG00000037465	4.37549e-88	0.51294	0.162	0.098	1.31212e-83	Klf10
ENSMUSG00000037486	1.18185e-193	-0.300159	0.315	0.573	3.54414e-189	Asxl2
ENSMUSG00000037487	7.01433e-179	-0.301208	0.438	0.705	2.10346e-174	Ubr5
ENSMUSG00000037519	7.74899e-223	-0.343121	0.231	0.48	2.32377e-218	Ppfia1
ENSMUSG00000037523	2.65524e-149	-0.281623	0.032	0.141	7.96254e-145	Mavs
ENSMUSG00000037541	0	-2.71841	0.098	0.731	0	Shank2
ENSMUSG00000037542	8.27398e-294	-0.502225	0.053	0.249	2.4812e-289	Aldh8a1
ENSMUSG00000037552	5.6254e-23	0.265039	0.16	0.127	1.68694e-18	Plekhg2
ENSMUSG00000037553	7.13469e-270	0.811735	0.285	0.154	2.13955e-265	Zdhhc18
ENSMUSG00000037580	0	0.603233	0.114	0.014	0	Gch1
ENSMUSG00000037605	5.67162e-92	-1.41732	0.125	0.22	1.7008e-87	Adgrl3
ENSMUSG00000037622	5.39204e-214	-0.344029	0.076	0.248	1.61696e-209	Wdtc1
ENSMUSG00000037643	1.99434e-184	-0.309372	0.062	0.209	5.98061e-180	Prkci
ENSMUSG00000037646	4.78719e-254	-0.396412	0.486	0.767	1.43558e-249	Vps13b
ENSMUSG00000037652	2.92613e-187	-0.254737	0.198	0.419	8.77487e-183	Phc3
ENSMUSG00000037656	3.86924e-227	-0.360706	0.164	0.386	1.16031e-222	Slc20a2
ENSMUSG00000037661	0	-0.568238	0.037	0.247	0	Gpr160
ENSMUSG00000037674	1.17639e-172	-0.264942	0.324	0.571	3.52777e-168	Rfx7
ENSMUSG00000037685	1.52457e-279	0.945479	0.351	0.21	4.57188e-275	Atp8a1
ENSMUSG00000037697	8.60477e-186	-0.293773	0.098	0.265	2.5804e-181	Ddhd1
ENSMUSG00000037703	1.08098e-198	-0.337384	0.014	0.135	3.24164e-194	Lzts3
ENSMUSG00000037706	4.69722e-72	0.516582	0.247	0.188	1.4086e-67	Cd81
ENSMUSG00000037709	0	-1.38307	0.08	0.475	0	Fam13a
ENSMUSG00000037736	0	2.20255	0.885	0.506	0	Limch1
ENSMUSG00000037742	2.2158e-23	0.348656	0.401	0.431	6.64473e-19	Eef1a1
ENSMUSG00000037747	0	-1.64563	0.085	0.461	0	Phyhipl
ENSMUSG00000037750	8.75996e-09	0.395805	0.348	0.385	0.000262694	Fam222b
ENSMUSG00000037754	0	1.64076	0.59	0.188	0	Ppp1r16b
ENSMUSG00000037762	0	-0.700382	0.023	0.22	0	Slc16a9
ENSMUSG00000037784	0	-0.609411	0.023	0.238	0	Dzip1l
ENSMUSG00000037788	1.6142e-51	0.343731	0.105	0.063	4.84065e-47	Vopp1
ENSMUSG00000037815	1.10294e-21	0.256515	0.597	0.674	3.30751e-17	Ctnna1
ENSMUSG00000037818	9.29537e-305	-0.449981	0.103	0.333	2.7875e-300	Abhd18
ENSMUSG00000037824	0	1.10066	0.51	0.378	0	Tspan14
ENSMUSG00000037826	7.67648e-174	-0.410336	0.027	0.143	2.30202e-169	Ppm1k
ENSMUSG00000037833	1.15352e-238	0.748701	0.145	0.053	3.45917e-234	Sh2d4b
ENSMUSG00000037847	4.12442e-224	-0.396142	0.06	0.226	1.23683e-219	Nmrk1
ENSMUSG00000037876	1.70315e-80	0.41057	0.685	0.739	5.10741e-76	Jmjd1c
ENSMUSG00000037896	6.90915e-163	-0.265237	0.295	0.531	2.07191e-158	Rcor1
ENSMUSG00000037921	0	1.06267	0.226	0.038	0	Ddx60
ENSMUSG00000037936	0	1.53609	0.367	0.08	0	Scarb1
ENSMUSG00000037940	0	2.52001	0.727	0.159	0	Inpp4b
ENSMUSG00000037997	1.50292e-52	0.446817	0.125	0.08	4.50696e-48	Parp11
ENSMUSG00000038007	0	1.82516	0.453	0.088	0	Acer2
ENSMUSG00000038010	1.89291e-187	-0.318814	0.062	0.21	5.67645e-183	Ccdc138
ENSMUSG00000038042	4.74382e-256	-0.407285	0.038	0.205	1.42258e-251	Ptpdc1
ENSMUSG00000038058	1.66993e-128	0.505089	0.136	0.065	5.00778e-124	Nod1
ENSMUSG00000038060	1.18842e-204	-0.359336	0.009	0.128	3.56385e-200	Dlec1
ENSMUSG00000038070	1.6261e-116	0.623235	0.296	0.211	4.87634e-112	Cntln
ENSMUSG00000038072	0	-0.71317	0.214	0.515	0	Galnt11
ENSMUSG00000038127	0	-0.501326	0.211	0.506	0	Ccdc50
ENSMUSG00000038143	0	1.73009	0.861	0.51	0	Stox2
ENSMUSG00000038145	0	1.82881	0.615	0.243	0	Snrk
ENSMUSG00000038146	9.32729e-170	-0.440437	0.019	0.128	2.79707e-165	Notch3
ENSMUSG00000038168	0	-2.45204	0.253	0.827	0	P3h2
ENSMUSG00000038170	0	-0.794495	0.108	0.438	0	Pde4dip
ENSMUSG00000038172	7.63991e-20	0.33213	0.184	0.158	2.29106e-15	Ttc39b
ENSMUSG00000038174	5.48394e-200	-0.293995	0.117	0.305	1.64452e-195	Hycc2
ENSMUSG00000038178	0	-1.03961	0.108	0.387	0	Slc43a2
ENSMUSG00000038188	5.84345e-94	0.544005	0.195	0.125	1.75233e-89	Scarf1
ENSMUSG00000038227	3.18531e-189	-0.312235	0.075	0.233	9.5521e-185	Hoxa9
ENSMUSG00000038235	1.49887e-109	0.672426	0.324	0.258	4.4948e-105	F11r
ENSMUSG00000038244	4.28453e-95	-0.257109	0.039	0.12	1.28485e-90	Mical2
ENSMUSG00000038248	1.62626e-120	-0.460866	0.019	0.101	4.87684e-116	Sobp
ENSMUSG00000038256	7.1374e-209	-0.362309	0.132	0.327	2.14036e-204	Bcl9
ENSMUSG00000038267	0	-1.27173	0.148	0.485	0	Slc22a23
ENSMUSG00000038274	6.97511e-10	0.315381	0.262	0.268	2.0917e-05	Fau
ENSMUSG00000038286	0	-0.770925	0.1	0.412	0	Bphl
ENSMUSG00000038296	1.41571e-244	-0.486229	0.319	0.568	4.24544e-240	Galnt18
ENSMUSG00000038298	0	-1.79771	0.066	0.48	0	Pdzk1
ENSMUSG00000038331	0	-1.11969	0.068	0.303	0	Satb2
ENSMUSG00000038332	6.7324e-26	0.542641	0.304	0.296	2.01891e-21	Sesn1
ENSMUSG00000038342	2.7753e-49	0.580666	0.305	0.269	8.32257e-45	Mlxip
ENSMUSG00000038344	4.37518e-270	-0.384149	0.169	0.418	1.31203e-265	Txlng
ENSMUSG00000038349	0	-1.88391	0.364	0.808	0	Plcl1
ENSMUSG00000038351	6.53319e-283	-0.463414	0.044	0.227	1.95917e-278	Sgsm2
ENSMUSG00000038371	7.02548e-82	0.390585	0.672	0.722	2.1068e-77	Sbf2
ENSMUSG00000038453	0	-0.716656	0.027	0.25	0	Srcin1
ENSMUSG00000038459	0	-0.847187	0.07	0.391	0	Abhd17c
ENSMUSG00000038506	4.37376e-174	-0.336752	0.059	0.198	1.3116e-169	Dcun1d2
ENSMUSG00000038507	8.57752e-170	0.550837	0.142	0.061	2.57223e-165	Parp12
ENSMUSG00000038515	0	-0.640737	0.038	0.268	0	Grtp1
ENSMUSG00000038522	4.54933e-260	-0.434837	0.048	0.225	1.36425e-255	Mfsd4b1
ENSMUSG00000038528	0	-0.748755	0.049	0.276	0	Mfsd4b5
ENSMUSG00000038533	1.17731e-265	-0.396162	0.298	0.588	3.53051e-261	Cbfa2t2
ENSMUSG00000038582	8.9661e-176	-0.309907	0.083	0.237	2.68875e-171	Pptc7
ENSMUSG00000038593	1.04996e-160	-0.253687	0.06	0.193	3.14862e-156	Tctn1
ENSMUSG00000038594	0	1.05707	0.387	0.196	0	Cep85l
ENSMUSG00000038600	0	-2.19227	0.124	0.648	0	Atp6v0a4
ENSMUSG00000038602	1.66877e-177	-0.525642	0.039	0.164	5.00431e-173	Slc35f1
ENSMUSG00000038608	6.54983e-217	-0.953428	0.054	0.202	1.96416e-212	Dock10
ENSMUSG00000038623	0	0.67724	0.16	0.031	0	Tm6sf1
ENSMUSG00000038641	1.73671e-152	-0.320352	0.009	0.102	5.20806e-148	Akr1d1
ENSMUSG00000038668	7.1455e-130	-0.401766	0.02	0.108	2.14279e-125	Lpar1
ENSMUSG00000038679	0	-1.8158	0.246	0.7	0	Trps1
ENSMUSG00000038708	0	-0.700139	0.226	0.576	0	Golga4
ENSMUSG00000038718	1.57858e-53	0.513241	0.395	0.349	4.73384e-49	Pbx3
ENSMUSG00000038745	2.55353e-235	-0.41333	0.017	0.159	7.65754e-231	Nlrp6
ENSMUSG00000038764	0	-1.06426	0.085	0.475	0	Ptpn3
ENSMUSG00000038780	1.12776e-97	0.647609	0.377	0.321	3.38192e-93	Smurf1
ENSMUSG00000038807	0	-1.36401	0.036	0.317	0	Rap1gap2
ENSMUSG00000038816	3.95394e-188	-0.425705	0.057	0.199	1.18571e-183	Ctnnal1
ENSMUSG00000038831	0	-0.846084	0.096	0.44	0	Ralgps1
ENSMUSG00000038843	0	-1.31871	0.153	0.502	0	Gcnt1
ENSMUSG00000038844	0	-0.919995	0.238	0.64	0	Kif16b
ENSMUSG00000038855	0	2.34497	0.735	0.233	0	Itpkb
ENSMUSG00000038872	0	1.73028	0.768	0.344	0	Zfhx3
ENSMUSG00000038893	1.00444e-118	-0.28364	0.032	0.122	3.01212e-114	Fam117a
ENSMUSG00000038903	9.90289e-180	-0.324152	0.015	0.127	2.96968e-175	Ccdc68
ENSMUSG00000038910	8.29038e-61	0.742236	0.263	0.213	2.48612e-56	Plcl2
ENSMUSG00000038954	0	-0.5498	0.171	0.458	0	Supt3
ENSMUSG00000038967	3.01453e-249	-0.40911	0.035	0.198	9.03997e-245	Pdk2
ENSMUSG00000038976	2.92341e-49	0.342194	0.105	0.064	8.76672e-45	Ppp1r9b
ENSMUSG00000039004	0	-1.31213	0.058	0.365	0	Bmp6
ENSMUSG00000039005	6.83359e-295	0.490242	0.1	0.023	2.04926e-290	Tlr4
ENSMUSG00000039007	0	-0.747356	0.218	0.55	0	Cpq
ENSMUSG00000039031	7.7362e-56	0.795249	0.539	0.572	2.31993e-51	Arhgap18
ENSMUSG00000039033	0	-0.552339	0.141	0.421	0	Tasp1
ENSMUSG00000039058	1.60888e-101	-0.577006	0.035	0.115	4.82472e-97	Ak5
ENSMUSG00000039100	3.13503e-222	-0.363256	0.295	0.559	9.40133e-218	Marchf6
ENSMUSG00000039131	0	-0.764041	0.06	0.342	0	Gipc2
ENSMUSG00000039137	0	-0.662435	0.016	0.23	0	Whrn
ENSMUSG00000039145	2.57778e-60	0.29503	0.671	0.726	7.73025e-56	Camk1d
ENSMUSG00000039153	3.05017e-206	-0.508786	0.056	0.206	9.14686e-202	Runx2
ENSMUSG00000039156	0	0.962967	0.441	0.276	0	Stim2
ENSMUSG00000039167	0	3.48551	0.831	0.091	0	Adgrl4
ENSMUSG00000039178	1.428e-208	-0.307941	0.143	0.348	4.28228e-204	Tbc1d19
ENSMUSG00000039197	0	-1.22883	0.322	0.747	0	Adk
ENSMUSG00000039246	2.06302e-155	-0.262969	0.027	0.136	6.18659e-151	Lyplal1
ENSMUSG00000039298	1.14183e-147	-0.293233	0.105	0.253	3.42411e-143	Cdk5rap2
ENSMUSG00000039304	0	1.22487	0.329	0.1	0	Tnfsf10
ENSMUSG00000039316	0	0.954436	0.367	0.129	0	Rftn1
ENSMUSG00000039361	4.37181e-190	-0.384881	0.554	0.777	1.31102e-185	Picalm
ENSMUSG00000039375	5.6419e-171	-0.895523	0.278	0.455	1.69189e-166	Wdr17
ENSMUSG00000039385	2.28257e-226	-0.642427	0.092	0.27	6.84497e-222	Cdh6
ENSMUSG00000039410	0	-1.33653	0.062	0.264	0	Prdm16
ENSMUSG00000039428	7.98287e-303	-0.490003	0.366	0.668	2.3939e-298	Tmem135
ENSMUSG00000039463	1.43644e-235	-0.424092	0.195	0.432	4.30759e-231	Slc9a8
ENSMUSG00000039488	1.00865e-102	-0.359883	0.033	0.114	3.02474e-98	Cntn5
ENSMUSG00000039501	2.05842e-82	0.571954	0.216	0.152	6.1728e-78	Znfx1
ENSMUSG00000039519	2.12161e-254	0.774641	0.27	0.136	6.3623e-250	Cyp7b1
ENSMUSG00000039539	2.71425e-114	-1.45385	0.062	0.159	8.1395e-110	Sgcz
ENSMUSG00000039542	2.45143e-189	-1.31794	0.131	0.283	7.35134e-185	Ncam1
ENSMUSG00000039585	0	-0.775041	0.422	0.715	0	Myo9a
ENSMUSG00000039601	6.90213e-19	-0.562041	0.069	0.101	2.06981e-14	Rcan2
ENSMUSG00000039621	0	1.90388	0.484	0.046	0	Prex1
ENSMUSG00000039648	0	-0.589458	0.038	0.236	0	Kyat1
ENSMUSG00000039652	0	-1.42027	0.191	0.658	0	Cpeb3
ENSMUSG00000039678	8.49131e-206	-0.319392	0.085	0.257	2.54637e-201	Tbc1d13
ENSMUSG00000039680	1.24778e-222	-1.28327	0.264	0.474	3.74183e-218	Mrps6
ENSMUSG00000039683	5.11738e-274	-1.11394	0.137	0.346	1.5346e-269	Sdk1
ENSMUSG00000039697	0	-1.39939	0.358	0.72	0	Ncoa7
ENSMUSG00000039701	1.70187e-242	-0.442746	0.075	0.257	5.10357e-238	Usp53
ENSMUSG00000039704	5.0946e-227	-0.345095	0.082	0.264	1.52777e-222	Lmbrd2
ENSMUSG00000039706	0	2.33338	0.964	0.344	0	Ldb2
ENSMUSG00000039710	3.44678e-106	-1.18539	0.072	0.168	1.03362e-101	Slc7a12
ENSMUSG00000039715	5.89263e-185	-0.327438	0.028	0.152	1.76708e-180	Dync2i2
ENSMUSG00000039782	7.59664e-300	-0.56211	0.074	0.283	2.27808e-295	Cpeb2
ENSMUSG00000039783	1.28572e-197	-0.337728	0.019	0.143	3.85561e-193	Kmo
ENSMUSG00000039831	0	1.1843	0.612	0.395	0	Arhgap29
ENSMUSG00000039835	3.30397e-21	0.477794	0.425	0.459	9.90794e-17	Nhsl1
ENSMUSG00000039844	0	1.26675	0.598	0.411	0	Rapgef1
ENSMUSG00000039852	0	-0.51255	0.821	0.949	0	Rere
ENSMUSG00000039943	0	1.37508	0.588	0.322	0	Plcb4
ENSMUSG00000039952	0	-0.611273	0.191	0.474	0	Dag1
ENSMUSG00000039959	0	2.09553	0.689	0.175	0	Hip1
ENSMUSG00000039988	1.27927e-177	-0.273807	0.218	0.439	3.83627e-173	Ankrd13c
ENSMUSG00000040003	0	-2.89206	0.25	0.636	0	Magi2
ENSMUSG00000040016	2.73868e-140	-0.841771	0.032	0.131	8.21275e-136	Ptger3
ENSMUSG00000040033	4.35035e-278	0.871104	0.241	0.114	1.30458e-273	Stat2
ENSMUSG00000040037	5.74918e-109	-1.4344	0.184	0.309	1.72406e-104	Negr1
ENSMUSG00000040040	2.43137e-170	-0.262898	0.086	0.239	7.2912e-166	Ift88
ENSMUSG00000040043	1.26545e-220	0.813085	0.345	0.224	3.79483e-216	Rbms2
ENSMUSG00000040111	0	-2.35083	0.15	0.598	0	Gramd1b
ENSMUSG00000040118	1.19399e-151	-0.526018	0.056	0.175	3.58055e-147	Cacna2d1
ENSMUSG00000040146	1.24943e-244	-0.455428	0.032	0.188	3.7468e-240	Rgl3
ENSMUSG00000040170	0	-0.706957	0.082	0.323	0	Fmo2
ENSMUSG00000040181	0	-0.676877	0.113	0.377	0	Fmo1
ENSMUSG00000040188	5.84508e-296	-0.491879	0.135	0.373	1.75282e-291	Scamp2
ENSMUSG00000040189	1.181e-198	-0.334992	0.017	0.14	3.54158e-194	Odad1
ENSMUSG00000040209	0	-0.717272	0.327	0.656	0	Zfp704
ENSMUSG00000040249	1.11456e-95	-0.342844	0.034	0.111	3.34236e-91	Lrp1
ENSMUSG00000040253	2.31076e-173	0.512069	0.1	0.034	6.92951e-169	Gbp7
ENSMUSG00000040254	0	0.766651	0.276	0.107	0	Sema3d
ENSMUSG00000040260	8.04959e-163	-0.756216	0.044	0.161	2.41391e-158	Daam2
ENSMUSG00000040265	0	1.92739	0.79	0.308	0	Dnm3
ENSMUSG00000040270	7.94143e-19	0.366474	0.44	0.467	2.38148e-14	Bach2
ENSMUSG00000040282	2.74848e-07	0.42366	0.264	0.275	0.00824215	Cdin1
ENSMUSG00000040283	0	0.779932	0.131	0.01	0	Btnl9
ENSMUSG00000040296	2.98908e-94	0.618508	0.212	0.143	8.96364e-90	Rigi
ENSMUSG00000040328	0	0.751325	0.147	0.025	0	Or2v1
ENSMUSG00000040329	1.26439e-293	-0.696644	0.015	0.181	3.79165e-289	Il7
ENSMUSG00000040350	0	-1.0217	0.05	0.35	0	Trim7
ENSMUSG00000040351	0	-0.685967	0.275	0.579	0	Ankib1
ENSMUSG00000040363	3.19915e-226	0.843091	0.305	0.18	9.5936e-222	Bcor
ENSMUSG00000040423	2.07711e-09	0.358404	0.383	0.435	6.22883e-05	Rc3h1
ENSMUSG00000040430	8.87842e-117	0.380637	0.809	0.749	2.66246e-112	Pitpnc1
ENSMUSG00000040433	1.75474e-129	-0.263008	0.258	0.452	5.2621e-125	Zbtb38
ENSMUSG00000040459	1.74475e-54	0.434862	0.501	0.534	5.23215e-50	Arglu1
ENSMUSG00000040473	0	-0.754305	0.028	0.244	0	Cfap69
ENSMUSG00000040479	0	1.00476	0.436	0.284	0	Dgkz
ENSMUSG00000040483	0	0.553342	0.111	0.016	0	Xaf1
ENSMUSG00000040488	1.16982e-225	0.628381	0.17	0.07	3.50805e-221	Ltbp4
ENSMUSG00000040490	6.5515e-292	0.764135	0.198	0.075	1.96466e-287	Lrfn2
ENSMUSG00000040511	3.8371e-19	0.28931	0.1	0.075	1.15067e-14	Pvr
ENSMUSG00000040537	1.8453e-224	-0.662669	0.041	0.19	5.5337e-220	Adam22
ENSMUSG00000040591	0	-0.473875	0.165	0.433	0	Cstpp1
ENSMUSG00000040606	0	-1.00691	0.083	0.427	0	Kazn
ENSMUSG00000040612	0	-0.692273	0.039	0.251	0	Ildr2
ENSMUSG00000040616	0	-0.848941	0.031	0.302	0	Tmem51
ENSMUSG00000040624	0	1.48896	0.734	0.329	0	Plekhg1
ENSMUSG00000040640	0	-1.85245	0.078	0.513	0	Erc2
ENSMUSG00000040717	6.39712e-126	-0.256935	0.05	0.155	1.91837e-121	Il17rd
ENSMUSG00000040722	5.94013e-156	-0.319143	0.028	0.138	1.78133e-151	Scamp5
ENSMUSG00000040723	0	1.40691	0.421	0.127	0	Rcsd1
ENSMUSG00000040732	0	2.49148	0.646	0.047	0	Erg
ENSMUSG00000040808	4.51363e-26	0.374087	0.378	0.387	1.35355e-21	S100g
ENSMUSG00000040818	1.71941e-28	0.474609	0.362	0.374	5.15617e-24	Dennd6a
ENSMUSG00000040820	1.10507e-14	0.443605	0.218	0.205	3.31389e-10	Hlcs
ENSMUSG00000040850	3.21613e-219	-0.335665	0.405	0.689	9.64453e-215	Psme4
ENSMUSG00000040852	7.20133e-148	-0.482336	0.059	0.177	2.15953e-143	Plekhh2
ENSMUSG00000040855	0	-0.954505	0.049	0.342	0	Reps2
ENSMUSG00000040860	0	-0.607489	0.035	0.266	0	Crocc
ENSMUSG00000040896	1.87654e-82	-1.47112	0.126	0.21	5.62736e-78	Kcnd3
ENSMUSG00000040936	6.71584e-180	-0.360737	0.053	0.19	2.01395e-175	Ulk4
ENSMUSG00000040940	1.22406e-174	0.711908	0.385	0.293	3.67072e-170	Arhgef1
ENSMUSG00000040943	0	-0.659776	0.239	0.545	0	Tet2
ENSMUSG00000040964	0	-1.34513	0.079	0.531	0	Arhgef10l
ENSMUSG00000040966	4.70853e-282	-0.518483	0.051	0.238	1.41199e-277	Slc22a2
ENSMUSG00000040969	0	-1.08402	0.031	0.316	0	Arhgef38
ENSMUSG00000040987	9.9173e-129	0.498402	0.238	0.139	2.974e-124	Mill2
ENSMUSG00000040990	2.08809e-58	-0.327966	0.137	0.221	6.26175e-54	Sh3kbp1
ENSMUSG00000040998	0	-1.1633	0.21	0.528	0	Npnt
ENSMUSG00000041012	0	1.55904	0.389	0.095	0	Cmtm8
ENSMUSG00000041025	1.00127e-57	0.369937	0.12	0.073	3.00259e-53	Iffo2
ENSMUSG00000041040	0	2.01399	0.686	0.314	0	Fam117b
ENSMUSG00000041046	0	0.514844	0.104	0.013	0	Ramp3
ENSMUSG00000041052	1.49348e-72	-0.533574	0.042	0.108	4.47865e-68	Slc7a13
ENSMUSG00000041058	3.74219e-199	-0.380931	0.228	0.454	1.12221e-194	Wwp1
ENSMUSG00000041078	4.19738e-286	-1.02824	0.033	0.204	1.25871e-281	Grid1
ENSMUSG00000041112	0	2.74849	0.782	0.113	0	Elmo1
ENSMUSG00000041119	0	-0.903947	0.03	0.332	0	Pde9a
ENSMUSG00000041134	0	2.9294	0.689	0.065	0	Cyyr1
ENSMUSG00000041143	1.33002e-176	-0.352021	0.056	0.195	3.98845e-172	Tmco4
ENSMUSG00000041144	0	-0.909498	0.045	0.353	0	Dnah7b
ENSMUSG00000041187	0	1.4826	0.39	0.072	0	Prkd2
ENSMUSG00000041220	0	-0.711677	0.097	0.323	0	Elovl6
ENSMUSG00000041235	1.90733e-59	0.580829	0.312	0.272	5.71971e-55	Chd7
ENSMUSG00000041245	2.52264e-150	-0.365147	0.024	0.126	7.56489e-146	Wnk3
ENSMUSG00000041248	2.17119e-251	-0.981277	0.051	0.214	6.51098e-247	Kcnj1
ENSMUSG00000041261	0	1.05381	0.215	0.049	0	Car8
ENSMUSG00000041268	0	-0.519833	0.132	0.389	0	Dmxl2
ENSMUSG00000041308	1.14013e-90	0.565878	0.456	0.413	3.41903e-86	Sntb2
ENSMUSG00000041351	2.36162e-266	-0.779653	0.024	0.182	7.08203e-262	Rap1gap
ENSMUSG00000041354	4.57291e-25	0.294101	0.104	0.076	1.37132e-20	Rgl2
ENSMUSG00000041362	2.96739e-238	-0.437832	0.022	0.168	8.8986e-234	Shtn1
ENSMUSG00000041372	0	-0.948936	0.02	0.302	0	B4galnt3
ENSMUSG00000041390	0	1.00536	0.351	0.166	0	Mdfic
ENSMUSG00000041417	1.86526e-78	-0.334116	0.336	0.499	5.59354e-74	Pik3r1
ENSMUSG00000041440	3.1026e-218	-0.402838	0.066	0.231	9.30408e-214	Gk5
ENSMUSG00000041444	0	-0.735526	0.274	0.608	0	Arhgap32
ENSMUSG00000041445	0	1.43836	0.366	0.067	0	Mmrn2
ENSMUSG00000041482	0	2.30603	0.568	0.085	0	Piezo2
ENSMUSG00000041540	0	-1.65381	0.202	0.474	0	Sox5
ENSMUSG00000041594	1.37956e-174	-0.336205	0.038	0.163	4.13703e-170	Tmtc4
ENSMUSG00000041609	2.16197e-241	-0.605782	0.019	0.163	6.48333e-237	Bicdl1
ENSMUSG00000041624	1.54332e-151	-1.13792	0.067	0.186	4.6281e-147	Gucy1a2
ENSMUSG00000041625	7.43957e-243	-0.383766	0.027	0.179	2.23098e-238	Ggact
ENSMUSG00000041644	4.54483e-162	-2.21836	0.398	0.541	1.3629e-157	Slc5a12
ENSMUSG00000041650	0	-1.08139	0.199	0.629	0	Pcca
ENSMUSG00000041720	9.72494e-181	-0.286085	0.264	0.502	2.91632e-176	Pi4ka
ENSMUSG00000041729	0	1.14367	0.314	0.077	0	Coro2b
ENSMUSG00000041731	4.1216e-158	0.552645	0.14	0.061	1.23599e-153	Pgm5
ENSMUSG00000041734	5.01198e-128	-0.47961	0.04	0.137	1.50299e-123	Kirrel
ENSMUSG00000041737	1.02057e-137	-0.494211	0.014	0.101	3.06048e-133	Tmem45b
ENSMUSG00000041741	1.52e-105	-1.28355	0.147	0.248	4.55818e-101	Pde3a
ENSMUSG00000041757	0	-1.67612	0.074	0.59	0	Plekha6
ENSMUSG00000041779	6.03956e-54	0.494714	0.241	0.192	1.81114e-49	Tram2
ENSMUSG00000041870	5.41287e-12	0.329279	0.148	0.131	1.62321e-07	Ankrd13a
ENSMUSG00000041890	1.05716e-83	0.632069	0.35	0.306	3.1702e-79	Git2
ENSMUSG00000041921	1.28453e-239	-0.349768	0.128	0.34	3.85204e-235	Metap1d
ENSMUSG00000041957	0	-0.574181	0.02	0.218	0	Pkp2
ENSMUSG00000041959	4.8908e-190	0.57605	0.168	0.076	1.46665e-185	S100a10
ENSMUSG00000041961	0	-0.952949	0.198	0.598	0	Znrf3
ENSMUSG00000041992	0	2.90444	0.782	0.12	0	Rapgef5
ENSMUSG00000042010	9.02279e-146	-0.40468	0.097	0.233	2.70575e-141	Acacb
ENSMUSG00000042050	7.90446e-167	-0.268287	0.053	0.185	2.37039e-162	Dync2i1
ENSMUSG00000042064	1.26171e-247	-0.773049	0.017	0.161	3.78361e-243	Myo3b
ENSMUSG00000042066	0	0.516093	0.104	0.022	0	Tmcc2
ENSMUSG00000042082	0	-0.891837	0.069	0.348	0	Arsb
ENSMUSG00000042096	0	-1.10001	0.085	0.428	0	Dao
ENSMUSG00000042099	0	1.46906	0.381	0.053	0	Kank3
ENSMUSG00000042102	2.67291e-225	-0.487909	0.025	0.167	8.01552e-221	Dmgdh
ENSMUSG00000042105	0	-0.664193	0.135	0.434	0	Inpp5f
ENSMUSG00000042118	2.94532e-169	-0.313225	0.019	0.128	8.83241e-165	Bhmt2
ENSMUSG00000042121	6.18749e-09	0.381555	0.281	0.299	0.00018555	Ssh1
ENSMUSG00000042156	2.31475e-160	-0.290489	0.013	0.113	6.94147e-156	Dzip1
[truncated: 824 more rows]

## Sheet: Prolif_EC
gene	p_val	avg_log2FC	pct.1	pct.2	p_val_adj	external_gene_name
ENSMUSG00000000028	7.32815e-297	0.783825	0.237	0.027	2.19756e-292	Cdc45
ENSMUSG00000000056	2.82216e-15	-0.306498	0.079	0.185	8.4631e-11	Narf
ENSMUSG00000000085	3.9326e-25	0.480451	0.613	0.491	1.17931e-20	Scmh1
ENSMUSG00000000093	5.34045e-14	-0.412307	0.084	0.184	1.60149e-09	Tbx2
ENSMUSG00000000127	4.58054e-25	0.457124	0.518	0.378	1.37361e-20	Fer
ENSMUSG00000000154	2.85112e-54	-0.882307	0.055	0.302	8.54994e-50	Slc22a18
ENSMUSG00000000159	8.922e-123	-1.40312	0.039	0.461	2.67553e-118	Igsf5
ENSMUSG00000000168	1.3844e-18	-0.37058	0.133	0.274	4.15153e-14	Dlat
ENSMUSG00000000184	6.31131e-28	0.344107	0.203	0.093	1.89263e-23	Ccnd2
ENSMUSG00000000266	1.73226e-87	0.940975	0.436	0.191	5.19469e-83	Mid2
ENSMUSG00000000275	3.78582e-11	0.330384	0.247	0.173	1.13529e-06	Trim25
ENSMUSG00000000276	1.14774e-15	0.27037	0.141	0.072	3.44185e-11	Dgke
ENSMUSG00000000278	8.67689e-30	-0.56298	0.075	0.243	2.60202e-25	Scpep1
ENSMUSG00000000303	2.59264e-60	-1.22292	0.049	0.307	7.7748e-56	Cdh1
ENSMUSG00000000305	4.58441e-113	1.06115	0.327	0.101	1.37477e-108	Cdh4
ENSMUSG00000000317	2.8237e-277	0.763003	0.252	0.031	8.46771e-273	Bcl6b
ENSMUSG00000000325	1.7537e-21	-0.413726	0.029	0.142	5.25901e-17	NA
ENSMUSG00000000326	1.56281e-21	-0.429535	0.208	0.376	4.68656e-17	Comt
ENSMUSG00000000355	6.35099e-12	-0.276292	0.123	0.224	1.90453e-07	Mcts1
ENSMUSG00000000378	8.7258e-37	0.525379	0.424	0.252	2.61669e-32	Ccm2
ENSMUSG00000000385	5.3329e-54	-0.909126	0.051	0.294	1.59923e-49	Tmprss2
ENSMUSG00000000416	7.63809e-07	-0.250161	0.232	0.316	0.0229051	Cttnbp2
ENSMUSG00000000441	1.01978e-08	0.296253	0.408	0.348	0.000305811	Raf1
ENSMUSG00000000489	1.52052e-12	0.295538	0.178	0.107	4.55973e-08	Pdgfb
ENSMUSG00000000531	1.77393e-173	0.497057	0.184	0.026	5.31966e-169	Tamalin
ENSMUSG00000000555	1.10803e-272	0.854763	0.325	0.051	3.32276e-268	Itga5
ENSMUSG00000000673	3.25462e-19	-0.310384	0.014	0.11	9.75994e-15	Haao
ENSMUSG00000000708	3.40907e-10	0.409984	0.488	0.429	1.02231e-05	Kat2b
ENSMUSG00000000751	1.85863e-71	0.717952	0.382	0.168	5.57365e-67	Rpa1
ENSMUSG00000000759	4.24213e-08	0.259622	0.21	0.153	0.00127213	Tubgcp3
ENSMUSG00000000766	1.26298e-35	-1.03669	0.023	0.188	3.78742e-31	Oprm1
ENSMUSG00000000804	9.14497e-16	-0.326702	0.349	0.499	2.74239e-11	Usp32
ENSMUSG00000000838	9.54327e-21	0.399106	0.276	0.167	2.86184e-16	Fmr1
ENSMUSG00000000876	5.53195e-31	-0.567598	0.076	0.249	1.65892e-26	Pxmp4
ENSMUSG00000000958	2.2263e-19	-1.04788	0.187	0.313	6.67624e-15	Slc7a7
ENSMUSG00000001016	1.64411e-12	0.270906	0.215	0.137	4.93035e-08	Ilf2
ENSMUSG00000001036	6.2536e-30	0.494929	0.439	0.283	1.87533e-25	Epn2
ENSMUSG00000001052	6.66761e-13	0.37868	0.445	0.368	1.99948e-08	Sec24b
ENSMUSG00000001089	5.33367e-67	0.764	0.709	0.491	1.59946e-62	Luzp1
ENSMUSG00000001095	1.387e-32	-0.501069	0.012	0.163	4.15933e-28	Slc13a2
ENSMUSG00000001120	1.52757e-86	0.951432	0.658	0.405	4.58087e-82	Pcbp3
ENSMUSG00000001123	4.09502e-72	0.52485	0.203	0.058	1.22802e-67	Lgals9
ENSMUSG00000001151	6.36817e-49	0.652163	0.42	0.235	1.90969e-44	Pcnt
ENSMUSG00000001211	3.796e-36	-0.559241	0.232	0.455	1.13835e-31	Agpat3
ENSMUSG00000001228	0	1.00078	0.306	0.035	0	Uhrf1
ENSMUSG00000001249	5.33829e-56	-0.77411	0.05	0.303	1.60085e-51	Hpn
ENSMUSG00000001280	8.97157e-14	0.359936	0.302	0.211	2.69039e-09	Sp1
ENSMUSG00000001288	1.37265e-29	0.339917	0.213	0.097	4.1163e-25	Rarg
ENSMUSG00000001300	4.06673e-238	1.11253	0.442	0.099	1.21953e-233	Efnb2
ENSMUSG00000001323	1.59963e-47	-0.770689	0.154	0.401	4.79696e-43	Srr
ENSMUSG00000001424	1.26476e-27	0.45482	0.712	0.61	3.79275e-23	Snd1
ENSMUSG00000001435	5.00493e-55	-1.10888	0.116	0.378	1.50088e-50	Col18a1
ENSMUSG00000001436	9.89716e-21	-0.306963	0.027	0.138	2.96796e-16	Slc19a1
ENSMUSG00000001440	5.56137e-32	0.416219	0.252	0.125	1.66774e-27	Kpnb1
ENSMUSG00000001441	6.73506e-15	-0.345353	0.368	0.511	2.01971e-10	Npepps
ENSMUSG00000001467	2.55942e-16	-0.326013	0.042	0.139	7.6752e-12	Cyp51
ENSMUSG00000001473	1.60822e-44	0.282615	0.106	0.027	4.82272e-40	Tubb6
ENSMUSG00000001493	1.9267e-186	0.480446	0.131	0.013	5.77779e-182	Meox1
ENSMUSG00000001517	1.45176e-106	0.311169	0.102	0.013	4.35353e-102	Foxm1
ENSMUSG00000001521	4.76889e-28	-0.557973	0.217	0.408	1.4301e-23	Tulp3
ENSMUSG00000001525	1.72616e-74	0.5611	0.289	0.102	5.17642e-70	Tubb5
ENSMUSG00000001542	3.03087e-27	-0.509314	0.081	0.24	9.08896e-23	Ell2
ENSMUSG00000001552	6.47111e-48	0.613266	0.399	0.214	1.94056e-43	Jup
ENSMUSG00000001576	2.16902e-14	0.369522	0.393	0.296	6.50445e-10	Ergic1
ENSMUSG00000001604	8.02322e-42	-0.647381	0.032	0.229	2.406e-37	Tcea3
ENSMUSG00000001700	4.53255e-11	-0.267457	0.146	0.248	1.35922e-06	Gramd2b
ENSMUSG00000001750	1.40327e-82	0.622218	0.23	0.067	4.20814e-78	Tcirg1
ENSMUSG00000001763	9.76926e-25	-0.373952	0.013	0.132	2.92961e-20	Tspan33
ENSMUSG00000001768	4.22757e-49	-0.843657	0.386	0.604	1.26776e-44	Rin2
ENSMUSG00000001773	8.40848e-39	-0.942296	0.039	0.226	2.52154e-34	Folh1
ENSMUSG00000001786	1.73982e-15	-0.303918	0.133	0.259	5.21737e-11	Fbxo7
ENSMUSG00000001827	4.0288e-70	-1.0906	0.084	0.383	1.20816e-65	Folr1
ENSMUSG00000001833	2.81466e-14	0.310567	0.387	0.287	8.4406e-10	Septin7
ENSMUSG00000001847	5.9137e-13	0.288667	0.236	0.154	1.7734e-08	Rac1
ENSMUSG00000001864	8.3965e-21	-0.417056	0.036	0.152	2.51794e-16	Aif1l
ENSMUSG00000001870	4.8463e-126	0.899087	0.517	0.189	1.45331e-121	Ltbp1
ENSMUSG00000001911	5.98825e-41	0.547163	0.443	0.248	1.79576e-36	Nfix
ENSMUSG00000001946	4.81589e-215	0.735178	0.298	0.052	1.44419e-210	Esam
ENSMUSG00000001986	1.67443e-70	-1.28498	0.098	0.393	5.0213e-66	Gria3
ENSMUSG00000001995	3.36147e-71	0.750024	0.41	0.186	1.00804e-66	Sipa1l2
ENSMUSG00000002055	2.73655e-27	0.474153	0.365	0.228	8.20638e-23	Spag5
ENSMUSG00000002107	1.32093e-20	-0.761266	0.095	0.224	3.9612e-16	Celf2
ENSMUSG00000002204	2.58212e-35	-0.877446	0.28	0.49	7.74326e-31	Napsa
ENSMUSG00000002221	6.48484e-41	0.54327	0.247	0.111	1.94467e-36	Paxip1
ENSMUSG00000002249	1.74824e-14	-0.253317	0.027	0.109	5.24264e-10	Tead3
ENSMUSG00000002297	5.58959e-64	0.39182	0.138	0.033	1.67621e-59	Dbf4
ENSMUSG00000002346	5.89739e-36	-0.631535	0.071	0.259	1.76851e-31	Slc25a42
ENSMUSG00000002365	4.55261e-20	0.398435	0.553	0.44	1.36524e-15	Snx9
ENSMUSG00000002475	1.76403e-16	-0.27238	0.016	0.101	5.28997e-12	Abhd3
ENSMUSG00000002489	4.13972e-25	0.373628	0.329	0.191	1.24142e-20	Tiam1
ENSMUSG00000002504	4.27813e-66	0.411873	0.177	0.048	1.28293e-61	Nherf2
ENSMUSG00000002565	3.50226e-18	-0.54384	0.017	0.11	1.05026e-13	Scin
ENSMUSG00000002603	3.48463e-177	0.856888	0.289	0.058	1.04497e-172	Tgfb1
ENSMUSG00000002625	4.62893e-20	-0.386363	0.287	0.454	1.38812e-15	Akap8l
ENSMUSG00000002688	4.65327e-68	0.408344	0.553	0.27	1.39542e-63	Prkd1
ENSMUSG00000002718	2.81235e-31	0.468382	0.308	0.169	8.43368e-27	Cse1l
ENSMUSG00000002733	1.92367e-15	0.324604	0.225	0.138	5.76869e-11	Plekha3
ENSMUSG00000002748	2.02532e-70	0.804785	0.601	0.379	6.07354e-66	Baz1b
ENSMUSG00000002835	9.3917e-158	0.729635	0.235	0.045	2.81638e-153	Chaf1a
ENSMUSG00000002885	8.50832e-70	0.55115	0.245	0.08	2.55148e-65	Adgre5
ENSMUSG00000002900	3.51065e-79	-1.12809	0.154	0.483	1.05277e-74	Lamb1
ENSMUSG00000002983	3.64644e-50	0.426773	0.149	0.044	1.09349e-45	Relb
ENSMUSG00000003119	3.99628e-22	-0.439267	0.45	0.613	1.19841e-17	Cdk12
ENSMUSG00000003228	6.52147e-27	0.255393	0.513	0.327	1.95566e-22	Grk5
ENSMUSG00000003378	1.49126e-18	-0.450531	0.05	0.159	4.472e-14	Grik5
ENSMUSG00000003418	4.75836e-26	-0.468114	0.02	0.148	1.42694e-21	St8sia6
ENSMUSG00000003452	1.08601e-37	-0.738302	0.099	0.302	3.25672e-33	Bicd1
ENSMUSG00000003518	4.46977e-41	0.364599	0.161	0.055	1.34039e-36	Dusp3
ENSMUSG00000003526	1.69639e-23	-0.404218	0.021	0.139	5.08714e-19	Prodh
ENSMUSG00000003534	5.33367e-30	-0.513359	0.034	0.186	1.59946e-25	Ddr1
ENSMUSG00000003573	7.36213e-70	0.477845	0.202	0.059	2.20776e-65	Homer3
ENSMUSG00000003623	2.72217e-15	-0.418338	0.169	0.298	8.16323e-11	Crot
ENSMUSG00000003778	1.26507e-27	0.490851	0.459	0.319	3.7937e-23	Brd8
ENSMUSG00000003810	9.92615e-65	0.778666	0.632	0.421	2.97665e-60	Mast2
ENSMUSG00000003847	5.63293e-62	0.586095	0.887	0.771	1.6892e-57	Nfat5
ENSMUSG00000003865	1.33816e-25	-0.478541	0.065	0.213	4.01289e-21	Gys1
ENSMUSG00000003949	4.79119e-38	-0.772	0.065	0.259	1.43678e-33	Hlf
ENSMUSG00000003992	7.06296e-31	-0.601249	0.282	0.49	2.11804e-26	Ssbp2
ENSMUSG00000004018	1.54432e-18	0.441801	0.297	0.192	4.6311e-14	Fancl
ENSMUSG00000004040	3.47303e-12	-0.335416	0.245	0.365	1.04149e-07	Stat3
ENSMUSG00000004071	1.6976e-10	-0.253137	0.215	0.327	5.09078e-06	Cdip1
ENSMUSG00000004085	1.62411e-25	0.431396	0.4	0.258	4.87037e-21	Map3k20
ENSMUSG00000004099	0	1.4854	0.55	0.107	0	Dnmt1
ENSMUSG00000004207	6.5547e-21	-0.42032	0.266	0.434	1.96562e-16	Psap
ENSMUSG00000004231	3.89851e-106	-1.54293	0.047	0.43	1.16908e-101	Pax2
ENSMUSG00000004270	1.62904e-33	-0.603549	0.124	0.322	4.88516e-29	Lpcat3
ENSMUSG00000004317	1.23728e-09	-0.276628	0.158	0.255	3.71036e-05	Clcn5
ENSMUSG00000004319	5.08865e-38	-0.605934	0.225	0.454	1.52598e-33	Clcn3
ENSMUSG00000004383	3.29725e-23	0.372925	0.77	0.665	9.8878e-19	Large1
ENSMUSG00000004446	1.6752e-16	-0.267458	0.039	0.138	5.02359e-12	Bid
ENSMUSG00000004451	1.38118e-21	0.390789	0.258	0.148	4.1419e-17	Ralb
ENSMUSG00000004455	3.46582e-18	0.328812	0.23	0.134	1.03933e-13	Ppp1cc
ENSMUSG00000004530	1.57259e-81	0.739724	0.434	0.193	4.71587e-77	Coro1c
ENSMUSG00000004562	4.5027e-24	0.328893	0.21	0.106	1.35027e-19	Arhgef40
ENSMUSG00000004568	1.97104e-34	-0.714312	0.183	0.388	5.91074e-30	Arhgef18
ENSMUSG00000004626	2.26196e-40	-0.575629	0.042	0.239	6.78315e-36	Stxbp2
ENSMUSG00000004631	6.18094e-26	0.376217	0.188	0.087	1.85354e-21	Sgce
ENSMUSG00000004633	0	1.89107	0.911	0.349	0	Chn2
ENSMUSG00000004642	1.60345e-44	0.53485	0.244	0.104	4.80841e-40	Slbp
ENSMUSG00000004665	1.26657e-16	0.271614	0.179	0.095	3.79819e-12	Cnn2
ENSMUSG00000004668	1.96211e-19	-2.16797	0.155	0.278	5.88397e-15	Abca13
ENSMUSG00000004677	1.95933e-26	0.423771	0.356	0.222	5.87563e-22	Myo9b
ENSMUSG00000004698	2.05336e-59	0.787429	0.439	0.228	6.15763e-55	Hdac9
ENSMUSG00000004837	2.01206e-88	0.364519	0.127	0.023	6.03375e-84	Grap
ENSMUSG00000004880	1.53193e-110	0.787152	0.358	0.121	4.59394e-106	Lbr
ENSMUSG00000004891	2.06027e-47	0.301662	0.101	0.024	6.17835e-43	Nes
ENSMUSG00000004936	5.62007e-07	0.30442	0.471	0.417	0.0168535	Map2k1
ENSMUSG00000004952	8.26636e-153	0.624922	0.217	0.038	2.47892e-148	Rasa4
ENSMUSG00000005057	1.20681e-51	0.289649	0.106	0.025	3.61899e-47	Sh2b2
ENSMUSG00000005103	9.29543e-13	0.261384	0.201	0.125	2.78751e-08	Wdr1
ENSMUSG00000005125	1.05969e-85	-2.15927	0.304	0.584	3.1778e-81	Ndrg1
ENSMUSG00000005233	8.81215e-50	0.546702	0.269	0.115	2.64259e-45	Spc25
ENSMUSG00000005267	7.44114e-41	0.278627	0.111	0.031	2.23145e-36	Zfp287
ENSMUSG00000005268	2.92464e-45	-1.94462	0.143	0.362	8.7704e-41	Prlr
ENSMUSG00000005320	8.09409e-34	-0.480311	0.012	0.166	2.42726e-29	Fgfr4
ENSMUSG00000005370	2.43448e-13	0.260725	0.131	0.069	7.30052e-09	Msh6
ENSMUSG00000005373	2.7776e-77	-1.20069	0.04	0.349	8.32946e-73	Mlxipl
ENSMUSG00000005397	1.84565e-72	0.51096	0.392	0.158	5.53473e-68	Nid1
ENSMUSG00000005410	4.85739e-104	0.414508	0.134	0.022	1.45663e-99	Mcm5
ENSMUSG00000005417	2.52022e-18	0.361273	0.636	0.545	7.55765e-14	Mprip
ENSMUSG00000005470	2.59339e-189	0.533679	0.155	0.018	7.77707e-185	Asf1b
ENSMUSG00000005510	8.6039e-21	-0.40695	0.111	0.253	2.58014e-16	Ndufs3
ENSMUSG00000005514	3.58113e-52	-0.898725	0.133	0.387	1.07391e-47	Por
ENSMUSG00000005533	2.67654e-78	-0.848089	0.787	0.89	8.02641e-74	Igf1r
ENSMUSG00000005534	1.10491e-21	-0.318686	0.45	0.636	3.31339e-17	Insr
ENSMUSG00000005580	4.23081e-15	-0.377015	0.273	0.409	1.26874e-10	Adcy9
ENSMUSG00000005583	0	2.02368	0.831	0.154	0	Mef2c
ENSMUSG00000005611	5.04841e-13	-0.528313	0.038	0.115	1.51392e-08	Irag1
ENSMUSG00000005656	7.00206e-27	-0.501938	0.343	0.529	2.09978e-22	Snx6
ENSMUSG00000005672	4.94958e-270	0.917704	0.336	0.054	1.48428e-265	Kit
ENSMUSG00000005698	4.03612e-32	0.551066	0.442	0.287	1.21035e-27	Ctcf
ENSMUSG00000005823	2.85916e-31	-0.505358	0.051	0.216	8.57404e-27	Gpr108
ENSMUSG00000005871	4.10417e-13	0.310486	0.579	0.505	1.23076e-08	Apc
ENSMUSG00000005882	4.16211e-26	-0.47777	0.213	0.4	1.24813e-21	Uqcc1
ENSMUSG00000005893	1.15832e-25	0.478509	0.661	0.555	3.47357e-21	Nr2c2
ENSMUSG00000005947	1.6462e-26	0.300773	0.134	0.053	4.93662e-22	Itgae
ENSMUSG00000005968	2.33811e-40	-0.657876	0.03	0.22	7.01154e-36	Tuft1
ENSMUSG00000006169	2.95157e-27	-0.52983	0.421	0.593	8.85116e-23	Clint1
ENSMUSG00000006216	9.28952e-15	-0.407048	0.042	0.13	2.78574e-10	Clcnkb
ENSMUSG00000006273	5.65245e-51	-0.797955	0.098	0.345	1.69506e-46	Atp6v1b2
ENSMUSG00000006281	6.70614e-15	-0.288489	0.034	0.121	2.01104e-10	Tep1
ENSMUSG00000006304	8.1823e-26	0.424151	0.431	0.29	2.45371e-21	Arpc2
ENSMUSG00000006345	2.55417e-37	-0.650692	0.121	0.334	7.65943e-33	Ggt1
ENSMUSG00000006362	6.67262e-129	0.517828	0.178	0.031	2.00099e-124	Cbfa2t3
ENSMUSG00000006386	0	2.09879	0.875	0.166	0	Tek
ENSMUSG00000006395	1.6038e-28	-0.477441	0.059	0.218	4.80947e-24	Hyi
ENSMUSG00000006678	0	2.01235	0.731	0.203	0	Pola1
ENSMUSG00000006699	1.58601e-24	0.471704	0.56	0.442	4.75613e-20	Cdc42
ENSMUSG00000006705	7.01906e-15	0.361046	0.247	0.158	2.10488e-10	Pknox1
ENSMUSG00000006717	6.54326e-28	-0.45783	0.065	0.225	1.96219e-23	Acot13
ENSMUSG00000006800	7.24689e-145	0.795907	0.31	0.076	2.1732e-140	Sulf2
ENSMUSG00000006818	9.0329e-20	-0.413563	0.182	0.335	2.70879e-15	Sod2
ENSMUSG00000006920	4.33351e-14	-0.327669	0.151	0.27	1.29953e-09	Ezh1
ENSMUSG00000006932	8.82746e-37	0.532483	0.39	0.228	2.64718e-32	Ctnnb1
ENSMUSG00000007029	4.07191e-21	0.311416	0.149	0.069	1.22108e-16	Vars
ENSMUSG00000007038	2.65696e-35	-0.602289	0.05	0.229	7.96769e-31	Neu1
ENSMUSG00000007041	4.09896e-90	0.720595	0.373	0.144	1.2292e-85	Clic1
ENSMUSG00000007080	0	1.35639	0.42	0.043	0	Pole
ENSMUSG00000007379	1.48335e-277	0.792298	0.282	0.038	4.44827e-273	Dennd2c
ENSMUSG00000007411	8.05519e-12	-0.290494	0.618	0.706	2.41559e-07	Mark3
ENSMUSG00000007610	6.25106e-19	0.252576	0.143	0.068	1.87457e-14	Gtpbp3
ENSMUSG00000007646	1.6608e-50	0.357218	0.108	0.026	4.98041e-46	Rad51c
ENSMUSG00000007815	5.36847e-17	0.406353	0.467	0.37	1.6099e-12	Rhoa
ENSMUSG00000007880	3.67036e-13	0.324396	0.588	0.511	1.10067e-08	Arid1a
ENSMUSG00000008136	9.10896e-11	-0.982266	0.099	0.178	2.73159e-06	Fhl2
ENSMUSG00000008206	2.51521e-45	0.410058	0.206	0.076	7.54261e-41	Cers4
ENSMUSG00000008398	0	1.85568	0.844	0.203	0	Elk3
ENSMUSG00000008575	1.50186e-191	1.1496	0.938	0.672	4.50378e-187	Nfib
ENSMUSG00000008658	3.71928e-26	-1.19027	0.068	0.216	1.11534e-21	Rbfox1
ENSMUSG00000008690	4.32498e-27	0.424338	0.239	0.125	1.29698e-22	Ncaph2
ENSMUSG00000008999	6.56198e-17	-0.296974	0.024	0.116	1.96781e-12	Bmp7
ENSMUSG00000009035	1.46919e-80	0.645597	0.34	0.126	4.40582e-76	Tmem184b
ENSMUSG00000009090	5.33325e-14	-0.333354	0.176	0.297	1.59933e-09	Ap1b1
ENSMUSG00000009207	1.63469e-28	0.486944	0.275	0.15	4.90211e-24	Lnpk
ENSMUSG00000009376	6.57368e-76	-1.08731	0.101	0.419	1.97132e-71	Met
ENSMUSG00000009378	4.10403e-71	-1.234	0.098	0.396	1.23072e-66	Slc16a12
ENSMUSG00000009418	0	1.55274	0.717	0.207	0	Nav1
ENSMUSG00000009566	1.45875e-14	-0.297022	0.074	0.176	4.3745e-10	Fpgs
ENSMUSG00000009569	5.23476e-15	0.318698	0.546	0.454	1.5698e-10	Mrtfb
ENSMUSG00000009575	6.54211e-82	0.853638	0.655	0.401	1.96185e-77	Cbx5
ENSMUSG00000009585	0	1.51144	0.538	0.087	0	Apobec3
ENSMUSG00000009614	8.62542e-30	-0.509842	0.05	0.207	2.58659e-25	Sardh
ENSMUSG00000009621	2.09119e-11	-0.314706	0.191	0.303	6.27105e-07	Vav2
ENSMUSG00000009647	1.27848e-65	0.7408	0.727	0.51	3.8339e-61	Mcu
ENSMUSG00000009681	1.9802e-23	-0.476774	0.154	0.318	5.93822e-19	Bcr
ENSMUSG00000009733	1.4213e-25	-0.427227	0.194	0.38	4.26219e-21	Tfcp2
ENSMUSG00000009772	6.24421e-56	-1.18896	0.067	0.318	1.87251e-51	Nuak2
ENSMUSG00000009863	2.48574e-23	-0.443339	0.147	0.31	7.45425e-19	Sdhb
ENSMUSG00000010122	4.96576e-107	-2.01714	0.11	0.475	1.48913e-102	Slc47a1
ENSMUSG00000010651	1.56249e-15	-0.299025	0.023	0.108	4.68561e-11	Acaa1b
ENSMUSG00000010755	7.75103e-17	0.302189	0.172	0.093	2.32438e-12	Cars
ENSMUSG00000011034	1.00004e-21	-0.468425	0.036	0.155	2.99892e-17	Slc5a1
ENSMUSG00000011256	0	1.40836	0.708	0.191	0	Adam19
ENSMUSG00000011263	0	2.06058	0.84	0.112	0	Exoc3l2
ENSMUSG00000011831	3.46765e-45	-0.721962	0.383	0.597	1.03988e-40	Evi5
ENSMUSG00000011877	2.30093e-28	0.361072	0.185	0.083	6.90004e-24	Git1
ENSMUSG00000012076	9.19515e-10	0.290644	0.289	0.217	2.75744e-05	Brms1l
ENSMUSG00000012296	4.93052e-12	0.272265	0.209	0.134	1.47856e-07	Tjap1
ENSMUSG00000012443	0	1.72923	0.484	0.045	0	Kif11
ENSMUSG00000012519	9.81743e-216	0.565188	0.169	0.018	2.94405e-211	Mlkl
ENSMUSG00000012640	1.86296e-14	0.267919	0.177	0.1	5.58664e-10	Zfp715
ENSMUSG00000013033	8.12147e-27	0.450119	0.227	0.115	2.43547e-22	Adgrl1
ENSMUSG00000013076	2.18135e-265	1.25033	0.564	0.148	6.54143e-261	Amotl1
ENSMUSG00000013150	4.20689e-22	0.390118	0.262	0.149	1.26156e-17	Gfod2
ENSMUSG00000013160	4.9504e-16	-0.357996	0.163	0.297	1.48453e-11	Atp6v0d1
ENSMUSG00000013539	1.45091e-39	-0.743039	0.154	0.371	4.35097e-35	Tango2
ENSMUSG00000013663	1.47848e-12	-0.323111	0.398	0.522	4.43367e-08	Pten
ENSMUSG00000013846	6.29954e-44	0.383831	0.235	0.093	1.88911e-39	St3gal1
ENSMUSG00000014074	2.11335e-22	0.416249	0.208	0.11	6.33751e-18	Rnf168
ENSMUSG00000014158	1.60607e-38	-0.550797	0.02	0.197	4.81629e-34	Trpv4
ENSMUSG00000014164	6.97218e-36	-1.12331	0.161	0.365	2.09082e-31	Klhl3
ENSMUSG00000014303	1.94077e-47	-0.750662	0.148	0.394	5.81997e-43	Glis2
ENSMUSG00000014329	3.01785e-246	-2.07414	0.443	0.85	9.04993e-242	Bicc1
ENSMUSG00000014355	1.206e-23	0.418587	0.413	0.284	3.61654e-19	Anapc1
ENSMUSG00000014361	3.39629e-35	-0.703648	0.333	0.533	1.01848e-30	Mertk
ENSMUSG00000014418	2.52123e-20	-0.40915	0.165	0.321	7.56065e-16	Hps5
ENSMUSG00000014444	3.29225e-50	0.404508	0.177	0.058	9.8728e-46	Piezo1
ENSMUSG00000014496	2.39054e-66	0.787783	0.652	0.435	7.16874e-62	Ankrd28
ENSMUSG00000014547	3.36734e-26	0.531568	0.427	0.296	1.0098e-21	Wdfy2
ENSMUSG00000014592	6.80059e-14	0.302228	0.668	0.586	2.03936e-09	Camta1
ENSMUSG00000014633	1.67606e-14	0.291808	0.161	0.089	5.02617e-10	Cmc2
ENSMUSG00000014786	3.75246e-125	0.389891	0.121	0.016	1.12529e-120	Slc9a5
ENSMUSG00000014932	1.37814e-124	0.93466	0.473	0.183	4.13277e-120	Yes1
ENSMUSG00000014956	6.74596e-09	0.278119	0.457	0.391	0.000202298	Ppp1cb
ENSMUSG00000015112	1.4801e-70	-1.02371	0.197	0.497	4.43851e-66	Slc25a13
ENSMUSG00000015143	1.62788e-06	-0.380487	0.169	0.235	0.0488168	Actn1
ENSMUSG00000015202	1.19676e-09	0.306412	0.455	0.382	3.58884e-05	Cnksr3
ENSMUSG00000015224	5.92141e-18	-0.281708	0.012	0.1	1.77571e-13	Cyp2j9
ENSMUSG00000015243	2.98803e-25	0.480445	0.347	0.213	8.9605e-21	Abca1
ENSMUSG00000015305	2.68847e-135	0.974183	0.851	0.579	8.06219e-131	Sash1
ENSMUSG00000015357	1.16012e-34	-0.606549	0.179	0.388	3.47897e-30	Clpx
ENSMUSG00000015401	3.09683e-31	-0.70596	0.18	0.376	9.28677e-27	Cltrn
ENSMUSG00000015405	8.78309e-15	-0.338052	0.057	0.153	2.63387e-10	Ace2
ENSMUSG00000015468	6.57151e-234	0.667966	0.238	0.032	1.97066e-229	Notch4
ENSMUSG00000015501	6.84848e-17	0.405994	0.588	0.483	2.05372e-12	Hivep2
ENSMUSG00000015568	4.29112e-14	-0.370806	0.051	0.141	1.28682e-09	Lpl
ENSMUSG00000015653	1.76925e-37	-0.64204	0.047	0.234	5.30562e-33	Steap2
ENSMUSG00000015709	4.34973e-35	-0.693873	0.029	0.198	1.3044e-30	Arnt2
ENSMUSG00000015745	1.08567e-55	0.417576	0.193	0.062	3.25572e-51	Plekho1
ENSMUSG00000015749	4.49342e-26	0.381018	0.18	0.084	1.34749e-21	Anp32e
ENSMUSG00000015766	2.93554e-117	-1.60773	0.086	0.487	8.8031e-113	Eps8
ENSMUSG00000015837	2.06256e-19	-0.385997	0.133	0.276	6.18519e-15	Sqstm1
ENSMUSG00000015880	2.87697e-307	0.736008	0.24	0.027	8.62745e-303	Ncapg
ENSMUSG00000015882	8.94897e-74	0.945475	0.658	0.457	2.68362e-69	Lcorl
ENSMUSG00000015889	2.28553e-15	0.30236	0.203	0.119	6.85385e-11	Lta4h
ENSMUSG00000015937	7.49358e-27	0.448602	0.357	0.22	2.24717e-22	Macroh2a1
ENSMUSG00000015944	6.87423e-36	-0.638095	0.094	0.293	2.06145e-31	Castor2
ENSMUSG00000015968	1.09163e-41	-1.17832	0.119	0.328	3.27359e-37	Cacna1d
ENSMUSG00000015970	1.53396e-106	-1.35847	0.028	0.407	4.60005e-102	Chdh
ENSMUSG00000015981	2.12665e-158	0.532687	0.16	0.021	6.37741e-154	Stk32c
ENSMUSG00000016024	5.83186e-83	0.347482	0.114	0.02	1.74886e-78	Lbp
ENSMUSG00000016087	8.8614e-261	1.36012	0.896	0.39	2.65736e-256	Fli1
ENSMUSG00000016128	2.03704e-31	0.530059	0.547	0.382	6.10869e-27	Stard13
ENSMUSG00000016200	3.89996e-25	-0.408653	0.014	0.135	1.16952e-20	Syt14
ENSMUSG00000016239	2.19002e-10	0.269842	0.161	0.099	6.56742e-06	Lonrf3
ENSMUSG00000016382	6.87324e-22	0.425587	0.325	0.199	2.06115e-17	Pls3
ENSMUSG00000016386	5.12696e-14	-0.572809	0.132	0.24	1.53747e-09	Mpped2
ENSMUSG00000016477	4.10831e-126	1.1801	0.526	0.229	1.232e-121	E2f3
ENSMUSG00000016487	4.63984e-40	0.647314	0.617	0.477	1.3914e-35	Ppfibp1
ENSMUSG00000016494	1.35816e-223	0.706016	0.262	0.04	4.07285e-219	Cd34
ENSMUSG00000016520	2.10159e-51	0.689372	0.467	0.271	6.30224e-47	Lnx2
ENSMUSG00000016534	1.19014e-46	-0.717384	0.45	0.657	3.569e-42	Lamp2
ENSMUSG00000016756	6.36829e-50	-0.964007	0.052	0.281	1.90972e-45	Cmah
ENSMUSG00000016933	3.14074e-12	0.324643	0.345	0.259	9.41844e-08	Plcg1
ENSMUSG00000017009	1.16357e-33	-0.622742	0.169	0.376	3.48931e-29	Sdc4
ENSMUSG00000017119	1.08147e-13	-0.280942	0.229	0.361	3.24312e-09	Nbr1
ENSMUSG00000017146	0	1.18596	0.391	0.058	0	Brca1
ENSMUSG00000017288	1.39605e-12	-0.296924	0.314	0.447	4.18646e-08	Vps53
ENSMUSG00000017309	1.88481e-122	0.472026	0.161	0.026	5.65215e-118	Cd300lg
ENSMUSG00000017376	2.69859e-54	0.63217	0.757	0.58	8.09253e-50	Nlk
ENSMUSG00000017412	1.85748e-39	-2.17306	0.046	0.232	5.57021e-35	Cacnb4
ENSMUSG00000017453	8.20503e-50	-0.776911	0.062	0.297	2.46053e-45	Pipox
ENSMUSG00000017485	1.3366e-09	0.25651	0.438	0.36	4.00819e-05	Top2b
ENSMUSG00000017491	1.86312e-187	1.16926	0.677	0.266	5.58711e-183	Rarb
ENSMUSG00000017548	5.15433e-114	1.0359	0.634	0.347	1.54568e-109	Suz12
ENSMUSG00000017550	4.94837e-207	0.980931	0.385	0.089	1.48392e-202	Atad5
ENSMUSG00000017615	2.11256e-49	0.517827	0.264	0.11	6.33515e-45	Tnfaip1
ENSMUSG00000017631	4.96702e-14	-0.534487	0.156	0.269	1.48951e-09	Abr
ENSMUSG00000017639	3.62518e-24	-0.379617	0.017	0.138	1.08712e-19	Rab11fip4
ENSMUSG00000017652	1.00111e-59	0.345284	0.131	0.031	3.00213e-55	Cd40
ENSMUSG00000017686	2.97917e-11	-0.267548	0.28	0.403	8.93394e-07	Rhot1
ENSMUSG00000017688	1.0529e-72	-1.46338	0.04	0.331	3.15743e-68	Hnf4g
ENSMUSG00000017707	5.16948e-78	0.79985	0.613	0.358	1.55022e-73	Serinc3
ENSMUSG00000017715	6.80105e-48	0.550763	0.288	0.129	2.0395e-43	Pgs1
ENSMUSG00000017716	5.8441e-199	0.569859	0.18	0.022	1.75253e-194	Birc5
ENSMUSG00000017760	3.30021e-12	-0.280129	0.061	0.146	9.89667e-08	Ctsa
ENSMUSG00000017774	1.18696e-75	0.709608	0.382	0.16	3.55944e-71	Myo1c
ENSMUSG00000017776	1.5229e-13	0.36677	0.48	0.402	4.56686e-09	Crk
ENSMUSG00000017781	4.80536e-42	0.647064	0.61	0.45	1.44103e-37	Pitpna
ENSMUSG00000017843	1.79043e-75	0.747584	0.713	0.494	5.36913e-71	Ppp2r5c
ENSMUSG00000017861	3.1378e-171	0.712421	0.199	0.031	9.40965e-167	Mybl2
ENSMUSG00000017868	2.38096e-68	-0.982914	0.028	0.308	7.14003e-64	Sgk2
ENSMUSG00000017950	2.67519e-84	-1.35594	0.079	0.408	8.02236e-80	Hnf4a
ENSMUSG00000017978	2.59695e-40	-1.02112	0.262	0.474	7.78774e-36	Cadps2
ENSMUSG00000018068	2.32872e-44	0.548594	0.257	0.113	6.98337e-40	Ints2
ENSMUSG00000018076	2.02882e-18	0.337702	0.695	0.602	6.08404e-14	Med13l
ENSMUSG00000018126	2.29163e-72	-0.967162	0.034	0.327	6.87215e-68	Baiap2l2
ENSMUSG00000018166	1.15389e-29	-0.446145	0.022	0.167	3.46028e-25	Erbb3
ENSMUSG00000018169	5.10718e-116	0.39454	0.134	0.02	1.53154e-111	Mfng
ENSMUSG00000018171	8.15018e-29	-0.62947	0.332	0.517	2.44408e-24	Vmp1
ENSMUSG00000018217	1.98017e-50	0.338015	0.156	0.047	5.93814e-46	Pmp22
ENSMUSG00000018334	3.10048e-159	0.977762	0.599	0.228	9.29773e-155	Ksr1
ENSMUSG00000018339	4.83515e-35	-0.625839	0.616	0.769	1.44997e-30	Gpx3
ENSMUSG00000018362	2.51035e-118	0.514838	0.162	0.028	7.52802e-114	Kpna2
ENSMUSG00000018363	2.4454e-78	0.746859	0.762	0.547	7.33326e-74	Smurf2
ENSMUSG00000018378	1.44881e-44	0.492024	0.523	0.302	4.34469e-40	Cuedc1
ENSMUSG00000018381	1.19458e-293	0.640388	0.235	0.025	3.58231e-289	Abi3
ENSMUSG00000018411	6.31126e-88	-1.33579	0.131	0.467	1.89262e-83	Mapt
ENSMUSG00000018417	6.06821e-112	0.678404	0.558	0.22	1.81974e-107	Myo1b
ENSMUSG00000018427	4.32926e-40	-0.855938	0.157	0.374	1.29826e-35	Ypel2
ENSMUSG00000018428	3.25422e-30	-0.530904	0.127	0.314	9.75876e-26	Akap1
ENSMUSG00000018459	4.38166e-53	-1.39067	0.054	0.29	1.31397e-48	Slc13a3
ENSMUSG00000018474	4.98399e-42	-0.772937	0.239	0.465	1.4946e-37	Chd3
ENSMUSG00000018476	2.7029e-16	-0.351676	0.148	0.28	8.10544e-12	Kdm6b
ENSMUSG00000018548	2.07567e-34	0.6171	0.364	0.216	6.22452e-30	Trim37
ENSMUSG00000018583	5.00324e-14	0.393112	0.392	0.304	1.50037e-09	G3bp1
ENSMUSG00000018593	1.95751e-125	0.874075	0.568	0.233	5.87019e-121	Sparc
ENSMUSG00000018666	5.87688e-14	0.40869	0.391	0.304	1.76236e-09	Cbx1
ENSMUSG00000018697	5.90632e-13	-0.30444	0.265	0.392	1.77119e-08	Aatf
ENSMUSG00000018698	1.91887e-16	-0.326103	0.017	0.103	5.75431e-12	Lhx1
ENSMUSG00000018736	3.76209e-11	-0.341199	0.425	0.529	1.12818e-06	Ndel1
ENSMUSG00000018796	2.37454e-80	-1.28084	0.169	0.495	7.12077e-76	Acsl1
ENSMUSG00000018845	4.62246e-74	0.340701	0.121	0.024	1.38618e-69	Unc45b
ENSMUSG00000018849	2.50197e-169	-2.10847	0.123	0.61	7.50289e-165	Wwc1
ENSMUSG00000018900	1.15608e-61	-0.997003	0.117	0.393	3.46685e-57	Slc22a5
ENSMUSG00000018965	5.19126e-26	0.301885	0.14	0.057	1.55676e-21	Ywhah
ENSMUSG00000018974	1.18197e-17	0.360374	0.231	0.138	3.5445e-13	Sart3
ENSMUSG00000018983	3.0347e-154	0.627372	0.178	0.028	9.10047e-150	E2f2
ENSMUSG00000018986	1.20511e-261	0.681143	0.218	0.025	3.61388e-257	Slfn3
ENSMUSG00000018995	3.26412e-09	-0.265627	0.138	0.228	9.78844e-05	Nars2
ENSMUSG00000019055	9.37156e-35	0.38507	0.182	0.073	2.81034e-30	Plod1
ENSMUSG00000019210	8.5265e-26	-0.469052	0.195	0.377	2.55693e-21	Atp6v1e1
ENSMUSG00000019254	1.74896e-20	0.348493	0.213	0.115	5.24478e-16	Ppp1r12c
ENSMUSG00000019256	8.55924e-26	0.299016	0.155	0.066	2.56675e-21	Ahr
ENSMUSG00000019558	9.59016e-14	-0.253544	0.034	0.116	2.8759e-09	Slc6a8
ENSMUSG00000019564	7.73728e-18	-0.371362	0.035	0.135	2.32025e-13	Arid3a
ENSMUSG00000019647	1.06925e-295	1.63631	0.851	0.374	3.20647e-291	Sema6a
ENSMUSG00000019699	3.20277e-264	1.4672	0.827	0.353	9.60446e-260	Akt3
ENSMUSG00000019715	1.14338e-23	0.403872	0.275	0.161	3.42878e-19	Gle1
ENSMUSG00000019763	1.82398e-12	-0.277209	0.151	0.266	5.46975e-08	Rmnd1
ENSMUSG00000019768	1.30889e-44	-1.42035	0.092	0.306	3.92511e-40	Esr1
ENSMUSG00000019773	3.25262e-97	0.415061	0.133	0.023	9.75396e-93	Fbxo5
ENSMUSG00000019779	5.26124e-11	-0.417801	0.197	0.297	1.57774e-06	Frk
ENSMUSG00000019790	7.2071e-48	0.628889	0.517	0.325	2.16126e-43	Stxbp5
ENSMUSG00000019802	5.64005e-13	0.338768	0.44	0.357	1.69134e-08	Sec63
ENSMUSG00000019804	4.64031e-32	0.554583	0.492	0.342	1.39154e-27	Snx3
ENSMUSG00000019806	1.68585e-18	-0.400559	0.296	0.462	5.05554e-14	Aig1
ENSMUSG00000019813	1.9714e-39	0.608946	0.318	0.166	5.91185e-35	Cep57l1
ENSMUSG00000019838	7.51118e-72	-1.35294	0.068	0.367	2.25245e-67	Slc16a10
ENSMUSG00000019842	2.05858e-11	0.271415	0.215	0.14	6.17328e-07	Traf3ip2
ENSMUSG00000019843	0	1.86428	0.828	0.182	0	Fyn
ENSMUSG00000019846	1.74898e-192	1.16163	0.44	0.116	5.24485e-188	Lama4
ENSMUSG00000019856	5.08323e-38	-0.651285	0.067	0.264	1.52436e-33	Fam184a
ENSMUSG00000019866	7.92188e-17	-0.566766	0.039	0.138	2.37561e-12	Crybg1
ENSMUSG00000019889	2.90668e-64	-0.792376	0.783	0.85	8.71656e-60	Ptprk
ENSMUSG00000019892	8.17563e-09	-0.97654	0.079	0.143	0.000245171	Lrriq1
ENSMUSG00000019894	3.60947e-24	-0.732431	0.015	0.132	1.08241e-19	Slc6a15
ENSMUSG00000019899	8.74968e-13	-1.17576	0.113	0.199	2.62385e-08	Lama2
ENSMUSG00000019907	2.21255e-23	0.410156	0.709	0.647	6.63498e-19	Ppp1r12a
ENSMUSG00000019913	8.8553e-58	-1.39431	0.064	0.316	2.65553e-53	Sim1
ENSMUSG00000019916	1.76645e-13	-0.314928	0.195	0.322	5.29723e-09	P4ha1
ENSMUSG00000019917	4.69814e-93	0.79595	0.355	0.131	1.40888e-88	Septin10
ENSMUSG00000019920	4.72599e-93	0.829209	0.787	0.533	1.41723e-88	Lims1
ENSMUSG00000019942	0	0.882118	0.279	0.025	0	Cdk1
ENSMUSG00000019944	1.09976e-55	-1.6842	0.308	0.513	3.29797e-51	Rhobtb1
ENSMUSG00000019945	2.28779e-52	-0.976228	0.031	0.262	6.86064e-48	Cabcoco1
ENSMUSG00000019947	1.12402e-77	-0.932599	0.437	0.723	3.37071e-73	Arid5b
ENSMUSG00000019951	2.53961e-36	-0.622898	0.166	0.382	7.61578e-32	Bltp3b
ENSMUSG00000019961	9.90224e-225	1.3527	0.586	0.2	2.96948e-220	Tmpo
ENSMUSG00000019966	1.6686e-171	1.20028	0.45	0.132	5.00379e-167	Kitl
ENSMUSG00000019978	1.23852e-154	0.797727	0.677	0.268	3.71408e-150	Epb41l2
ENSMUSG00000019979	5.17582e-120	0.830245	0.405	0.139	1.55212e-115	Apaf1
ENSMUSG00000019988	1.22175e-09	0.29704	0.201	0.137	3.66379e-05	Nedd1
ENSMUSG00000019989	1.38958e-12	-0.29183	0.096	0.193	4.16709e-08	Enpp3
ENSMUSG00000019990	3.32791e-60	0.694477	0.718	0.491	9.97974e-56	Pde7b
ENSMUSG00000019996	5.08934e-155	-1.68622	0.086	0.567	1.52619e-150	Map7
ENSMUSG00000019998	4.69808e-30	-0.516566	0.169	0.367	1.40886e-25	Stx7
ENSMUSG00000020003	4.27648e-21	-0.399492	0.113	0.257	1.28243e-16	Pex7
ENSMUSG00000020015	0	1.63569	0.837	0.293	0	Cdk17
ENSMUSG00000020019	2.09402e-34	-0.912367	0.088	0.271	6.27956e-30	Ntn4
ENSMUSG00000020021	8.92948e-126	0.762615	0.387	0.12	2.67777e-121	Fgd6
ENSMUSG00000020023	6.6639e-19	-0.788018	0.217	0.362	1.99837e-14	Tmcc3
ENSMUSG00000020024	4.06854e-29	0.432696	0.288	0.157	1.22007e-24	Cep83
ENSMUSG00000020032	1.49782e-36	0.390679	0.272	0.127	4.49165e-32	Nuak1
ENSMUSG00000020044	4.99193e-26	-0.790372	0.186	0.351	1.49698e-21	Timp3
ENSMUSG00000020051	2.03712e-61	-1.56858	0.14	0.397	6.10893e-57	Pah
ENSMUSG00000020053	9.95595e-159	1.05455	0.369	0.097	2.98559e-154	Igf1
ENSMUSG00000020057	1.23604e-79	0.463411	0.162	0.037	3.70665e-75	Dram1
ENSMUSG00000020062	9.52735e-40	-0.91238	0.045	0.236	2.85706e-35	Slc5a8
ENSMUSG00000020072	1.00015e-22	-0.357918	0.021	0.137	2.99926e-18	Pbld2
ENSMUSG00000020076	6.89299e-13	0.332001	0.398	0.312	2.06707e-08	Ddx50
ENSMUSG00000020077	8.37737e-144	0.534793	0.215	0.039	2.51221e-139	Srgn
ENSMUSG00000020092	7.17759e-279	0.895555	0.353	0.058	2.15242e-274	Pald1
ENSMUSG00000020099	5.30348e-123	0.734324	0.268	0.065	1.59041e-118	Unc5b
ENSMUSG00000020100	2.42531e-21	-0.357011	0.039	0.159	7.27302e-17	Slc29a3
ENSMUSG00000020102	1.06224e-37	-1.46174	0.075	0.26	3.18544e-33	Slc16a7
ENSMUSG00000020115	2.08213e-15	0.376696	0.375	0.279	6.24391e-11	Tbk1
ENSMUSG00000020121	2.38262e-179	0.901001	0.627	0.232	7.14499e-175	Srgap1
ENSMUSG00000020122	4.50307e-122	-1.69019	0.068	0.487	1.35038e-117	Egfr
ENSMUSG00000020134	4.12198e-30	0.471792	0.498	0.341	1.2361e-25	Peli1
ENSMUSG00000020152	2.93095e-28	0.455219	0.465	0.321	8.78932e-24	Actr2
ENSMUSG00000020154	0	2.2259	0.923	0.172	0	Ptprb
ENSMUSG00000020156	1.69699e-21	0.340484	0.216	0.116	5.08893e-17	Pwwp3a
ENSMUSG00000020167	6.06971e-19	0.360137	0.223	0.127	1.82019e-14	Tcf3
ENSMUSG00000020173	3.6897e-56	-0.782712	0.128	0.407	1.10647e-51	Cobl
ENSMUSG00000020176	6.90313e-103	1.00796	0.671	0.384	2.07011e-98	Grb10
ENSMUSG00000020182	7.59103e-63	-1.1267	0.038	0.303	2.2764e-58	Ddc
ENSMUSG00000020183	1.06923e-09	-0.451242	0.06	0.129	3.2064e-05	Cpm
ENSMUSG00000020185	0	1.57114	0.484	0.026	0	E2f7
ENSMUSG00000020189	4.8694e-45	-1.14496	0.447	0.615	1.46023e-40	Osbpl8
ENSMUSG00000020212	8.47226e-46	0.308005	0.119	0.033	2.54066e-41	Mdm1
ENSMUSG00000020225	3.36543e-16	-0.339693	0.145	0.276	1.00923e-11	Tmbim4
ENSMUSG00000020229	8.65701e-22	-0.505869	0.008	0.11	2.59606e-17	Slc5a4a
ENSMUSG00000020255	1.77282e-11	-0.400557	0.121	0.215	5.31633e-07	Nopchap1
ENSMUSG00000020261	4.39581e-30	-0.477254	0.03	0.18	1.31822e-25	Slc36a1
ENSMUSG00000020262	1.82988e-165	1.01418	0.383	0.103	5.48744e-161	Adarb1
ENSMUSG00000020263	3.00738e-16	-0.322517	0.081	0.194	9.01853e-12	Appl2
ENSMUSG00000020272	2.02938e-236	1.06111	0.468	0.111	6.08569e-232	Stk10
ENSMUSG00000020275	3.68831e-118	0.563917	0.19	0.037	1.10605e-113	Rel
ENSMUSG00000020290	1.07277e-41	0.59523	0.528	0.35	3.21702e-37	Xpo1
ENSMUSG00000020300	1.29337e-92	-1.2168	0.32	0.627	3.87856e-88	Cpeb4
ENSMUSG00000020315	9.90585e-140	0.860367	0.95	0.837	2.97057e-135	Sptbn1
ENSMUSG00000020321	1.29878e-18	-0.395443	0.198	0.35	3.89477e-14	Mdh1
ENSMUSG00000020330	4.42748e-225	0.703776	0.21	0.027	1.32771e-220	Hmmr
ENSMUSG00000020334	3.43536e-46	-0.704146	0.013	0.214	1.0302e-41	Slc22a4
ENSMUSG00000020340	3.34428e-56	-1.33355	0.053	0.301	1.00288e-51	Cyfip2
ENSMUSG00000020357	0	1.03455	0.354	0.034	0	Flt4
ENSMUSG00000020362	1.11481e-09	0.289072	0.364	0.292	3.34308e-05	Cnot6
ENSMUSG00000020375	2.71802e-16	-0.347313	0.141	0.272	8.1508e-12	Rufy1
ENSMUSG00000020380	1.41097e-15	0.366789	0.257	0.165	4.23123e-11	Rad50
ENSMUSG00000020393	1.64272e-07	0.284045	0.252	0.191	0.0049262	Kremen1
ENSMUSG00000020402	1.889e-24	-0.451298	0.25	0.433	5.66472e-20	Vdac1
ENSMUSG00000020422	1.27414e-47	-0.756324	0.348	0.596	3.8209e-43	Tns3
ENSMUSG00000020427	8.90924e-26	0.350147	0.221	0.108	2.6717e-21	Igfbp3
ENSMUSG00000020432	1.18469e-35	-0.642846	0.201	0.417	3.55265e-31	Tcn2
ENSMUSG00000020439	2.12842e-32	0.467464	0.361	0.209	6.38271e-28	Smtn
ENSMUSG00000020451	1.52265e-98	0.855479	0.494	0.223	4.56613e-94	Limk2
ENSMUSG00000020456	1.61254e-28	-0.518996	0.48	0.645	4.83567e-24	Ogdh
ENSMUSG00000020472	4.07987e-09	0.259292	0.192	0.13	0.000122347	Zkscan17
ENSMUSG00000020492	6.13906e-95	0.726548	0.32	0.109	1.84098e-90	Ska2
ENSMUSG00000020493	0	0.84718	0.237	0.023	0	Prr11
ENSMUSG00000020520	2.1085e-153	0.878784	0.466	0.145	6.32298e-149	Galnt10
ENSMUSG00000020525	2.63144e-24	0.463561	0.299	0.179	7.89117e-20	Ppm1d
ENSMUSG00000020527	1.24584e-11	-0.298543	0.09	0.18	3.73603e-07	Myo19
ENSMUSG00000020532	1.68158e-07	0.272241	0.339	0.272	0.00504272	Acaca
ENSMUSG00000020534	5.45307e-23	-0.449985	0.074	0.215	1.63527e-18	Shmt1
ENSMUSG00000020541	3.62373e-26	-0.446177	0.047	0.191	1.08668e-21	Tom1l1
ENSMUSG00000020546	1.8151e-31	-0.611768	0.197	0.395	5.44311e-27	Stxbp4
ENSMUSG00000020572	3.00031e-12	-0.333817	0.104	0.201	8.99732e-08	Nampt
ENSMUSG00000020580	1.23368e-49	0.607064	0.708	0.533	3.69956e-45	Rock2
ENSMUSG00000020593	2.22108e-19	-0.334787	0.037	0.147	6.66056e-15	Lpin1
ENSMUSG00000020598	5.37807e-29	0.344633	0.116	0.04	1.61278e-24	Nrcam
ENSMUSG00000020604	5.41432e-17	-0.336035	0.052	0.158	1.62365e-12	Arsg
ENSMUSG00000020608	2.09834e-21	0.493693	0.402	0.285	6.29249e-17	Smc6
ENSMUSG00000020627	1.00416e-12	-0.504889	0.032	0.106	3.01127e-08	Klhl29
ENSMUSG00000020640	9.96646e-11	0.289108	0.612	0.559	2.98874e-06	Itsn2
ENSMUSG00000020641	7.64142e-85	0.61902	0.225	0.062	2.29151e-80	Rsad2
ENSMUSG00000020642	0	1.59569	0.64	0.13	0	Rnf144a
ENSMUSG00000020644	4.61993e-14	-0.331694	0.102	0.21	1.38542e-09	Id2
ENSMUSG00000020647	5.29574e-60	-0.80788	0.376	0.645	1.58809e-55	Ncoa1
ENSMUSG00000020649	2.1502e-144	0.505721	0.15	0.021	6.44803e-140	Rrm2
ENSMUSG00000020658	4.21543e-78	0.589839	0.177	0.044	1.26412e-73	Efr3b
ENSMUSG00000020661	1.10987e-12	-0.274431	0.572	0.693	3.32829e-08	Dnmt3a
ENSMUSG00000020669	1.49113e-29	-0.479708	0.04	0.197	4.4716e-25	Sh3yl1
ENSMUSG00000020674	1.14725e-105	0.721683	0.358	0.118	3.44036e-101	Pxdn
ENSMUSG00000020679	1.03e-139	-1.87019	0.073	0.523	3.08877e-135	Hnf1b
ENSMUSG00000020680	7.25656e-09	0.31124	0.504	0.446	0.00021761	Taf15
ENSMUSG00000020682	1.15758e-66	0.383396	0.131	0.029	3.47135e-62	Mmp28
ENSMUSG00000020687	4.37399e-18	0.389384	0.351	0.244	1.31167e-13	Cdc27
ENSMUSG00000020695	1.71509e-14	-0.648914	0.049	0.136	5.14322e-10	Mrc2
ENSMUSG00000020696	2.96007e-70	-1.02546	0.185	0.491	8.87665e-66	Rffl
ENSMUSG00000020700	3.54576e-107	0.942779	0.703	0.409	1.0633e-102	Map3k3
ENSMUSG00000020709	6.47706e-38	-0.834887	0.037	0.22	1.94234e-33	Adap2
ENSMUSG00000020716	4.27341e-54	0.597364	0.813	0.693	1.28151e-49	Nf1
ENSMUSG00000020717	0	2.12162	0.89	0.157	0	Pecam1
ENSMUSG00000020719	1.25659e-09	-0.274661	0.602	0.685	3.76827e-05	Ddx5
ENSMUSG00000020728	1.69664e-284	1.70875	0.749	0.289	5.08788e-280	Cep112
ENSMUSG00000020737	7.74687e-45	0.443424	0.171	0.059	2.32313e-40	Jpt1
ENSMUSG00000020738	3.8743e-16	0.352472	0.264	0.169	1.16183e-11	Sumo2
ENSMUSG00000020739	4.66455e-18	0.312753	0.154	0.078	1.3988e-13	Nup85
ENSMUSG00000020741	2.72848e-27	-0.449085	0.073	0.234	8.18216e-23	Cluh
ENSMUSG00000020744	1.92643e-24	-0.393919	0.036	0.166	5.77699e-20	Slc25a19
ENSMUSG00000020770	2.82783e-07	0.268584	0.311	0.251	0.00848009	Unk
ENSMUSG00000020774	1.80832e-63	-1.17311	0.077	0.351	5.42279e-59	Aspa
ENSMUSG00000020777	6.34787e-58	-0.957814	0.251	0.515	1.9036e-53	Acox1
ENSMUSG00000020782	8.82403e-41	-0.583405	0.024	0.213	2.64615e-36	Llgl2
ENSMUSG00000020790	1.70358e-08	0.292803	0.43	0.372	0.00051087	Ankfy1
ENSMUSG00000020817	2.20316e-13	-0.305032	0.444	0.575	6.60682e-09	Rabep1
ENSMUSG00000020823	3.75774e-84	0.636582	0.469	0.205	1.12687e-79	Sec14l1
ENSMUSG00000020827	5.51312e-16	-0.331255	0.208	0.355	1.65327e-11	Mink1
ENSMUSG00000020841	1.24808e-36	0.545465	0.382	0.221	3.74274e-32	Cpd
ENSMUSG00000020844	4.79898e-145	1.06807	0.71	0.329	1.43912e-140	Nxn
ENSMUSG00000020846	9.4088e-122	0.627442	0.231	0.051	2.82151e-117	Rflnb
ENSMUSG00000020849	2.28856e-14	0.316906	0.627	0.565	6.86293e-10	Ywhae
ENSMUSG00000020859	5.67903e-16	0.306278	0.783	0.739	1.70303e-11	Spag9
ENSMUSG00000020875	2.4849e-13	-0.267211	0.047	0.133	7.45173e-09	Hoxb9
ENSMUSG00000020883	2.29197e-15	-0.294478	0.267	0.42	6.87316e-11	Fbxl20
ENSMUSG00000020897	1.40244e-180	0.448415	0.139	0.015	4.20563e-176	Aurkb
ENSMUSG00000020898	4.02594e-21	0.351055	0.168	0.083	1.2073e-16	Ctc1
ENSMUSG00000020900	9.31582e-11	0.293288	0.339	0.255	2.79363e-06	Myh10
ENSMUSG00000020902	3.58816e-62	-1.13291	0.171	0.452	1.07602e-57	Ntn1
ENSMUSG00000020905	4.82666e-69	0.455344	0.164	0.042	1.44742e-64	Usp43
ENSMUSG00000020914	0	2.36048	0.665	0.066	0	Top2a
ENSMUSG00000020961	9.7875e-14	-0.418142	0.262	0.386	2.93508e-09	Ston2
ENSMUSG00000020974	1.18085e-56	0.565568	0.199	0.067	3.54113e-52	Pole2
ENSMUSG00000020988	1.12494e-16	-0.29873	0.05	0.154	3.37346e-12	L2hgdh
ENSMUSG00000020990	1.22822e-120	-1.74488	0.127	0.533	3.6832e-116	Cdkl1
ENSMUSG00000021000	1.72532e-53	-0.769196	0.286	0.545	5.1739e-49	Mia2
ENSMUSG00000021003	2.46733e-13	-0.284273	0.099	0.205	7.39903e-09	Galc
ENSMUSG00000021013	1.46133e-19	-0.381504	0.08	0.207	4.38224e-15	Ttc8
ENSMUSG00000021023	8.01407e-14	-0.332064	0.099	0.204	2.40326e-09	Prorp
ENSMUSG00000021044	7.87455e-22	-0.444321	0.058	0.186	2.36142e-17	Adck1
ENSMUSG00000021048	2.85759e-44	-0.698004	0.154	0.394	8.56935e-40	Mthfd1
ENSMUSG00000021065	1.55485e-34	-0.741983	0.432	0.589	4.66267e-30	Fut8
ENSMUSG00000021067	5.69183e-18	0.307579	0.203	0.114	1.70686e-13	Sav1
ENSMUSG00000021068	9.1611e-296	1.36113	0.605	0.16	2.74723e-291	Nin
ENSMUSG00000021097	5.53843e-138	-1.4987	0.091	0.542	1.66086e-133	Clmn
ENSMUSG00000021108	0	2.2834	0.972	0.339	0	Prkch
ENSMUSG00000021112	1.31916e-21	-0.436799	0.238	0.402	3.9559e-17	Pals1
ENSMUSG00000021114	6.42277e-11	-0.271956	0.128	0.226	1.92606e-06	Atp6v1d
ENSMUSG00000021115	1.10714e-75	0.588044	0.275	0.095	3.3201e-71	Vrk1
ENSMUSG00000021140	1.28235e-09	0.29037	0.447	0.38	3.8455e-05	Pcnx
ENSMUSG00000021171	4.90325e-19	0.411567	0.554	0.448	1.47039e-14	Esyt2
ENSMUSG00000021175	7.73554e-45	0.344924	0.118	0.032	2.31973e-40	Cdca7l
ENSMUSG00000021176	0	1.6725	0.488	0.05	0	Efcab11
ENSMUSG00000021177	4.52642e-23	0.333652	0.165	0.077	1.35738e-18	Tdp1
ENSMUSG00000021180	1.31817e-137	1.05099	0.57	0.237	3.95292e-133	Rps6ka5
ENSMUSG00000021185	2.14518e-20	-0.422152	0.118	0.262	6.43296e-16	Dglucy
ENSMUSG00000021190	3.33008e-35	-0.681508	0.113	0.315	9.98626e-31	Lgmn
ENSMUSG00000021207	7.64623e-31	-0.672039	0.062	0.231	2.29295e-26	Akr1c21
ENSMUSG00000021217	0	1.52352	0.653	0.133	0	Tshz3
ENSMUSG00000021218	1.31847e-10	0.286965	0.408	0.327	3.95384e-06	Gdi2
ENSMUSG00000021219	4.42865e-47	-1.66075	0.049	0.262	1.32806e-42	Rgs6
ENSMUSG00000021221	4.3526e-16	-0.418682	0.218	0.359	1.30526e-11	Dpf3
ENSMUSG00000021224	1.28716e-37	0.523338	0.769	0.668	3.85994e-33	Numb
ENSMUSG00000021236	1.71347e-27	-0.503756	0.088	0.252	5.13835e-23	Entpd5
ENSMUSG00000021238	3.58352e-27	-0.471646	0.092	0.259	1.07463e-22	Aldh6a1
ENSMUSG00000021240	1.76049e-22	-0.501204	0.099	0.241	5.27935e-18	Abcd4
ENSMUSG00000021255	1.7758e-29	-1.15279	0.023	0.164	5.32527e-25	Esrrb
ENSMUSG00000021262	1.44735e-136	1.05207	0.632	0.285	4.34031e-132	Evl
ENSMUSG00000021277	1.93055e-19	0.420625	0.382	0.264	5.78933e-15	Traf3
ENSMUSG00000021278	9.25309e-17	-0.292153	0.034	0.131	2.77482e-12	Amn
ENSMUSG00000021279	1.57694e-108	0.903244	0.677	0.39	4.72892e-104	Cdc42bpb
ENSMUSG00000021281	3.67487e-44	0.397672	0.234	0.092	1.10202e-39	Tnfaip2
ENSMUSG00000021285	4.39113e-103	0.869176	0.524	0.238	1.31681e-98	Ppp1r13b
ENSMUSG00000021294	4.09614e-91	0.372258	0.12	0.02	1.22835e-86	Kif26a
ENSMUSG00000021306	1.61406e-38	-0.711542	0.128	0.34	4.84024e-34	Gpr137b
ENSMUSG00000021313	9.37912e-14	-0.692419	0.034	0.112	2.81261e-09	Ryr2
ENSMUSG00000021318	0	1.87545	0.691	0.131	0	Gli3
ENSMUSG00000021322	1.21272e-84	-1.44058	0.061	0.391	3.63671e-80	Aoah
ENSMUSG00000021335	8.85091e-77	-1.33219	0.046	0.352	2.65421e-72	Slc17a1
ENSMUSG00000021338	3.05838e-83	-1.09301	0.164	0.51	9.17146e-79	Carmil1
ENSMUSG00000021360	3.42705e-40	-0.785565	0.262	0.489	1.0277e-35	Gcnt2
ENSMUSG00000021364	3.19483e-19	-0.301353	0.01	0.104	9.58067e-15	Elovl2
ENSMUSG00000021365	7.8796e-47	0.658356	0.597	0.407	2.36294e-42	Nedd9
ENSMUSG00000021371	1.38219e-20	-0.361556	0.082	0.218	4.1449e-16	Mcur1
ENSMUSG00000021375	2.93799e-139	1.0808	0.651	0.321	8.81045e-135	Kif13a
ENSMUSG00000021376	2.24714e-22	-0.381559	0.057	0.188	6.73873e-18	Tpmt
ENSMUSG00000021377	2.94256e-48	0.524909	0.284	0.125	8.82416e-44	Dek
ENSMUSG00000021384	6.51507e-20	-0.30561	0.017	0.119	1.95374e-15	Susd3
ENSMUSG00000021385	4.33997e-33	0.473109	0.227	0.106	1.30147e-28	Ippk
ENSMUSG00000021388	5.78559e-120	0.337625	0.113	0.015	1.73498e-115	Aspn
ENSMUSG00000021391	0	2.02019	0.658	0.139	0	Cenpp
ENSMUSG00000021408	1.08804e-07	0.268852	0.205	0.148	0.00326282	Ripk1
ENSMUSG00000021411	2.80268e-38	0.280161	0.105	0.029	8.40466e-34	Pxdc1
ENSMUSG00000021451	1.48649e-104	-1.40617	0.052	0.43	4.45767e-100	Sema4d
ENSMUSG00000021458	7.4325e-75	0.633691	0.912	0.802	2.22886e-70	Aopep
ENSMUSG00000021460	3.8443e-15	-0.291544	0.22	0.364	1.15283e-10	Auh
ENSMUSG00000021464	5.56449e-33	-0.87928	0.045	0.21	1.66868e-28	Ror2
ENSMUSG00000021466	1.52862e-07	-0.257159	0.172	0.254	0.00458404	Ptch1
ENSMUSG00000021474	3.37381e-27	-0.501974	0.132	0.308	1.01174e-22	Sfxn1
ENSMUSG00000021476	3.5498e-16	-0.272089	0.036	0.131	1.06451e-11	Habp4
ENSMUSG00000021481	5.34062e-09	0.311384	0.264	0.197	0.000160155	Zfp346
ENSMUSG00000021490	6.56503e-85	-3.11889	0.628	0.778	1.96872e-80	Slc34a1
ENSMUSG00000021493	9.59041e-36	0.363157	0.2	0.082	2.87597e-31	Pdlim7
ENSMUSG00000021495	8.88758e-08	0.277061	0.446	0.395	0.00266521	Fam193b
ENSMUSG00000021540	3.38364e-18	0.416083	0.376	0.272	1.01469e-13	Smad5
ENSMUSG00000021557	4.95355e-14	0.28566	0.346	0.241	1.48547e-09	Agtpbp1
ENSMUSG00000021559	2.61935e-198	-2.23615	0.102	0.646	7.85492e-194	Dapk1
ENSMUSG00000021565	1.05456e-40	-0.86929	0.031	0.221	3.16243e-36	Slc6a19
ENSMUSG00000021569	2.31296e-126	0.472705	0.155	0.025	6.93611e-122	Trip13
ENSMUSG00000021585	1.88563e-20	0.389039	0.343	0.225	5.65464e-16	Cast
ENSMUSG00000021597	8.19293e-70	0.749264	0.48	0.247	2.45689e-65	Slf1
ENSMUSG00000021608	2.41616e-101	0.534158	0.207	0.048	7.24558e-97	Lpcat1
ENSMUSG00000021612	5.91141e-36	-0.978159	0.068	0.251	1.77271e-31	Slc6a18
ENSMUSG00000021619	3.3937e-12	-0.306959	0.289	0.416	1.0177e-07	Atg10
ENSMUSG00000021620	3.64518e-41	-0.674767	0.018	0.205	1.09312e-36	Acot12
ENSMUSG00000021636	5.66974e-17	-0.280092	0.014	0.1	1.70024e-12	Marveld2
ENSMUSG00000021638	1.61946e-31	-0.554696	0.022	0.174	4.85645e-27	Ocln
ENSMUSG00000021646	1.63837e-38	-0.671186	0.077	0.279	4.91315e-34	Mccc2
ENSMUSG00000021662	3.80512e-33	-0.56966	0.538	0.684	1.14108e-28	Arhgef28
ENSMUSG00000021666	4.04637e-20	-0.389937	0.168	0.322	1.21343e-15	Gfm2
ENSMUSG00000021676	4.37324e-56	-1.09467	0.096	0.355	1.31145e-51	Iqgap2
ENSMUSG00000021684	8.1424e-12	-0.770661	0.156	0.25	2.44174e-07	Pde8b
ENSMUSG00000021690	5.21983e-25	-0.439307	0.141	0.311	1.56532e-20	Jmy
ENSMUSG00000021693	5.77294e-72	0.812916	0.487	0.253	1.73119e-67	Kif2a
ENSMUSG00000021696	2.38298e-57	-0.856501	0.034	0.283	7.14609e-53	Elovl7
ENSMUSG00000021697	3.46723e-59	0.800698	0.368	0.178	1.03975e-54	Depdc1b
ENSMUSG00000021701	4.13622e-192	0.698788	0.239	0.039	1.24037e-187	Plk2
ENSMUSG00000021707	9.08966e-08	0.298486	0.176	0.123	0.00272581	Dhfr
ENSMUSG00000021709	1.19056e-12	-0.313007	0.55	0.664	3.57025e-08	Erbin
ENSMUSG00000021714	2.68449e-174	0.658061	0.206	0.032	8.05024e-170	Cenpk
ENSMUSG00000021719	3.39407e-185	0.482448	0.116	0.01	1.01781e-180	Rgs7bp
ENSMUSG00000021725	2.36118e-19	-0.566686	0.223	0.372	7.08072e-15	Parp8
ENSMUSG00000021733	6.57453e-22	0.356933	0.279	0.162	1.97157e-17	Slc4a7
ENSMUSG00000021745	0	1.77476	0.993	0.88	0	NA
ENSMUSG00000021747	2.53457e-48	0.556832	0.232	0.092	7.60068e-44	Cfap20dc
ENSMUSG00000021751	4.98529e-30	-0.574176	0.021	0.166	1.49499e-25	Acox2
ENSMUSG00000021759	0	2.46247	0.962	0.271	0	Plpp1
ENSMUSG00000021763	2.84786e-27	-0.409802	0.024	0.162	8.54017e-23	Cspg4b
ENSMUSG00000021764	1.9819e-10	-0.259474	0.35	0.481	5.94331e-06	Ndufs4
ENSMUSG00000021767	1.79145e-08	-0.311349	0.502	0.592	0.000537219	Kat6b
ENSMUSG00000021770	3.51306e-12	-0.295364	0.14	0.245	1.0535e-07	Samd8
ENSMUSG00000021779	1.73887e-172	-2.09971	0.164	0.643	5.21452e-168	Thrb
ENSMUSG00000021782	4.57907e-12	-0.29186	0.24	0.365	1.37317e-07	Dlg5
ENSMUSG00000021794	7.67211e-15	-0.396624	0.368	0.495	2.30071e-10	Glud1
ENSMUSG00000021796	1.35829e-75	-0.954583	0.101	0.424	4.07325e-71	Bmpr1a
ENSMUSG00000021806	4.42563e-12	0.389534	0.273	0.195	1.32716e-07	Nid2
ENSMUSG00000021816	7.27836e-14	0.343766	0.375	0.279	2.18263e-09	Ppp3cb
ENSMUSG00000021822	1.49282e-18	-0.441897	0.058	0.171	4.47667e-14	Plau
ENSMUSG00000021838	1.0925e-155	1.10765	0.573	0.213	3.27619e-151	Samd4
ENSMUSG00000021840	2.7575e-17	0.379179	0.36	0.252	8.2692e-13	Mapk1ip1l
ENSMUSG00000021850	2.27419e-21	-0.385325	0.04	0.162	6.81983e-17	ccdc198
ENSMUSG00000021879	2.19797e-15	-0.39616	0.024	0.109	6.59128e-11	Dnah12
ENSMUSG00000021892	6.04928e-84	0.930061	0.577	0.324	1.81406e-79	Sh3bp5
ENSMUSG00000021895	5.79708e-33	0.541803	0.741	0.602	1.73843e-28	Arhgef3
ENSMUSG00000021916	2.16002e-12	-0.261747	0.055	0.14	6.47746e-08	Glt8d1
ENSMUSG00000021929	2.06548e-38	0.614495	0.427	0.261	6.19397e-34	Kpna3
ENSMUSG00000021938	1.54809e-11	0.321924	0.508	0.436	4.6424e-07	Pspc1
ENSMUSG00000021944	2.16212e-95	-0.951733	0.68	0.851	6.48375e-91	Gata4
ENSMUSG00000021947	3.89476e-85	-1.76345	0.286	0.567	1.16796e-80	Cryl1
ENSMUSG00000021948	2.16925e-29	-0.477239	0.039	0.194	6.50515e-25	Prkcd
ENSMUSG00000021952	3.6952e-11	0.320658	0.371	0.293	1.10812e-06	Xpo4
ENSMUSG00000021965	2.51407e-119	0.434949	0.153	0.025	7.53918e-115	Ska3
ENSMUSG00000021969	2.88216e-23	0.433312	0.472	0.331	8.64303e-19	Zdhhc20
ENSMUSG00000021972	8.34041e-36	0.549444	0.592	0.441	2.50112e-31	Hmbox1
ENSMUSG00000021974	9.00145e-30	-0.624409	0.021	0.165	2.69935e-25	Fgf9
ENSMUSG00000021996	9.3181e-13	-0.274603	0.147	0.264	2.79431e-08	Esd
ENSMUSG00000021998	2.93375e-26	0.463791	0.199	0.095	8.79772e-22	Lcp1
ENSMUSG00000022003	1.61089e-44	-0.841072	0.121	0.35	4.83074e-40	Slc25a30
ENSMUSG00000022012	2.96411e-11	-0.806934	0.054	0.13	8.88876e-07	Enox1
ENSMUSG00000022018	2.29668e-299	1.22262	0.415	0.074	6.88727e-295	Rgcc
ENSMUSG00000022020	1.4755e-15	0.413244	0.439	0.348	4.42472e-11	Naa16
ENSMUSG00000022021	0	2.73821	0.735	0.083	0	Diaph3
ENSMUSG00000022024	1.26357e-10	0.314312	0.296	0.218	3.7892e-06	Sugt1
ENSMUSG00000022034	7.08062e-163	0.493843	0.151	0.019	2.12334e-158	Esco2
ENSMUSG00000022040	9.34755e-30	-0.48246	0.02	0.164	2.80314e-25	Ephx2
ENSMUSG00000022043	2.15766e-11	0.267834	0.244	0.166	6.47038e-07	Trim35
ENSMUSG00000022048	6.18383e-215	1.04057	0.475	0.122	1.85441e-210	Dpysl2
ENSMUSG00000022052	1.70654e-09	0.257929	0.451	0.377	5.11758e-05	Ppp2r2a
ENSMUSG00000022064	1.06009e-09	-0.266793	0.294	0.404	3.179e-05	Pibf1
ENSMUSG00000022070	7.37554e-168	0.84347	0.299	0.066	2.21178e-163	Bora
ENSMUSG00000022091	4.05602e-46	0.426106	0.184	0.064	1.21632e-41	Sorbs3
ENSMUSG00000022094	1.37109e-14	-0.292875	0.052	0.146	4.11162e-10	Slc39a14
ENSMUSG00000022099	4.71401e-102	-1.26569	0.039	0.413	1.41364e-97	Dmtn
ENSMUSG00000022112	8.99539e-31	-2.1829	0.187	0.35	2.69754e-26	Gpc5
ENSMUSG00000022120	2.31371e-33	0.463855	0.206	0.091	6.93835e-29	Obi1
ENSMUSG00000022122	0	1.50548	0.517	0.09	0	Ednrb
ENSMUSG00000022132	1.26445e-116	-1.97108	0.101	0.49	3.79182e-112	Cldn10
ENSMUSG00000022142	3.45188e-63	0.619047	0.321	0.136	1.03515e-58	Nup155
ENSMUSG00000022150	2.85413e-79	-2.5102	0.623	0.737	8.55897e-75	Dab2
ENSMUSG00000022177	2.56818e-50	0.439957	0.163	0.051	7.70145e-46	Haus4
ENSMUSG00000022180	1.20694e-86	-1.78584	0.106	0.44	3.61937e-82	Slc7a8
ENSMUSG00000022186	1.97187e-44	-0.83625	0.338	0.558	5.91324e-40	Oxct1
ENSMUSG00000022197	3.32887e-59	-1.1023	0.417	0.615	9.98263e-55	Pdzd2
ENSMUSG00000022210	6.59617e-14	-0.267715	0.089	0.196	1.97806e-09	Dhrs4
ENSMUSG00000022220	5.80954e-84	0.322108	0.117	0.02	1.74216e-79	Adcy4
ENSMUSG00000022231	1.16909e-122	-2.26555	0.296	0.656	3.50586e-118	Sema5a
ENSMUSG00000022235	5.87529e-29	-0.499148	0.05	0.205	1.76188e-24	Cmbl
ENSMUSG00000022237	6.11286e-55	-1.00968	0.129	0.386	1.83312e-50	Ankrd33b
ENSMUSG00000022244	4.86011e-23	-0.371985	0.034	0.159	1.45745e-18	Amacr
ENSMUSG00000022246	1.24667e-55	0.674812	0.687	0.488	3.73853e-51	Rai14
ENSMUSG00000022253	1.55914e-08	-0.279528	0.147	0.231	0.000467554	Nadk2
ENSMUSG00000022261	4.9518e-40	-1.09583	0.111	0.316	1.48495e-35	Sdc2
ENSMUSG00000022265	4.24871e-11	0.299952	0.225	0.15	1.2741e-06	Ank
ENSMUSG00000022270	3.0851e-118	-1.40192	0.075	0.488	9.2516e-114	Retreg1
ENSMUSG00000022272	1.52527e-28	-0.595955	0.579	0.709	4.57399e-24	Myo10
ENSMUSG00000022286	2.06247e-26	-0.608678	0.04	0.178	6.18492e-22	Grhl2
ENSMUSG00000022295	8.0689e-20	-0.381333	0.105	0.242	2.4197e-15	Atp6v1c1
ENSMUSG00000022307	4.78252e-17	0.288193	0.858	0.718	1.43418e-12	Oxr1
ENSMUSG00000022309	3.17875e-53	-1.4603	0.101	0.341	9.53244e-49	Angpt1
ENSMUSG00000022314	2.8645e-42	0.616409	0.446	0.271	8.59007e-38	Rad21
ENSMUSG00000022322	1.40004e-254	0.642725	0.208	0.024	4.19845e-250	Shcbp1
ENSMUSG00000022323	4.04561e-41	-0.677038	0.149	0.379	1.2132e-36	Rida
ENSMUSG00000022329	1.72243e-76	0.735531	0.755	0.538	5.16523e-72	Stk3
ENSMUSG00000022332	2.34803e-26	0.541114	0.37	0.232	7.04127e-22	Khdrbs3
ENSMUSG00000022340	9.98151e-69	0.580511	0.171	0.045	2.99325e-64	Sybu
ENSMUSG00000022353	1.03597e-86	0.74813	0.901	0.75	3.10668e-82	Mtss1
ENSMUSG00000022360	0	1.99174	0.686	0.107	0	Atad2
ENSMUSG00000022364	3.45488e-118	0.794991	0.32	0.096	1.03605e-113	Tbc1d31
ENSMUSG00000022369	1.83269e-78	0.697877	0.299	0.108	5.49586e-74	Mtbp
ENSMUSG00000022377	1.93148e-257	1.38156	0.946	0.625	5.79213e-253	Asap1
ENSMUSG00000022383	9.30706e-97	-1.52209	0.04	0.399	2.791e-92	Ppara
ENSMUSG00000022389	1.38557e-44	-0.73804	0.088	0.312	4.15504e-40	Tef
ENSMUSG00000022391	1.08644e-117	0.951008	0.383	0.133	3.25802e-113	Rangap1
ENSMUSG00000022403	1.03057e-15	-0.355656	0.281	0.422	3.09047e-11	St13
ENSMUSG00000022404	1.02702e-27	-0.526832	0.162	0.343	3.07984e-23	Slc25a17
ENSMUSG00000022419	5.19742e-49	-0.868124	0.205	0.455	1.5586e-44	Deptor
ENSMUSG00000022425	4.67134e-63	-1.21249	0.106	0.383	1.40084e-58	Enpp2
ENSMUSG00000022438	2.83376e-250	0.998932	0.408	0.084	8.49787e-246	Parvb
ENSMUSG00000022443	1.15023e-91	0.863465	0.754	0.506	3.44931e-87	Myh9
ENSMUSG00000022445	1.67703e-24	-0.453339	0.057	0.198	5.02907e-20	Cyp2d26
ENSMUSG00000022462	5.18339e-19	0.330466	0.388	0.259	1.5544e-14	Slc38a2
ENSMUSG00000022463	2.61201e-13	-0.322511	0.203	0.326	7.8329e-09	Srebf2
ENSMUSG00000022469	1.06823e-31	0.509704	0.502	0.344	3.20342e-27	Rapgef3
ENSMUSG00000022475	4.77937e-246	1.14688	0.666	0.214	1.43324e-241	Hdac7
ENSMUSG00000022477	6.68737e-25	-0.480391	0.243	0.426	2.00541e-20	Aco2
ENSMUSG00000022479	1.36729e-91	-1.26123	0.054	0.406	4.10024e-87	Vdr
ENSMUSG00000022485	5.16234e-89	-1.34715	0.084	0.431	1.54808e-84	Hoxc5
ENSMUSG00000022490	1.66031e-22	-0.621135	0.028	0.143	4.97892e-18	Ppp1r1a
ENSMUSG00000022500	3.63463e-31	0.578528	0.318	0.176	1.08995e-26	Litaf
ENSMUSG00000022508	2.39111e-18	-0.417973	0.027	0.126	7.17046e-14	Bcl6
ENSMUSG00000022517	1.01537e-17	-0.381552	0.24	0.395	3.04488e-13	Mgrn1
ENSMUSG00000022537	1.79178e-105	0.538505	0.223	0.053	5.37319e-101	Tmem44
ENSMUSG00000022558	7.8928e-28	-0.477985	0.129	0.304	2.36689e-23	Mroh1
ENSMUSG00000022564	1.07382e-15	-0.313006	0.084	0.197	3.22018e-11	Grina
ENSMUSG00000022579	3.81584e-79	0.325168	0.11	0.019	1.1443e-74	Gpihbp1
ENSMUSG00000022587	1.60205e-64	0.586071	0.333	0.137	4.80422e-60	Ly6e
ENSMUSG00000022607	1.43227e-280	1.42549	0.945	0.671	4.29508e-276	Ptk2
ENSMUSG00000022610	5.37803e-153	0.554086	0.209	0.036	1.61276e-148	Mapk12
ENSMUSG00000022613	2.21193e-38	-0.797624	0.175	0.39	6.63315e-34	Miox
ENSMUSG00000022623	0	2.1969	0.908	0.125	0	Shank3
ENSMUSG00000022629	3.4096e-88	-1.19178	0.081	0.424	1.02247e-83	Kif21a
ENSMUSG00000022634	5.32229e-22	0.460572	0.365	0.242	1.59605e-17	Yaf2
ENSMUSG00000022637	9.36907e-23	-0.547019	0.31	0.485	2.8096e-18	Cblb
ENSMUSG00000022656	3.00535e-10	-0.285125	0.406	0.517	9.01244e-06	Nectin3
ENSMUSG00000022661	2.19369e-158	0.80947	0.299	0.066	6.57843e-154	Cd200
ENSMUSG00000022673	8.05744e-94	0.49585	0.15	0.03	2.41627e-89	Mcm4
ENSMUSG00000022678	1.30213e-107	0.694517	0.272	0.075	3.90483e-103	Nde1
ENSMUSG00000022679	4.18221e-30	-0.656896	0.116	0.294	1.25416e-25	Mpv17l
ENSMUSG00000022687	1.16899e-149	0.80879	0.386	0.106	3.50557e-145	Boc
ENSMUSG00000022704	2.64968e-13	-0.273688	0.099	0.204	7.94586e-09	Qtrt2
ENSMUSG00000022708	3.84631e-50	-0.514073	0.977	0.982	1.15343e-45	Zbtb20
ENSMUSG00000022718	1.15771e-106	0.932548	0.477	0.207	3.47173e-102	Dgcr8
ENSMUSG00000022723	2.36942e-79	0.763141	0.41	0.18	7.10542e-75	Crybg3
ENSMUSG00000022761	1.12202e-14	-0.32355	0.101	0.211	3.3647e-10	Lztr1
ENSMUSG00000022781	4.12215e-24	0.481281	0.588	0.479	1.23615e-19	Pak2
ENSMUSG00000022788	2.53522e-61	-0.817276	0.29	0.58	7.60261e-57	Fgd4
ENSMUSG00000022790	2.28296e-64	-1.23069	0.052	0.323	6.84615e-60	Igsf11
ENSMUSG00000022791	4.49082e-34	0.451922	0.243	0.115	1.34671e-29	Tnk2
ENSMUSG00000022797	7.67222e-13	-0.292965	0.05	0.134	2.30075e-08	Tfrc
ENSMUSG00000022799	0	2.16597	0.928	0.206	0	Arhgap31
ENSMUSG00000022801	3.3914e-43	0.565991	0.688	0.534	1.01701e-38	Lrch3
ENSMUSG00000022812	3.9509e-17	0.376529	0.687	0.633	1.1848e-12	Gsk3b
ENSMUSG00000022816	1.90003e-49	0.480399	0.48	0.252	5.69781e-45	Fstl1
ENSMUSG00000022817	3.8648e-40	-0.763393	0.075	0.28	1.15898e-35	Itgb5
ENSMUSG00000022821	4.50701e-78	-1.31856	0.081	0.393	1.35156e-73	Hgd
ENSMUSG00000022822	7.48688e-15	-0.369353	0.215	0.347	2.24516e-10	Abcc5
ENSMUSG00000022829	1.69843e-43	-0.779251	0.04	0.246	5.09325e-39	Stxbp5l
ENSMUSG00000022833	3.46485e-29	0.309661	0.112	0.039	1.03904e-24	Ccdc14
ENSMUSG00000022844	3.99556e-239	1.27977	0.489	0.127	1.19819e-234	Pdia5
ENSMUSG00000022853	3.66333e-22	-0.536665	0.06	0.192	1.09856e-17	Ehhadh
ENSMUSG00000022858	9.98772e-23	0.423513	0.58	0.468	2.99512e-18	Tra2b
ENSMUSG00000022861	3.72768e-22	-0.407148	0.024	0.139	1.11786e-17	Dgkg
ENSMUSG00000022865	1.98899e-11	-0.289577	0.074	0.158	5.9646e-07	Cxadr
ENSMUSG00000022867	1.13119e-25	0.454498	0.479	0.338	3.39221e-21	Usp25
ENSMUSG00000022875	1.57214e-11	-0.314464	0.032	0.102	4.71453e-07	Kng1
ENSMUSG00000022892	3.33429e-35	0.429403	0.874	0.817	9.99887e-31	App
ENSMUSG00000022895	6.43526e-118	0.788672	0.332	0.098	1.92981e-113	Ets2
ENSMUSG00000022897	2.25525e-71	0.73344	0.775	0.608	6.76303e-67	Dyrk1a
ENSMUSG00000022899	2.31592e-24	-0.512587	0.124	0.285	6.94498e-20	Slc15a2
ENSMUSG00000022912	8.03182e-71	0.52554	0.23	0.071	2.40858e-66	Pros1
ENSMUSG00000022914	7.53858e-11	-0.271197	0.474	0.599	2.26067e-06	Brwd1
ENSMUSG00000022945	3.24817e-123	0.437931	0.12	0.016	9.74062e-119	Chaf1b
ENSMUSG00000022948	9.22036e-30	-0.536736	0.044	0.2	2.765e-25	Setd4
ENSMUSG00000022965	1.06619e-22	0.289374	0.149	0.066	3.19729e-18	Ifngr2
ENSMUSG00000022971	9.92679e-96	0.739432	0.391	0.145	2.97685e-91	Ifnar2
ENSMUSG00000022987	1.61975e-23	-0.333147	0.018	0.137	4.8573e-19	Zfp641
ENSMUSG00000022994	3.79539e-14	-0.285289	0.101	0.211	1.13816e-09	Adcy6
ENSMUSG00000022995	3.60168e-36	-0.690591	0.225	0.441	1.08007e-31	Enah
ENSMUSG00000023008	0	1.46633	0.68	0.17	0	Fmnl3
ENSMUSG00000023010	5.34003e-14	-0.348665	0.373	0.511	1.60137e-09	Tmbim6
ENSMUSG00000023015	0	1.13399	0.358	0.035	0	Racgap1
ENSMUSG00000023021	8.78266e-15	0.343688	0.284	0.191	2.63374e-10	Cers5
ENSMUSG00000023022	5.88955e-08	-0.266519	0.453	0.547	0.00176616	Lima1
ENSMUSG00000023026	8.89055e-69	0.738906	0.697	0.494	2.6661e-64	Dip2b
ENSMUSG00000023030	1.26495e-25	-0.418503	0.079	0.234	3.79333e-21	Slc11a2
ENSMUSG00000023034	7.72364e-85	0.405439	0.125	0.023	2.31617e-80	Nr4a1
ENSMUSG00000023044	3.17697e-10	-0.283585	0.311	0.426	9.52709e-06	Csad
ENSMUSG00000023055	2.64198e-13	-0.273836	0.045	0.129	7.92278e-09	Calcoco1
ENSMUSG00000023066	2.06652e-33	0.491135	0.324	0.178	6.19709e-29	Rttn
ENSMUSG00000023067	7.43294e-45	0.37215	0.113	0.03	2.22899e-40	Cdkn1a
ENSMUSG00000023068	5.92121e-21	-0.421857	0.133	0.282	1.77565e-16	Nus1
ENSMUSG00000023092	1.42557e-36	-0.641456	0.06	0.248	4.275e-32	Fhl1
ENSMUSG00000023104	7.48681e-25	0.408934	0.223	0.118	2.24515e-20	Rfc2
ENSMUSG00000023122	1.01717e-36	-0.581983	0.02	0.191	3.0503e-32	Sult1c2
ENSMUSG00000023150	2.5736e-36	-0.619991	0.476	0.645	7.71772e-32	Ivns1abp
ENSMUSG00000023243	1.02191e-10	-0.451306	0.212	0.317	3.06451e-06	Kcnk5
ENSMUSG00000023345	3.07437e-26	0.313266	0.118	0.044	9.21941e-22	Poc1a
ENSMUSG00000023353	1.79703e-15	0.363247	0.265	0.171	5.38893e-11	Agap3
ENSMUSG00000023764	1.82019e-13	-0.253038	0.192	0.32	5.45838e-09	Sfi1
ENSMUSG00000023806	1.23491e-15	-0.281249	0.073	0.18	3.70326e-11	Rsph3b
ENSMUSG00000023809	2.67937e-55	0.662801	0.348	0.163	8.03488e-51	Rps6ka2
ENSMUSG00000023826	1.29831e-240	-2.18752	0.236	0.765	3.89338e-236	Prkn
ENSMUSG00000023827	2.18274e-12	0.254818	0.156	0.089	6.54559e-08	Agpat4
ENSMUSG00000023829	6.31303e-60	-0.875621	0.046	0.31	1.89315e-55	Slc22a1
ENSMUSG00000023830	1.20614e-131	1.07153	0.766	0.474	3.61697e-127	Igf2r
ENSMUSG00000023861	1.77907e-41	-0.634016	0.092	0.313	5.33508e-37	Mpc1
ENSMUSG00000023868	2.24752e-91	0.473023	0.407	0.15	6.73985e-87	Pde10a
ENSMUSG00000023914	2.66775e-34	-0.847287	0.201	0.392	8.00004e-30	Mep1a
ENSMUSG00000023915	3.46086e-65	-1.37256	0.102	0.381	1.03784e-60	Tnfrsf21
ENSMUSG00000023919	9.31578e-58	0.359278	0.102	0.021	2.79362e-53	Cenpq
ENSMUSG00000023940	4.82526e-144	0.447576	0.141	0.019	1.447e-139	Sgo1
ENSMUSG00000023951	2.59612e-62	-0.837306	0.101	0.389	7.78526e-58	Vegfa
ENSMUSG00000023953	4.61124e-94	0.737662	0.294	0.095	1.38282e-89	Polh
ENSMUSG00000023959	1.64055e-08	-0.28057	0.131	0.213	0.000491967	Clic5
ENSMUSG00000023963	8.41441e-28	0.407642	0.183	0.082	2.52331e-23	Cyp39a1
ENSMUSG00000023990	2.23868e-21	-0.459538	0.192	0.351	6.71335e-17	Tfeb
ENSMUSG00000023991	2.72094e-22	-0.368216	0.031	0.152	8.15954e-18	Foxp4
ENSMUSG00000024012	1.09525e-20	0.358614	0.269	0.159	3.28443e-16	Mtch1
ENSMUSG00000024014	2.70121e-28	0.268935	0.108	0.036	8.10039e-24	Pim1
ENSMUSG00000024030	0	0.938281	0.357	0.053	0	Abcg1
ENSMUSG00000024043	3.19624e-69	0.495148	0.388	0.16	9.58489e-65	Arhgap28
ENSMUSG00000024044	5.60488e-50	-1.28267	0.059	0.286	1.68079e-45	Epb41l3
ENSMUSG00000024054	1.1585e-79	0.833752	0.631	0.392	3.4741e-75	Smchd1
ENSMUSG00000024055	8.26498e-14	-0.276202	0.062	0.157	2.4785e-09	Cyp4f13
ENSMUSG00000024056	0	1.0773	0.317	0.025	0	Ndc80
ENSMUSG00000024064	5.26109e-92	-1.72466	0.066	0.408	1.5777e-87	Galnt14
ENSMUSG00000024070	7.13072e-44	0.572876	0.372	0.199	2.13836e-39	Prkd3
ENSMUSG00000024074	5.35981e-16	0.371303	0.593	0.501	1.6073e-11	Crim1
ENSMUSG00000024077	8.45695e-15	0.349377	0.327	0.23	2.53607e-10	Strn
ENSMUSG00000024079	1.59598e-16	0.408399	0.26	0.166	4.78602e-12	Eif2ak2
ENSMUSG00000024095	1.57066e-08	0.27395	0.329	0.262	0.000471008	Hnrnpll
ENSMUSG00000024104	1.85557e-21	-0.419443	0.126	0.277	5.5645e-17	Washc2
ENSMUSG00000024120	1.21914e-17	-0.361651	0.168	0.311	3.65594e-13	Lrpprc
ENSMUSG00000024121	2.29016e-15	-0.402525	0.172	0.296	6.86772e-11	Atp6v0c
ENSMUSG00000024127	5.94648e-18	-0.276542	0.047	0.158	1.78323e-13	Prepl
ENSMUSG00000024130	1.94946e-10	-0.304045	0.242	0.349	5.84603e-06	Abca3
ENSMUSG00000024131	7.12325e-69	-1.23743	0.059	0.347	2.13612e-64	Slc3a1
ENSMUSG00000024132	7.09679e-16	-0.313634	0.073	0.182	2.12819e-11	Eci1
ENSMUSG00000024135	4.65875e-31	0.589249	0.385	0.243	1.39707e-26	Srbd1
ENSMUSG00000024140	2.22627e-154	0.957174	0.579	0.218	6.67613e-150	Epas1
ENSMUSG00000024158	7.0069e-29	-0.473214	0.058	0.218	2.10123e-24	Hagh
ENSMUSG00000024169	4.00443e-55	0.67006	0.369	0.18	1.20085e-50	Ift140
ENSMUSG00000024174	1.52353e-11	0.261989	0.18	0.112	4.56876e-07	Pot1b
ENSMUSG00000024180	5.63115e-21	-0.329496	0.023	0.133	1.68867e-16	Pgap6
ENSMUSG00000024187	5.29257e-37	-0.645762	0.054	0.241	1.58714e-32	Fam234a
ENSMUSG00000024222	1.54809e-90	0.858119	0.46	0.201	4.64241e-86	Fkbp5
ENSMUSG00000024236	2.82353e-12	0.272017	0.638	0.552	8.46721e-08	Svil
ENSMUSG00000024238	0	1.95657	0.929	0.326	0	Zeb1
ENSMUSG00000024245	6.61742e-25	-0.547451	0.024	0.15	1.98443e-20	Tmem178
ENSMUSG00000024277	1.31363e-09	-0.280862	0.212	0.31	3.93931e-05	Mapre2
ENSMUSG00000024286	6.12017e-28	0.492302	0.657	0.551	1.83532e-23	Ccny
ENSMUSG00000024290	4.60286e-15	0.349299	0.632	0.579	1.38031e-10	Rock1
ENSMUSG00000024293	2.99977e-14	-0.318365	0.193	0.324	8.99572e-10	Esco1
ENSMUSG00000024294	1.64509e-08	0.31708	0.521	0.473	0.00049333	Mib1
ENSMUSG00000024299	2.56724e-21	0.261802	0.261	0.143	7.69864e-17	Adamts10
ENSMUSG00000024301	1.13029e-260	1.02568	0.332	0.057	3.38951e-256	Kifc5b
ENSMUSG00000024302	3.76703e-10	-0.300518	0.051	0.12	1.12966e-05	Dtna
ENSMUSG00000024313	5.43032e-13	-0.48611	0.06	0.146	1.62844e-08	Mep1b
ENSMUSG00000024354	2.13436e-47	-0.904677	0.091	0.324	6.40053e-43	Slc23a1
ENSMUSG00000024388	3.13894e-39	-0.609113	0.028	0.212	9.41305e-35	Myo7b
ENSMUSG00000024393	7.91065e-15	0.357183	0.366	0.268	2.37224e-10	Prrc2a
ENSMUSG00000024395	5.19033e-76	0.815857	0.435	0.199	1.55648e-71	Lims2
ENSMUSG00000024420	4.24594e-271	1.47915	0.666	0.208	1.27327e-266	Zfp521
ENSMUSG00000024424	2.14609e-23	-0.390437	0.027	0.148	6.43568e-19	Ttc39c
ENSMUSG00000024427	8.56918e-62	0.472088	0.179	0.052	2.56973e-57	Spry4
ENSMUSG00000024431	8.40604e-16	0.3223	0.579	0.483	2.5208e-11	Nr3c1
ENSMUSG00000024440	4.14843e-92	0.42526	0.17	0.036	1.24403e-87	Pcdh12
ENSMUSG00000024451	0	1.6258	0.687	0.103	0	Arap3
ENSMUSG00000024456	5.5995e-13	-0.340924	0.301	0.428	1.67918e-08	Diaph1
ENSMUSG00000024472	6.40802e-21	0.308668	0.188	0.096	1.92164e-16	Dcp2
ENSMUSG00000024498	1.74028e-19	0.459383	0.428	0.321	5.21874e-15	Tcerg1
ENSMUSG00000024500	4.26322e-29	-0.995053	0.029	0.171	1.27845e-24	Ppp2r2b
ENSMUSG00000024501	5.28854e-211	1.10466	0.391	0.089	1.58593e-206	Dpysl3
ENSMUSG00000024503	6.15801e-09	-0.27624	0.23	0.335	0.000184666	Spink1
ENSMUSG00000024507	7.88446e-12	-0.283585	0.182	0.298	2.36439e-07	Hsd17b4
ENSMUSG00000024513	1.83963e-18	0.406993	0.474	0.36	5.51668e-14	Mbd2
ENSMUSG00000024527	1.40459e-14	-0.324777	0.156	0.281	4.21208e-10	Afg3l2
ENSMUSG00000024533	1.16781e-14	-0.458949	0.169	0.288	3.50203e-10	Spire1
ENSMUSG00000024534	1.13883e-247	1.18566	0.477	0.11	3.41511e-243	Sncaip
ENSMUSG00000024535	3.11958e-42	-0.654869	0.201	0.447	9.35501e-38	Snx24
ENSMUSG00000024539	2.048e-14	-0.292269	0.24	0.38	6.14155e-10	Ptpn2
ENSMUSG00000024542	2.97918e-191	1.13245	0.521	0.169	8.93395e-187	Cep192
ENSMUSG00000024548	9.40921e-215	-2.20534	0.155	0.704	2.82163e-210	Setbp1
ENSMUSG00000024556	1.79564e-38	0.346178	0.148	0.05	5.38476e-34	Me2
ENSMUSG00000024558	3.37977e-82	-1.26361	0.029	0.347	1.01353e-77	Mapk4
ENSMUSG00000024563	1.08791e-17	0.355218	0.37	0.26	3.26242e-13	Smad2
ENSMUSG00000024589	6.11248e-154	-1.52167	0.517	0.807	1.83301e-149	Nedd4l
ENSMUSG00000024590	0	1.86242	0.657	0.121	0	Lmnb1
ENSMUSG00000024620	3.4372e-08	-0.377667	0.044	0.1	0.00103075	Pdgfrb
ENSMUSG00000024639	1.61838e-96	0.663928	0.923	0.788	4.85321e-92	Gnaq
ENSMUSG00000024644	6.90452e-11	-0.265076	0.066	0.146	2.07053e-06	Cndp2
ENSMUSG00000024646	2.72569e-13	-0.310522	0.192	0.315	8.17381e-09	Cyb5a
ENSMUSG00000024650	1.90387e-20	-0.469399	0.042	0.157	5.70932e-16	Slc22a6
ENSMUSG00000024660	0	1.29338	0.399	0.045	0	Incenp
ENSMUSG00000024661	1.04848e-24	-0.537877	0.342	0.528	3.14417e-20	Fth1
ENSMUSG00000024694	7.30636e-91	-2.00993	0.087	0.43	2.19103e-86	Keg1
ENSMUSG00000024697	1.43585e-59	-1.16201	0.035	0.287	4.30583e-55	Gna14
ENSMUSG00000024713	6.51983e-57	-1.0222	0.271	0.518	1.95517e-52	Pcsk5
ENSMUSG00000024750	2.58019e-08	0.284097	0.259	0.194	0.000773746	Zfand5
ENSMUSG00000024754	1.05709e-37	0.571312	0.439	0.264	3.17002e-33	Cemip2
ENSMUSG00000024757	1.86923e-17	-0.550722	0.024	0.118	5.60544e-13	Slc22a19
ENSMUSG00000024780	4.07281e-14	-0.320187	0.266	0.402	1.22135e-09	Cdc37l1
ENSMUSG00000024781	9.82973e-27	-0.583434	0.088	0.246	2.94774e-22	Lipa
ENSMUSG00000024795	0	1.21989	0.368	0.059	0	Kif20b
ENSMUSG00000024805	2.63931e-20	-0.453693	0.095	0.229	7.91476e-16	Pcgf5
ENSMUSG00000024812	1.48788e-50	0.757184	0.566	0.373	4.46185e-46	Tjp2
ENSMUSG00000024817	6.58603e-82	0.858558	0.599	0.363	1.97502e-77	Uhrf2
ENSMUSG00000024827	1.43648e-22	-0.650935	0.02	0.132	4.30771e-18	Gldc
ENSMUSG00000024833	8.33921e-192	0.882064	0.339	0.074	2.50076e-187	Pola2
ENSMUSG00000024843	2.0246e-43	-0.90646	0.254	0.483	6.07137e-39	Chka
ENSMUSG00000024855	6.04547e-61	0.745763	0.573	0.34	1.81292e-56	Pacs1
ENSMUSG00000024866	1.65573e-20	-0.479925	0.042	0.158	4.96521e-16	Acy3
ENSMUSG00000024867	2.48317e-45	-0.974793	0.096	0.32	7.44652e-41	Pip5k1b
ENSMUSG00000024892	3.96897e-49	-0.928094	0.146	0.39	1.19021e-44	Pcx
ENSMUSG00000024899	2.92351e-51	-0.851438	0.084	0.333	8.76703e-47	Papss2
ENSMUSG00000024900	1.81275e-58	-0.912131	0.182	0.46	5.43607e-54	Cpt1a
ENSMUSG00000024908	9.57249e-11	0.271903	0.733	0.713	2.8706e-06	Ppp6r3
ENSMUSG00000024913	3.76262e-86	0.850154	0.569	0.303	1.12834e-81	Lrp5
ENSMUSG00000024924	1.74881e-15	-0.275149	0.051	0.15	5.24432e-11	Vldlr
ENSMUSG00000024935	2.56278e-80	-1.35523	0.061	0.381	7.68527e-76	Slc1a1
ENSMUSG00000024943	9.73289e-41	0.59116	0.405	0.236	2.9187e-36	Smc5
ENSMUSG00000024948	3.27579e-70	0.58275	0.274	0.098	9.82343e-66	Map4k2
ENSMUSG00000024955	2.81824e-39	-0.604057	0.053	0.249	8.45133e-35	Esrra
ENSMUSG00000024970	8.53015e-20	0.417334	0.375	0.259	2.55802e-15	Spindoc
ENSMUSG00000024974	8.13579e-16	0.380131	0.349	0.252	2.43976e-11	Smc3
ENSMUSG00000024976	6.2094e-13	0.357686	0.434	0.346	1.86207e-08	Shoc2
ENSMUSG00000024978	9.39879e-24	-0.39238	0.034	0.16	2.81851e-19	Gpam
ENSMUSG00000024981	1.46121e-10	0.278167	0.234	0.16	4.38188e-06	Acsl5
ENSMUSG00000024985	5.26662e-16	0.279494	0.803	0.732	1.57936e-11	Tcf7l2
ENSMUSG00000024989	0	0.584374	0.161	0.011	0	Cep55
ENSMUSG00000025001	0	1.28836	0.423	0.078	0	Hells
ENSMUSG00000025025	3.1557e-12	-0.295457	0.134	0.241	9.4633e-08	Mxi1
ENSMUSG00000025035	1.88479e-12	-0.357707	0.117	0.215	5.6521e-08	Arl3
ENSMUSG00000025036	7.03342e-36	-0.570889	0.082	0.278	2.10918e-31	Sfxn2
ENSMUSG00000025041	1.18073e-39	-0.712898	0.266	0.49	3.54076e-35	Nt5c2
ENSMUSG00000025044	1.87427e-107	0.29771	0.105	0.014	5.62057e-103	Msr1
ENSMUSG00000025059	1.42621e-106	-1.96935	0.217	0.557	4.27692e-102	Gk
ENSMUSG00000025060	3.7272e-34	0.610044	0.524	0.382	1.11771e-29	Slk
ENSMUSG00000025075	2.28972e-22	-0.388931	0.018	0.131	6.86641e-18	Habp2
ENSMUSG00000025076	1.05507e-26	0.42745	0.392	0.245	3.16395e-22	Casp7
ENSMUSG00000025083	2.75409e-53	-0.999465	0.081	0.332	8.25896e-49	Afap1l2
ENSMUSG00000025085	1.58915e-109	-1.24917	0.251	0.641	4.76556e-105	Ablim1
ENSMUSG00000025094	4.20248e-25	0.331499	0.2	0.097	1.26024e-20	Slc18a2
ENSMUSG00000025103	6.7855e-11	0.289833	0.375	0.292	2.03483e-06	Btbd1
ENSMUSG00000025104	9.24234e-83	0.714304	0.363	0.139	2.77159e-78	Hdgfl3
ENSMUSG00000025135	5.7434e-15	0.276466	0.166	0.092	1.72233e-10	Anapc11
ENSMUSG00000025137	6.79543e-55	-0.772724	0.068	0.325	2.03781e-50	Pcyt2
ENSMUSG00000025138	3.23948e-49	-0.773727	0.182	0.434	9.71456e-45	Sirt7
ENSMUSG00000025147	1.47523e-18	0.412297	0.406	0.295	4.42393e-14	Mob2
ENSMUSG00000025154	7.38929e-154	0.459016	0.147	0.019	2.2159e-149	Arhgap19
ENSMUSG00000025171	1.39344e-06	0.271791	0.215	0.161	0.0417864	Ubtd1
ENSMUSG00000025176	5.20863e-99	-1.49795	0.12	0.477	1.56196e-94	Hoga1
ENSMUSG00000025189	1.75051e-23	-0.394473	0.007	0.116	5.24943e-19	Cnnm1
ENSMUSG00000025190	5.23331e-13	-0.281992	0.059	0.148	1.56936e-08	Got1
ENSMUSG00000025194	6.23851e-100	-2.1598	0.099	0.455	1.87081e-95	Abcc2
ENSMUSG00000025195	7.9082e-09	0.307105	0.341	0.272	0.000237151	Dnmbp
ENSMUSG00000025196	9.11904e-25	-0.443579	0.036	0.167	2.73462e-20	Cpn1
ENSMUSG00000025199	6.60054e-16	-0.345416	0.166	0.299	1.97937e-11	Chuk
ENSMUSG00000025207	7.40061e-21	-0.338905	0.023	0.132	2.21929e-16	Sema4g
ENSMUSG00000025228	3.77091e-09	0.30877	0.292	0.22	0.000113082	Actr1a
ENSMUSG00000025231	3.35456e-30	-0.591409	0.301	0.488	1.00597e-25	Sufu
ENSMUSG00000025240	4.84011e-42	-0.735027	0.28	0.508	1.45145e-37	Sacm1l
ENSMUSG00000025243	1.70554e-75	-1.29308	0.118	0.421	5.11457e-71	Slc6a20b
ENSMUSG00000025246	3.81425e-48	0.591786	0.716	0.55	1.14382e-43	Tbl1x
ENSMUSG00000025278	1.99781e-28	0.479519	0.637	0.504	5.99102e-24	Flnb
ENSMUSG00000025283	8.95447e-23	-0.490418	0.194	0.361	2.68527e-18	Sat1
ENSMUSG00000025314	1.00213e-171	-1.94268	0.111	0.618	3.00519e-167	Ptprj
ENSMUSG00000025321	1.06246e-85	-1.34117	0.084	0.423	3.18611e-81	Itgb8
ENSMUSG00000025324	0	1.26599	0.377	0.032	0	Atp10a
ENSMUSG00000025347	3.10084e-15	-0.251212	0.025	0.111	9.2988e-11	Tmt1b
ENSMUSG00000025369	2.45979e-11	0.283886	0.467	0.382	7.37641e-07	Smarcc2
ENSMUSG00000025395	1.56642e-139	0.791462	0.261	0.06	4.69739e-135	Prim1
ENSMUSG00000025427	1.38055e-141	0.824789	0.339	0.088	4.13999e-137	Ark2c
ENSMUSG00000025428	3.36993e-15	-0.369182	0.312	0.456	1.01057e-10	Atp5f1a
ENSMUSG00000025453	1.52841e-36	-0.746445	0.242	0.457	4.58339e-32	Nnt
ENSMUSG00000025474	2.13329e-16	0.335093	0.161	0.086	6.39731e-12	Tubgcp2
ENSMUSG00000025477	3.40748e-103	0.895948	0.62	0.322	1.02184e-98	Inpp5a
ENSMUSG00000025486	7.05328e-48	-0.676498	0.062	0.293	2.11514e-43	Sirt3
ENSMUSG00000025497	3.61227e-17	-0.291936	0.04	0.143	1.08325e-12	Cdhr5
ENSMUSG00000025504	1.98759e-99	-1.29794	0.034	0.403	5.96038e-95	Eps8l2
ENSMUSG00000025533	1.42446e-31	-0.640451	0.068	0.24	4.27168e-27	Asl
ENSMUSG00000025545	5.58759e-110	-1.38358	0.165	0.554	1.67561e-105	Clybl
ENSMUSG00000025584	2.5851e-74	0.73405	0.784	0.54	7.75221e-70	Pde8a
ENSMUSG00000025597	4.37102e-173	0.573111	0.18	0.025	1.31078e-168	Klhl4
ENSMUSG00000025607	1.10421e-26	0.565474	0.499	0.368	3.31132e-22	Copg2
ENSMUSG00000025608	0	1.26888	0.543	0.112	0	Podxl
ENSMUSG00000025610	8.55148e-39	-0.842778	0.025	0.204	2.56442e-34	Map3k7cl
ENSMUSG00000025630	1.69824e-23	0.359778	0.225	0.119	5.09268e-19	Hprt
ENSMUSG00000025647	2.31929e-24	0.37463	0.206	0.104	6.95509e-20	Shisa5
ENSMUSG00000025702	1.47548e-32	-0.556141	0.166	0.367	4.42466e-28	Marchf8
ENSMUSG00000025726	2.03724e-31	-0.503667	0.015	0.162	6.10926e-27	Slc28a1
ENSMUSG00000025743	1.45486e-58	0.292395	0.113	0.025	4.36285e-54	Sdc3
ENSMUSG00000025747	1.00871e-109	0.898923	0.339	0.112	3.02491e-105	Tyms
ENSMUSG00000025758	3.70657e-103	0.482203	0.184	0.039	1.11153e-98	Plk4
ENSMUSG00000025762	1.12907e-40	-0.752838	0.287	0.509	3.38585e-36	Larp1b
ENSMUSG00000025766	1.08118e-12	-0.253624	0.061	0.151	3.24225e-08	D3Ertd751e
ENSMUSG00000025781	3.1358e-12	-0.291704	0.238	0.362	9.40364e-08	Atp5f1c
ENSMUSG00000025790	3.21787e-27	0.367036	0.606	0.424	9.64974e-23	Slco3a1
ENSMUSG00000025795	1.72544e-191	1.38393	0.775	0.403	5.17424e-187	Rassf3
ENSMUSG00000025809	1.62589e-89	0.842587	0.659	0.39	4.87571e-85	Itgb1
ENSMUSG00000025810	8.53797e-169	1.07629	0.793	0.38	2.56036e-164	Nrp1
ENSMUSG00000025812	3.49522e-204	-1.5984	0.36	0.809	1.04815e-199	Pard3
ENSMUSG00000025815	8.1637e-38	-0.598933	0.029	0.21	2.44813e-33	Dhtkd1
ENSMUSG00000025854	1.29e-26	-0.477928	0.04	0.182	3.86846e-22	Fam20c
ENSMUSG00000025860	6.02198e-88	0.923213	0.701	0.468	1.80587e-83	Xiap
ENSMUSG00000025862	2.10992e-63	0.786786	0.667	0.481	6.32722e-59	Stag2
ENSMUSG00000025871	3.17697e-20	-0.412282	0.145	0.293	9.52709e-16	4833439L19Rik
ENSMUSG00000025878	3.7401e-12	0.355629	0.394	0.313	1.12158e-07	Uimc1
ENSMUSG00000025880	1.15782e-15	-0.392413	0.213	0.351	3.47209e-11	Smad7
ENSMUSG00000025885	4.80282e-165	-2.11552	0.061	0.558	1.44027e-160	Myo5b
ENSMUSG00000025892	2.87715e-07	-1.17161	0.129	0.188	0.008628	Gria4
ENSMUSG00000025903	2.66151e-18	-0.384238	0.228	0.382	7.98134e-14	Lypla1
ENSMUSG00000025907	2.82853e-10	-0.274055	0.384	0.505	8.4822e-06	Rb1cc1
ENSMUSG00000025912	2.23644e-85	0.482744	0.163	0.037	6.70662e-81	Mybl1
ENSMUSG00000025920	8.11612e-115	-1.3299	0.142	0.547	2.43386e-110	Stau2
ENSMUSG00000025925	1.18964e-37	0.645047	0.394	0.238	3.56748e-33	Terf1
ENSMUSG00000025927	3.76791e-22	-0.758483	0.05	0.171	1.12992e-17	Tfap2b
ENSMUSG00000025937	2.02406e-91	-1.44418	0.153	0.488	6.06975e-87	Lactb2
ENSMUSG00000025939	4.83761e-16	-0.33929	0.294	0.449	1.4507e-11	Ube2w
ENSMUSG00000025949	8.60802e-16	-0.343813	0.18	0.317	2.58137e-11	Pikfyve
ENSMUSG00000025950	1.50155e-36	-0.750375	0.116	0.319	4.50285e-32	Idh1
ENSMUSG00000025959	3.20432e-305	1.51056	0.825	0.324	9.60913e-301	Klf7
ENSMUSG00000025968	6.92849e-12	-0.264396	0.251	0.381	2.07772e-07	Ndufs1
ENSMUSG00000025969	0	1.60776	0.72	0.182	0	Nrp2
ENSMUSG00000025978	1.64191e-34	0.323847	0.156	0.057	4.92375e-30	Rftn2
ENSMUSG00000025993	3.91743e-19	-0.441573	0.036	0.143	1.17476e-14	Slc40a1
ENSMUSG00000025997	1.20931e-38	-0.697128	0.045	0.236	3.62647e-34	Ikzf2
ENSMUSG00000026004	6.13764e-75	-0.9093	0.475	0.713	1.84055e-70	Kansl1l
ENSMUSG00000026014	7.23136e-133	0.961037	0.666	0.32	2.16854e-128	Raph1
ENSMUSG00000026020	9.86051e-12	0.268103	0.232	0.155	2.95697e-07	Nop58
ENSMUSG00000026028	3.02188e-12	-0.29151	0.198	0.316	9.062e-08	Trak2
ENSMUSG00000026029	3.68722e-42	0.604037	0.357	0.192	1.10572e-37	Casp8
ENSMUSG00000026031	1.15432e-13	-0.3449	0.379	0.508	3.46156e-09	Cflar
ENSMUSG00000026034	1.40934e-11	-0.281701	0.438	0.57	4.22634e-07	Clk1
ENSMUSG00000026062	3.32611e-28	-0.51207	0.016	0.151	9.97434e-24	Slc9a2
ENSMUSG00000026074	1.3748e-275	1.40596	0.859	0.381	4.12276e-271	Map4k4
ENSMUSG00000026077	2.52927e-44	-0.776177	0.022	0.221	7.58477e-40	Npas2
ENSMUSG00000026103	1.65982e-22	-0.640445	0.437	0.577	4.97747e-18	Gls
ENSMUSG00000026107	5.68604e-23	-0.436242	0.049	0.18	1.70513e-18	Nabp1
ENSMUSG00000026110	6.86378e-33	-0.647682	0.106	0.294	2.05831e-28	Mgat4a
ENSMUSG00000026121	5.1679e-245	0.679092	0.229	0.029	1.54975e-240	Sema4c
ENSMUSG00000026126	1.46743e-17	-0.388914	0.023	0.116	4.40054e-13	Ptpn18
ENSMUSG00000026131	9.47991e-64	-0.971491	0.48	0.706	2.84284e-59	Dst
ENSMUSG00000026134	4.03884e-283	1.57645	0.578	0.162	1.21117e-278	Prim2
ENSMUSG00000026155	1.21503e-17	-0.393906	0.25	0.4	3.64363e-13	Smap1
ENSMUSG00000026156	5.97834e-84	-1.43994	0.089	0.414	1.79278e-79	B3gat2
ENSMUSG00000026181	6.41143e-56	0.517038	0.26	0.101	1.92266e-51	Ppm1f
ENSMUSG00000026187	5.99023e-34	-0.550288	0.102	0.296	1.79635e-29	Xrcc5
ENSMUSG00000026189	6.34772e-45	-0.803693	0.043	0.254	1.90355e-40	Pecr
ENSMUSG00000026196	0	1.33364	0.406	0.044	0	Bard1
ENSMUSG00000026200	7.11089e-45	-0.699202	0.071	0.293	2.13241e-40	Glb1l
ENSMUSG00000026219	2.95148e-13	-0.278189	0.634	0.741	8.85091e-09	Trip12
ENSMUSG00000026220	1.16155e-19	-0.538142	0.014	0.111	3.48326e-15	Slc16a14
ENSMUSG00000026222	4.45439e-277	1.1999	0.576	0.142	1.33578e-272	Sp100
ENSMUSG00000026235	4.827e-21	0.383529	0.268	0.152	1.44752e-16	Epha4
ENSMUSG00000026238	2.97976e-10	0.256678	0.273	0.196	8.93571e-06	Ptma
ENSMUSG00000026255	8.80174e-37	-1.19763	0.05	0.226	2.63946e-32	Efhd1
ENSMUSG00000026259	8.10543e-42	-0.681544	0.043	0.245	2.43066e-37	Ngef
ENSMUSG00000026274	2.71118e-78	0.382671	0.125	0.025	8.13027e-74	Pask
ENSMUSG00000026276	3.66494e-07	0.279011	0.342	0.284	0.0109904	Septin2
ENSMUSG00000026281	1.40109e-08	0.255452	0.153	0.099	0.000420158	Dtymk
ENSMUSG00000026288	0	1.705	0.731	0.102	0	Inpp5d
ENSMUSG00000026305	2.69961e-50	0.62206	0.511	0.295	8.09558e-46	Lrrfip1
ENSMUSG00000026307	1.58498e-19	-0.338043	0.086	0.218	4.75302e-15	Scly
ENSMUSG00000026321	8.18168e-61	0.51742	0.2	0.063	2.45352e-56	Tnfrsf11a
ENSMUSG00000026335	6.24789e-17	-0.544739	0.512	0.629	1.87362e-12	Pam
ENSMUSG00000026341	1.00503e-15	0.398919	0.369	0.27	3.01389e-11	Actr3
ENSMUSG00000026343	1.68637e-15	-0.547581	0.022	0.104	5.0571e-11	Gpr39
ENSMUSG00000026348	2.92869e-40	-0.821825	0.036	0.226	8.78257e-36	Acmsd
ENSMUSG00000026353	2.75185e-15	-0.280551	0.284	0.433	8.25226e-11	Ubxn4
ENSMUSG00000026355	8.06059e-57	0.58398	0.22	0.078	2.41721e-52	Mcm6
ENSMUSG00000026380	1.89626e-99	-1.7619	0.127	0.496	5.68651e-95	Tfcp2l1
ENSMUSG00000026383	1.00204e-133	-1.50413	0.09	0.538	3.0049e-129	Epb41l5
ENSMUSG00000026398	1.56823e-196	0.566909	0.127	0.011	4.70282e-192	Nr5a2
ENSMUSG00000026425	1.04074e-242	1.34649	0.906	0.555	3.12098e-238	Srgap2
ENSMUSG00000026434	2.08748e-37	0.559728	0.399	0.24	6.25994e-33	Nucks1
ENSMUSG00000026447	9.21533e-260	1.03254	0.41	0.082	2.76349e-255	Pik3c2b
ENSMUSG00000026463	9.90911e-191	0.951226	0.434	0.111	2.97155e-186	Atp2b4
ENSMUSG00000026469	6.41828e-20	-0.418202	0.336	0.497	1.92471e-15	Xpr1
ENSMUSG00000026473	5.76138e-17	-0.317735	0.049	0.153	1.72772e-12	Glul
ENSMUSG00000026478	9.44452e-151	1.26697	0.702	0.362	2.83222e-146	Lamc1
ENSMUSG00000026483	2.79966e-24	-0.655781	0.034	0.161	8.39561e-20	Niban1
ENSMUSG00000026490	3.03765e-45	0.571616	0.739	0.6	9.10931e-41	Cdc42bpa
ENSMUSG00000026491	5.87289e-17	0.367793	0.325	0.22	1.76116e-12	Ahctf1
ENSMUSG00000026494	3.23784e-08	-1.25516	0.082	0.141	0.000970964	Kif26b
ENSMUSG00000026502	1.2004e-18	-0.388921	0.332	0.494	3.59977e-14	Desi2
ENSMUSG00000026510	5.54695e-24	-0.468518	0.125	0.286	1.66342e-19	Trp53bp2
ENSMUSG00000026519	3.2425e-27	0.272016	0.128	0.048	9.72362e-23	Tmem63a
ENSMUSG00000026554	6.52851e-25	-0.541932	0.454	0.603	1.95777e-20	Dcaf8
ENSMUSG00000026558	1.18512e-14	0.352208	0.201	0.12	3.55393e-10	Uck2
ENSMUSG00000026566	4.55313e-108	0.888325	0.554	0.256	1.36539e-103	Mpzl1
ENSMUSG00000026568	1.09731e-32	-0.576871	0.171	0.377	3.29061e-28	Mpc2
ENSMUSG00000026571	1.59507e-31	-0.544593	0.327	0.537	4.78329e-27	Dcaf6
ENSMUSG00000026575	1.00756e-14	-0.322515	0.166	0.292	3.02148e-10	Nme7
ENSMUSG00000026576	1.10671e-100	-1.28981	0.217	0.584	3.31882e-96	Atp1b1
ENSMUSG00000026587	3.51661e-96	0.428317	0.104	0.015	1.05456e-91	Astn1
ENSMUSG00000026604	1.55106e-28	0.258128	0.473	0.294	4.65132e-24	Ptpn14
ENSMUSG00000026605	0	1.30628	0.329	0.043	0	Cenpf
ENSMUSG00000026610	1.15273e-252	-3.28046	0.532	0.837	3.45682e-248	Esrrg
ENSMUSG00000026611	9.83043e-23	-0.375464	0.022	0.138	2.94795e-18	Spata17
ENSMUSG00000026623	5.9649e-29	-0.65406	0.294	0.477	1.78876e-24	Lpgat1
ENSMUSG00000026627	3.09509e-11	-0.273506	0.09	0.179	9.28156e-07	Pacc1
ENSMUSG00000026640	1.66699e-155	1.12188	0.684	0.32	4.99898e-151	Plxna2
ENSMUSG00000026643	1.32844e-21	0.387439	0.287	0.171	3.98372e-17	Nmt2
ENSMUSG00000026657	2.16468e-145	1.01141	0.584	0.235	6.49144e-141	Frmd4a
ENSMUSG00000026662	1.25093e-17	0.400719	0.234	0.141	3.75128e-13	Sephs1
ENSMUSG00000026664	1.95668e-38	-0.574711	0.047	0.24	5.86771e-34	Phyh
ENSMUSG00000026669	7.84973e-106	0.48815	0.153	0.028	2.35398e-101	Mcm10
ENSMUSG00000026683	0	0.606612	0.187	0.016	0	Nuf2
ENSMUSG00000026687	4.00646e-14	-0.258599	0.051	0.144	1.20146e-09	Aldh9a1
ENSMUSG00000026708	1.31057e-63	0.383814	0.145	0.036	3.93013e-59	Cenpl
ENSMUSG00000026721	3.03649e-94	-0.933524	0.57	0.79	9.10583e-90	Rabgap1l
ENSMUSG00000026726	1.24963e-97	-1.61606	0.086	0.439	3.74739e-93	Cubn
ENSMUSG00000026727	8.07422e-15	0.37732	0.487	0.385	2.4213e-10	Rsu1
ENSMUSG00000026728	1.42594e-25	0.280251	0.134	0.053	4.27609e-21	Vim
ENSMUSG00000026730	1.0494e-79	-1.69781	0.18	0.479	3.14696e-75	Pter
ENSMUSG00000026737	2.76424e-191	0.973757	0.723	0.273	8.2894e-187	Pip4k2a
ENSMUSG00000026740	5.64935e-23	0.456972	0.672	0.586	1.69413e-18	Dnajc1
ENSMUSG00000026743	1.30222e-16	0.28622	0.879	0.852	3.90509e-12	Mllt10
ENSMUSG00000026748	5.15057e-201	-2.12439	0.12	0.66	1.54455e-196	Plxdc2
ENSMUSG00000026749	2.50897e-13	0.263785	0.149	0.082	7.52389e-09	Nek6
ENSMUSG00000026768	1.03172e-45	0.319065	0.42	0.208	3.09392e-41	Itga8
ENSMUSG00000026773	2.10899e-07	-0.284713	0.124	0.194	0.00632445	Pfkfb3
ENSMUSG00000026778	6.68079e-31	0.434614	0.28	0.143	2.00343e-26	Prkcq
ENSMUSG00000026779	7.1787e-49	0.558919	0.222	0.086	2.15275e-44	Mastl
ENSMUSG00000026781	1.60685e-13	-0.304513	0.182	0.308	4.81861e-09	Acbd5
ENSMUSG00000026782	9.36628e-54	0.697294	0.499	0.289	2.80876e-49	Abi2
ENSMUSG00000026785	3.91422e-110	0.438387	0.131	0.02	1.1738e-105	Pkn3
ENSMUSG00000026788	8.59906e-18	-0.290489	0.053	0.165	2.57869e-13	Zbtb43
ENSMUSG00000026790	4.67995e-47	0.755153	0.459	0.28	1.40342e-42	Odf2
ENSMUSG00000026796	7.57531e-83	0.616119	0.316	0.108	2.27168e-78	Niban2
ENSMUSG00000026797	3.51741e-136	0.860848	0.368	0.106	1.0548e-131	Stxbp1
ENSMUSG00000026812	1.33485e-11	-0.255543	0.175	0.289	4.00295e-07	Tsc1
ENSMUSG00000026814	0	1.86427	0.837	0.177	0	Eng
ENSMUSG00000026819	8.88278e-63	0.725053	0.346	0.155	2.66377e-58	Slc25a25
ENSMUSG00000026832	3.48513e-21	-0.52578	0.02	0.126	1.04512e-16	Cytip
ENSMUSG00000026839	1.25195e-27	-0.633763	0.187	0.367	3.75436e-23	Upp2
ENSMUSG00000026854	3.86994e-26	-0.466891	0.058	0.204	1.16052e-21	Usp20
ENSMUSG00000026858	1.78526e-16	-0.310299	0.052	0.156	5.35365e-12	Miga2
ENSMUSG00000026866	4.05988e-38	-0.908839	0.035	0.214	1.21748e-33	Kynu
ENSMUSG00000026870	2.84661e-22	-0.328301	0.016	0.127	8.5364e-18	Cutal
ENSMUSG00000026872	1.5062e-59	-1.7951	0.398	0.611	4.51678e-55	Zeb2
ENSMUSG00000026873	1.6247e-109	0.367654	0.109	0.015	4.87215e-105	Phf19
ENSMUSG00000026883	2.54909e-37	0.533797	0.438	0.266	7.64422e-33	Dab2ip
ENSMUSG00000026888	1.04215e-28	-0.738194	0.031	0.174	3.12521e-24	Grb14
ENSMUSG00000026890	3.44009e-166	0.39385	0.109	0.01	1.03161e-161	Lhx6
ENSMUSG00000026893	5.77992e-19	-0.400426	0.028	0.131	1.73328e-14	Gca
ENSMUSG00000026914	8.26727e-09	0.280022	0.332	0.262	0.000247919	Psmd14
ENSMUSG00000026915	3.67507e-25	-0.531741	0.511	0.654	1.10208e-20	Strbp
ENSMUSG00000026921	0	2.59762	0.966	0.159	0	Egfl7
ENSMUSG00000026922	1.02557e-57	0.307364	0.104	0.022	3.07548e-53	Agpat2
ENSMUSG00000026923	1.65813e-84	0.506813	0.227	0.063	4.9724e-80	Notch1
ENSMUSG00000026932	2.26298e-59	-0.917241	0.104	0.376	6.78621e-55	Nacc2
ENSMUSG00000026946	1.85271e-31	0.321116	0.165	0.066	5.55591e-27	Nmi
ENSMUSG00000026970	7.47502e-254	1.2789	0.976	0.727	2.24161e-249	Rbms1
ENSMUSG00000026971	3.80448e-147	-2.15535	0.14	0.576	1.14089e-142	Itgb6
ENSMUSG00000026976	1.0809e-125	-1.55359	0.053	0.482	3.24141e-121	Pax8
ENSMUSG00000026977	8.40831e-08	0.26183	0.452	0.403	0.00252149	Marchf7
ENSMUSG00000026987	1.35334e-15	0.284769	0.822	0.762	4.0584e-11	Baz2b
ENSMUSG00000026991	9.86746e-26	-0.542091	0.658	0.734	2.95905e-21	Pkp4
ENSMUSG00000026994	8.49785e-36	-0.8078	0.088	0.279	2.54833e-31	Galnt3
ENSMUSG00000027002	3.13469e-17	0.356526	0.617	0.539	9.4003e-13	Nckap1
ENSMUSG00000027010	2.88311e-49	-0.869152	0.168	0.418	8.64588e-45	Slc25a12
ENSMUSG00000027011	1.10892e-07	0.257686	0.308	0.242	0.00332542	Ube2e3
ENSMUSG00000027016	3.90948e-33	-0.782785	0.066	0.242	1.17237e-28	Zfp385b
ENSMUSG00000027018	3.08549e-63	0.780879	0.369	0.171	9.25276e-59	Hat1
ENSMUSG00000027035	1.17115e-29	-0.612955	0.275	0.47	3.51205e-25	Cers6
ENSMUSG00000027070	6.91376e-120	-2.38157	0.41	0.68	2.0733e-115	Lrp2
ENSMUSG00000027074	0	1.307	0.484	0.069	0	Slc43a3
ENSMUSG00000027087	1.03758e-13	-0.374142	0.376	0.505	3.11148e-09	Itgav
ENSMUSG00000027099	1.1745e-12	-0.273686	0.124	0.229	3.5221e-08	Mtx2
ENSMUSG00000027109	3.05812e-29	0.513409	0.434	0.287	9.1707e-25	Sp3
ENSMUSG00000027115	2.9548e-255	0.866488	0.271	0.039	8.86086e-251	Kif18a
ENSMUSG00000027160	2.78713e-27	0.399682	0.229	0.115	8.35805e-23	Ccdc34
ENSMUSG00000027173	9.57234e-23	-0.392166	0.024	0.142	2.87055e-18	Depdc7
ENSMUSG00000027187	1.39435e-27	-0.491652	0.119	0.297	4.18137e-23	Cat
ENSMUSG00000027195	6.40714e-09	0.257434	0.236	0.17	0.000192137	Hsd17b12
ENSMUSG00000027199	8.7244e-31	-0.872433	0.292	0.462	2.61627e-26	Gatm
ENSMUSG00000027200	2.49098e-206	0.526372	0.585	0.178	7.46995e-202	Sema6d
ENSMUSG00000027201	3.03893e-72	0.735129	0.409	0.185	9.11314e-68	Myef2
ENSMUSG00000027203	4.87961e-41	0.394088	0.156	0.054	1.4633e-36	Dut
ENSMUSG00000027207	9.08902e-09	-0.255163	0.209	0.307	0.000272562	Galk2
ENSMUSG00000027210	0	1.96442	0.991	0.482	0	Meis2
ENSMUSG00000027215	2.31701e-24	-0.39003	0.017	0.138	6.94824e-20	Cd82
ENSMUSG00000027217	0	1.9748	0.831	0.199	0	Tspan18
ENSMUSG00000027227	2.09657e-78	-1.16479	0.112	0.438	6.2872e-74	Sord
ENSMUSG00000027233	4.82093e-33	0.360316	0.121	0.04	1.4457e-28	Patl2
ENSMUSG00000027242	1.02477e-210	1.12349	0.403	0.098	3.07309e-206	Wdr76
ENSMUSG00000027276	5.93274e-07	-0.296966	0.069	0.125	0.0177911	Jag1
ENSMUSG00000027287	5.15286e-35	-0.561535	0.116	0.317	1.54524e-30	Snap23
ENSMUSG00000027288	9.06038e-12	-0.254736	0.238	0.362	2.71703e-07	Zfp106
ENSMUSG00000027293	0	1.32388	0.593	0.142	0	Ehd4
ENSMUSG00000027303	6.28614e-46	0.606229	0.625	0.446	1.88509e-41	Ptpra
ENSMUSG00000027306	0	1.34853	0.405	0.069	0	Nusap1
ENSMUSG00000027309	3.22088e-20	-0.375164	0.747	0.804	9.65877e-16	Dnaaf9
ENSMUSG00000027315	4.06504e-18	-0.308591	0.015	0.106	1.21903e-13	Spint1
ENSMUSG00000027323	9.88575e-125	0.693476	0.225	0.049	2.96454e-120	Rad51
ENSMUSG00000027326	0	1.72171	0.518	0.051	0	Knl1
ENSMUSG00000027330	1.18116e-71	0.485251	0.143	0.033	3.54205e-67	Cdc25b
ENSMUSG00000027331	2.3003e-158	0.732671	0.229	0.042	6.89815e-154	Knstrn
ENSMUSG00000027332	3.81455e-28	-0.502302	0.088	0.253	1.14391e-23	Ivd
ENSMUSG00000027333	4.664e-44	0.298843	0.119	0.033	1.39864e-39	Smox
ENSMUSG00000027340	9.07982e-67	0.729828	0.402	0.188	2.72286e-62	Slc23a2
ENSMUSG00000027346	4.3824e-07	-0.274645	0.228	0.312	0.0131419	Gpcpd1
ENSMUSG00000027351	1.43898e-75	0.841389	0.585	0.344	4.3152e-71	Spred1
ENSMUSG00000027356	5.00597e-32	-0.509837	0.04	0.205	1.50119e-27	Fermt1
ENSMUSG00000027359	6.10162e-93	-1.83902	0.18	0.514	1.82975e-88	Slc27a2
ENSMUSG00000027361	4.18957e-14	0.376943	0.287	0.198	1.25637e-09	Gabpb1
ENSMUSG00000027363	1.16179e-12	-0.319319	0.231	0.354	3.48398e-08	Usp8
ENSMUSG00000027365	2.53758e-18	-0.568607	0.622	0.716	7.60971e-14	Trpm7
ENSMUSG00000027367	3.2267e-15	-0.343754	0.171	0.299	9.67622e-11	Stard7
ENSMUSG00000027375	8.07216e-14	-0.423176	0.072	0.166	2.42068e-09	Mal
ENSMUSG00000027379	0	1.04587	0.314	0.026	0	Bub1
ENSMUSG00000027381	7.24149e-18	0.340068	0.162	0.083	2.17158e-13	Bcl2l11
ENSMUSG00000027397	1.13358e-12	0.27591	0.155	0.09	3.39939e-08	Slc20a1
ENSMUSG00000027435	8.72339e-158	0.600261	0.222	0.039	2.61597e-153	Cd93
ENSMUSG00000027452	3.54015e-61	-1.11381	0.061	0.328	1.06162e-56	Acss1
ENSMUSG00000027454	1.99465e-31	0.319139	0.118	0.04	5.98156e-27	Gins1
ENSMUSG00000027469	0	1.4645	0.424	0.041	0	Tpx2
ENSMUSG00000027474	3.06415e-284	0.673642	0.245	0.028	9.18877e-280	Ccm2l
ENSMUSG00000027479	2.94718e-20	0.32051	0.244	0.139	8.838e-16	Mapre1
ENSMUSG00000027488	2.86894e-38	-0.627209	0.06	0.254	8.60338e-34	Snta1
ENSMUSG00000027490	1.78638e-67	0.308801	0.105	0.02	5.35701e-63	E2f1
ENSMUSG00000027496	1.46191e-85	0.290402	0.103	0.016	4.38398e-81	Aurka
ENSMUSG00000027499	7.18734e-10	-0.302183	0.121	0.208	2.15534e-05	Pkia
ENSMUSG00000027506	6.79858e-66	-0.873621	0.079	0.371	2.03876e-61	Tpd52
ENSMUSG00000027513	3.87906e-29	-0.72938	0.32	0.495	1.16325e-24	Pck1
ENSMUSG00000027522	7.91572e-11	-0.282656	0.242	0.357	2.37377e-06	Stx16
ENSMUSG00000027523	5.29211e-27	0.487274	0.527	0.386	1.587e-22	Gnas
ENSMUSG00000027531	6.00796e-15	-0.279557	0.068	0.172	1.80167e-10	Impa1
ENSMUSG00000027540	8.48022e-19	0.358644	0.31	0.2	2.54305e-14	Ptpn1
ENSMUSG00000027544	7.16767e-20	-0.383191	0.021	0.123	2.14944e-15	Nfatc2
ENSMUSG00000027562	1.42215e-16	-0.396962	0.084	0.2	4.26475e-12	Car2
ENSMUSG00000027583	5.13381e-202	1.1492	0.62	0.211	1.53953e-197	Zbtb46
ENSMUSG00000027593	3.12136e-82	0.804329	0.697	0.457	9.36032e-78	Raly
ENSMUSG00000027598	2.77498e-17	-0.32285	0.476	0.634	8.32162e-13	Itch
ENSMUSG00000027601	1.76531e-14	-0.277413	0.102	0.215	5.29381e-10	Mtfr1
ENSMUSG00000027605	1.4051e-62	-1.07698	0.088	0.365	4.21363e-58	Acss2
ENSMUSG00000027610	2.0313e-21	-0.380418	0.046	0.17	6.09147e-17	Gss
ENSMUSG00000027615	3.88889e-11	-0.283229	0.097	0.185	1.1662e-06	Hps3
ENSMUSG00000027624	1.00925e-89	-1.1796	0.039	0.38	3.02653e-85	Epb41l1
ENSMUSG00000027630	8.59818e-25	0.476541	0.667	0.565	2.57842e-20	Tbl1xr1
ENSMUSG00000027634	1.1493e-16	-0.332517	0.129	0.258	3.44652e-12	Ndrg3
ENSMUSG00000027641	2.90516e-241	1.23341	0.469	0.118	8.712e-237	Rbl1
ENSMUSG00000027654	1.35018e-198	0.397934	0.11	0.009	4.04891e-194	Fam83d
ENSMUSG00000027669	1.1441e-116	0.649129	0.327	0.095	3.43094e-112	Gnb4
ENSMUSG00000027678	6.56289e-49	0.635561	0.719	0.566	1.96808e-44	Ncoa3
ENSMUSG00000027684	7.16485e-32	-2.16694	0.328	0.466	2.1486e-27	Mecom
ENSMUSG00000027690	1.08895e-38	-0.838075	0.082	0.28	3.26555e-34	Slc2a2
ENSMUSG00000027698	2.69232e-57	-1.157	0.143	0.41	8.07374e-53	Nceh1
ENSMUSG00000027699	5.67591e-307	1.16332	0.363	0.059	1.70209e-302	Ect2
ENSMUSG00000027706	9.04312e-13	-0.288874	0.297	0.434	2.71185e-08	Sec62
ENSMUSG00000027709	2.35235e-31	-0.50772	0.058	0.228	7.05422e-27	Mccc1
ENSMUSG00000027716	0	1.49409	0.523	0.08	0	Trpc3
ENSMUSG00000027722	3.53519e-18	0.378272	0.476	0.362	1.06013e-13	Afg2a
ENSMUSG00000027763	1.55482e-15	0.260485	0.634	0.558	4.66258e-11	Mbnl1
ENSMUSG00000027775	5.36388e-12	-0.265647	0.062	0.147	1.60852e-07	Mfsd1
ENSMUSG00000027782	4.8347e-24	0.482266	0.556	0.436	1.44983e-19	Kpna4
ENSMUSG00000027784	2.9262e-13	-0.421926	0.166	0.279	8.7751e-09	Ppm1l
ENSMUSG00000027799	1.7579e-48	0.403519	0.772	0.541	5.27158e-44	Nbea
ENSMUSG00000027800	9.88311e-27	0.267266	0.125	0.047	2.96375e-22	Tm4sf1
ENSMUSG00000027803	1.23431e-34	0.538102	0.714	0.588	3.70145e-30	Wwtr1
ENSMUSG00000027820	2.48991e-27	-0.632308	0.058	0.209	7.46673e-23	Mme
ENSMUSG00000027822	2.065e-16	-0.322408	0.117	0.242	6.19252e-12	Slc33a1
ENSMUSG00000027831	6.5061e-126	-1.67881	0.105	0.524	1.95105e-121	Veph1
ENSMUSG00000027860	1.13893e-36	0.468671	0.236	0.108	3.41541e-32	Vangl1
ENSMUSG00000027870	3.38478e-23	-0.587276	0.084	0.228	1.01503e-18	Hao2
ENSMUSG00000027875	1.18156e-10	-0.776485	0.071	0.145	3.54327e-06	Hmgcs2
ENSMUSG00000027878	1.38943e-42	-0.686231	0.136	0.364	4.16661e-38	Notch2
ENSMUSG00000027879	2.5027e-62	-0.758237	0.625	0.783	7.50508e-58	Sec22b
ENSMUSG00000027883	2.97788e-18	0.259065	0.12	0.054	8.93007e-14	Gpsm2
ENSMUSG00000027887	1.47055e-20	-0.311452	0.018	0.124	4.40987e-16	Sypl2
ENSMUSG00000027931	2.36152e-228	0.797257	0.317	0.055	7.08173e-224	Npr1
ENSMUSG00000027933	3.30093e-13	0.323529	0.243	0.159	9.89882e-09	Ints3
ENSMUSG00000027940	5.81538e-127	1.04682	0.69	0.387	1.74392e-122	Tpm3
ENSMUSG00000027942	3.26378e-13	-0.280279	0.123	0.231	9.78742e-09	4933434E20Rik
ENSMUSG00000027959	6.94969e-63	0.38352	0.149	0.038	2.08407e-58	Sass6
ENSMUSG00000027981	3.07799e-13	-0.300753	0.088	0.187	9.23027e-09	Rnpc3
ENSMUSG00000027984	9.09025e-18	-0.360034	0.101	0.228	2.72598e-13	Hadh
ENSMUSG00000027993	5.65039e-29	-0.592213	0.21	0.401	1.69444e-24	Trim2
ENSMUSG00000028007	2.95172e-34	-0.59698	0.18	0.388	8.85161e-30	Snx7
ENSMUSG00000028013	3.44395e-23	-0.420447	0.096	0.246	1.03277e-18	Ppa2
ENSMUSG00000028017	9.46223e-36	-2.33644	0.129	0.328	2.83753e-31	Egf
ENSMUSG00000028018	5.30103e-11	0.317187	0.213	0.142	1.58967e-06	Gstcd
ENSMUSG00000028019	1.37168e-65	-1.13157	0.051	0.329	4.11338e-61	Pdgfc
ENSMUSG00000028028	3.9495e-29	0.299895	0.168	0.069	1.18437e-24	Alpk1
ENSMUSG00000028037	5.01735e-79	0.488116	0.169	0.04	1.5046e-74	Ifi44
ENSMUSG00000028041	3.32079e-46	0.350068	0.161	0.052	9.9584e-42	Adam15
ENSMUSG00000028059	7.97326e-35	0.547874	0.483	0.321	2.39102e-30	Arhgef2
ENSMUSG00000028064	5.57989e-39	-0.594007	0.022	0.202	1.6733e-34	Sema4a
ENSMUSG00000028066	1.0116e-42	0.423301	0.168	0.059	3.0336e-38	Pmf1
ENSMUSG00000028068	0	1.5157	0.402	0.022	0	Iqgap3
ENSMUSG00000028073	7.16506e-34	0.31643	0.225	0.098	2.14866e-29	Pear1
ENSMUSG00000028078	0	1.33834	0.423	0.063	0	Dclk2
ENSMUSG00000028080	1.43828e-85	-1.09485	0.501	0.756	4.31311e-81	Lrba
ENSMUSG00000028093	4.53172e-24	-0.366425	0.025	0.151	1.35897e-19	Acp6
ENSMUSG00000028096	2.04219e-15	-0.276389	0.055	0.156	6.12411e-11	Gpr89
ENSMUSG00000028121	6.03769e-13	-0.522718	0.086	0.177	1.81058e-08	Bcar3
ENSMUSG00000028124	6.51428e-22	-0.489815	0.15	0.304	1.9535e-17	Gclm
ENSMUSG00000028125	8.22518e-17	-0.374245	0.022	0.112	2.46657e-12	Abca4
ENSMUSG00000028127	3.84044e-52	-0.779326	0.222	0.486	1.15167e-47	Abcd3
ENSMUSG00000028145	2.13626e-12	-0.257353	0.059	0.144	6.40623e-08	Them4
ENSMUSG00000028149	1.69223e-44	0.615436	0.601	0.428	5.07465e-40	Rap1gds1
ENSMUSG00000028150	3.31694e-24	-0.39455	0.017	0.138	9.94683e-20	Rorc
ENSMUSG00000028152	3.63178e-71	0.783241	0.625	0.372	1.0891e-66	Tspan5
ENSMUSG00000028161	3.42119e-53	0.587958	0.874	0.793	1.02595e-48	Ppp3ca
ENSMUSG00000028163	5.37847e-41	0.525234	0.521	0.331	1.6129e-36	Nfkb1
ENSMUSG00000028164	1.13575e-73	-1.08785	0.177	0.488	3.40588e-69	Manba
ENSMUSG00000028167	5.20952e-36	-0.584599	0.047	0.23	1.56223e-31	Bdh2
ENSMUSG00000028173	1.28785e-80	-1.00694	0.306	0.615	3.86201e-76	Wls
ENSMUSG00000028175	0	0.879791	0.229	0.017	0	Depdc1a
ENSMUSG00000028179	3.31791e-37	-0.609764	0.036	0.218	9.94976e-33	Cth
ENSMUSG00000028180	1.98863e-16	-0.344054	0.281	0.431	5.96352e-12	Zranb2
ENSMUSG00000028184	1.69139e-208	1.46785	0.834	0.48	5.07214e-204	Adgrl2
ENSMUSG00000028194	1.44416e-63	-1.01343	0.168	0.455	4.33074e-59	Ddah1
ENSMUSG00000028197	8.88594e-59	0.40307	0.142	0.037	2.66471e-54	Col24a1
ENSMUSG00000028199	1.70443e-25	-0.431087	0.065	0.215	5.11124e-21	Cryz
ENSMUSG00000028212	3.86157e-37	0.422732	0.165	0.063	1.15801e-32	Ccne2
ENSMUSG00000028223	2.14616e-15	-0.305624	0.091	0.203	6.43592e-11	Decr1
ENSMUSG00000028229	3.90767e-34	-0.571294	0.195	0.404	1.17183e-29	Rmdn1
ENSMUSG00000028247	2.12884e-13	-0.280299	0.089	0.19	6.38396e-09	Coq3
ENSMUSG00000028248	9.03636e-46	-0.606219	0.457	0.671	2.70982e-41	Pnisr
ENSMUSG00000028266	5.76092e-19	-0.374437	0.094	0.225	1.72759e-14	Lmo4
ENSMUSG00000028274	2.60743e-08	0.29596	0.439	0.379	0.000781917	Rngtt
ENSMUSG00000028282	1.03752e-42	0.532643	0.258	0.116	3.11132e-38	Casp8ap2
ENSMUSG00000028289	4.95172e-19	-0.589069	0.027	0.128	1.48492e-14	Epha7
ENSMUSG00000028292	1.33346e-21	-0.388554	0.141	0.298	3.99878e-17	Rars2
ENSMUSG00000028307	2.8327e-45	-0.73399	0.394	0.621	8.49471e-41	Aldob
ENSMUSG00000028312	0	1.26839	0.427	0.059	0	Smc2
ENSMUSG00000028333	4.43402e-83	0.653256	0.299	0.104	1.32967e-78	Anp32b
ENSMUSG00000028339	1.03346e-120	0.882349	0.455	0.159	3.09913e-116	Col15a1
ENSMUSG00000028345	7.01015e-16	0.388662	0.283	0.188	2.1022e-11	Tex10
ENSMUSG00000028357	4.05502e-64	-0.894241	0.039	0.313	1.21602e-59	Kif12
ENSMUSG00000028358	1.78612e-31	-0.594097	0.376	0.572	5.35621e-27	Zfp618
ENSMUSG00000028369	4.09773e-17	-0.649902	0.046	0.147	1.22883e-12	Svep1
ENSMUSG00000028370	1.14949e-23	-0.658589	0.096	0.239	3.4471e-19	Pappa
ENSMUSG00000028373	4.20438e-15	-0.46637	0.073	0.174	1.26081e-10	Astn2
ENSMUSG00000028382	4.08554e-43	0.543329	0.595	0.415	1.22517e-38	Ptbp3
ENSMUSG00000028383	1.22467e-20	-0.3634	0.054	0.179	3.67254e-16	Hsdl2
ENSMUSG00000028385	4.31385e-26	-0.458985	0.108	0.276	1.29364e-21	Snx30
ENSMUSG00000028399	1.45103e-278	-2.49702	0.401	0.846	4.35135e-274	Ptprd
ENSMUSG00000028402	4.76742e-138	0.954377	0.527	0.209	1.42965e-133	Mpdz
ENSMUSG00000028405	4.98747e-20	-0.403851	0.15	0.302	1.49564e-15	Aco1
ENSMUSG00000028412	5.06029e-31	0.454573	0.482	0.321	1.51748e-26	Slc44a1
ENSMUSG00000028433	3.59102e-13	0.33956	0.521	0.442	1.07688e-08	Ubap2
ENSMUSG00000028434	4.22758e-21	-0.481413	0.027	0.137	1.26777e-16	Epb41l4b
ENSMUSG00000028438	3.91137e-115	0.935873	0.417	0.153	1.17294e-110	Kif24
ENSMUSG00000028439	1.5841e-149	1.10323	0.519	0.19	4.75041e-145	Fam219a
ENSMUSG00000028456	6.10607e-17	-0.534793	0.098	0.215	1.83109e-12	Unc13b
ENSMUSG00000028461	7.61763e-24	-0.43495	0.075	0.221	2.28437e-19	Ccdc107
ENSMUSG00000028487	2.77908e-80	-2.21477	0.17	0.465	8.33392e-76	Bnc2
ENSMUSG00000028488	2.96835e-62	-1.33952	0.062	0.333	8.90149e-58	Sh3gl2
ENSMUSG00000028496	4.28632e-18	-0.616951	0.302	0.44	1.28538e-13	Mllt3
ENSMUSG00000028514	2.71824e-26	-0.494219	0.346	0.537	8.15146e-22	Usp24
ENSMUSG00000028517	0	1.92686	0.894	0.348	0	Plpp3
ENSMUSG00000028518	3.38716e-99	-1.21962	0.069	0.44	1.01574e-94	Prkaa2
ENSMUSG00000028519	7.19514e-35	-0.693634	0.043	0.218	2.15768e-30	Dab1
ENSMUSG00000028522	1.4312e-13	0.347118	0.471	0.378	4.2919e-09	Mier1
ENSMUSG00000028525	3.41989e-52	0.712061	0.438	0.239	1.02556e-47	Pde4b
ENSMUSG00000028527	1.24632e-36	-0.659899	0.023	0.195	3.73747e-32	Ak4
ENSMUSG00000028528	1.10864e-59	-1.01574	0.031	0.286	3.32458e-55	Dnajc6
ENSMUSG00000028530	1.06025e-12	0.290901	0.525	0.439	3.17948e-08	Jak1
ENSMUSG00000028532	2.73816e-35	-0.667981	0.358	0.562	8.2112e-31	Cachd1
ENSMUSG00000028538	2.84226e-27	-0.497363	0.274	0.471	8.52337e-23	St3gal3
ENSMUSG00000028544	5.16855e-19	-0.277037	0.014	0.109	1.54995e-14	Slc5a9
ENSMUSG00000028552	1.68173e-14	0.377989	0.472	0.383	5.04317e-10	Eps15
ENSMUSG00000028556	5.85655e-76	-1.06632	0.118	0.437	1.75626e-71	Dock7
ENSMUSG00000028559	2.42125e-36	-0.638087	0.449	0.638	7.26084e-32	Osbpl9
ENSMUSG00000028572	2.10513e-31	-0.442038	0.029	0.187	6.31285e-27	Hook1
ENSMUSG00000028573	6.3255e-138	-2.0758	0.22	0.61	1.89689e-133	Fggy
ENSMUSG00000028576	3.03852e-28	-0.456861	0.179	0.37	9.11192e-24	Ift74
ENSMUSG00000028587	4.76855e-12	0.250717	0.131	0.071	1.42999e-07	Orc1
ENSMUSG00000028600	1.87136e-70	-1.0252	0.209	0.506	5.61183e-66	Podn
ENSMUSG00000028601	4.59994e-39	-0.542864	0.016	0.195	1.37943e-34	Echdc2
ENSMUSG00000028603	2.41055e-79	-1.34933	0.058	0.37	7.22877e-75	Scp2
ENSMUSG00000028607	2.70141e-15	-0.291951	0.038	0.129	8.10099e-11	Cpt2
ENSMUSG00000028614	6.59442e-44	0.487581	0.207	0.081	1.97753e-39	Ndc1
ENSMUSG00000028633	4.15154e-14	0.315073	0.173	0.1	1.24496e-09	Ctps
ENSMUSG00000028634	1.58907e-133	0.973094	0.536	0.204	4.76532e-129	Hivep3
ENSMUSG00000028637	5.48476e-24	-0.382092	0.013	0.128	1.64477e-19	Ccdc30
ENSMUSG00000028649	1.76033e-195	0.922546	0.986	0.925	5.27887e-191	Macf1
ENSMUSG00000028664	1.31959e-26	-0.809132	0.021	0.15	3.95718e-22	Ephb2
ENSMUSG00000028676	2.34003e-15	0.367285	0.397	0.302	7.01729e-11	Srsf10
ENSMUSG00000028677	2.60121e-18	0.510706	0.216	0.125	7.80049e-14	Rnf220
ENSMUSG00000028678	1.58894e-263	0.642538	0.185	0.018	4.7649e-259	Kif2c
ENSMUSG00000028692	5.79667e-23	-0.568748	0.326	0.487	1.73831e-18	Akr1a1
ENSMUSG00000028693	2.69643e-35	0.573029	0.346	0.196	8.08606e-31	Nasp
ENSMUSG00000028702	5.01532e-123	0.590731	0.202	0.041	1.504e-118	Rad54l
ENSMUSG00000028712	1.4639e-44	-0.819946	0.068	0.287	4.38996e-40	Cyp4a31
ENSMUSG00000028715	3.10954e-15	-0.388409	0.062	0.163	9.3249e-11	Cyp4a14
ENSMUSG00000028716	6.0501e-14	-0.3123	0.091	0.196	1.81431e-09	Pdzk1ip1
ENSMUSG00000028717	5.64402e-171	0.45716	0.165	0.021	1.69253e-166	Tal1
ENSMUSG00000028718	0	1.2671	0.391	0.035	0	Stil
ENSMUSG00000028744	6.74811e-14	-0.254818	0.074	0.173	2.02362e-09	Slc66a1
ENSMUSG00000028745	1.27645e-16	0.35822	0.447	0.34	3.82783e-12	Capzb
ENSMUSG00000028755	6.05865e-11	-0.376432	0.205	0.305	1.81687e-06	Cda
ENSMUSG00000028759	4.08169e-08	0.313357	0.395	0.338	0.00122402	Hp1bp3
ENSMUSG00000028763	0	1.64467	0.784	0.222	0	Hspg2
ENSMUSG00000028766	2.52115e-43	-0.979194	0.038	0.24	7.56043e-39	Alpl
ENSMUSG00000028771	2.36078e-126	1.05959	0.593	0.278	7.07952e-122	Ptpn12
ENSMUSG00000028780	5.08732e-51	-0.9543	0.08	0.322	1.52559e-46	Sema3c
ENSMUSG00000028788	6.18059e-12	0.336049	0.434	0.349	1.85343e-07	Ptp4a2
ENSMUSG00000028790	6.95257e-29	0.471396	0.563	0.419	2.08494e-24	Khdrbs1
ENSMUSG00000028796	2.12488e-14	-0.367976	0.239	0.375	6.3721e-10	Phc2
ENSMUSG00000028800	5.48986e-08	0.256799	0.25	0.188	0.0016463	Hdac1
ENSMUSG00000028832	5.25031e-68	0.491929	0.18	0.051	1.57446e-63	Stmn1
ENSMUSG00000028849	1.33904e-55	0.522892	0.251	0.094	4.01551e-51	Map7d1
ENSMUSG00000028854	8.57511e-11	0.329891	0.371	0.292	2.5715e-06	Slc9a1
ENSMUSG00000028863	4.40783e-20	0.356256	0.254	0.15	1.32182e-15	Meaf6
ENSMUSG00000028868	3.76954e-161	1.12687	0.795	0.474	1.13041e-156	Wasf2
ENSMUSG00000028873	0	0.777277	0.25	0.022	0	Cdca8
ENSMUSG00000028879	1.92784e-17	0.351528	0.261	0.162	5.78121e-13	Stx12
ENSMUSG00000028884	9.30188e-60	0.322679	0.101	0.02	2.78945e-55	Rpa2
ENSMUSG00000028893	7.19632e-15	-0.300937	0.062	0.163	2.15803e-10	Sesn2
ENSMUSG00000028894	4.26199e-10	-0.288486	0.234	0.338	1.27808e-05	Inpp5b
ENSMUSG00000028896	2.95805e-16	0.330066	0.154	0.081	8.87059e-12	Rcc1
ENSMUSG00000028906	1.58525e-185	-1.87976	0.201	0.688	4.75386e-181	Epb41
ENSMUSG00000028909	0	1.40154	0.603	0.12	0	Ptpru
ENSMUSG00000028911	1.22692e-15	0.426315	0.38	0.286	3.6793e-11	Srsf4
ENSMUSG00000028920	1.08433e-07	0.283095	0.345	0.282	0.0032517	Fbxo42
ENSMUSG00000028926	3.01345e-25	-0.854987	0.089	0.235	9.03673e-21	Cdk14
ENSMUSG00000028943	1.99558e-28	-0.455534	0.023	0.163	5.98436e-24	Espn
ENSMUSG00000028944	7.39525e-102	-1.48795	0.158	0.524	2.21769e-97	Prkag2
ENSMUSG00000028959	1.41973e-13	-0.256614	0.046	0.133	4.25748e-09	Fastk
ENSMUSG00000028960	5.32297e-17	-0.373912	0.37	0.528	1.59625e-12	Ube4b
ENSMUSG00000028967	9.00387e-81	-1.70964	0.133	0.446	2.70008e-76	Errfi1
ENSMUSG00000028975	1.30001e-17	-0.380109	0.32	0.473	3.89847e-13	Pex14
ENSMUSG00000028976	1.85328e-19	-0.352017	0.016	0.114	5.55762e-15	Slc2a5
ENSMUSG00000028977	5.43906e-40	-0.804774	0.042	0.234	1.63106e-35	Casz1
ENSMUSG00000028978	7.24944e-216	0.518708	0.185	0.021	2.17396e-211	Nos3
ENSMUSG00000028980	5.20817e-23	-0.377951	0.023	0.141	1.56183e-18	H6pd
ENSMUSG00000028986	8.66588e-23	-0.469573	0.169	0.328	2.59872e-18	Klhl7
ENSMUSG00000028988	2.01011e-19	0.434782	0.26	0.158	6.02792e-15	Ctnnbip1
ENSMUSG00000028991	1.34929e-16	-0.402665	0.265	0.413	4.04626e-12	Mtor
ENSMUSG00000029009	4.8096e-19	-0.331063	0.038	0.147	1.4423e-14	Mthfr
ENSMUSG00000029022	7.17699e-17	0.353734	0.172	0.093	2.15224e-12	Miip
ENSMUSG00000029032	1.53303e-20	-0.304144	0.01	0.11	4.59726e-16	Arhgef16
ENSMUSG00000029053	4.78647e-88	-1.12163	0.029	0.366	1.43537e-83	Prkcz
ENSMUSG00000029064	2.28723e-102	0.903309	0.769	0.537	6.85895e-98	Gnb1
ENSMUSG00000029074	6.81187e-59	-0.775106	0.024	0.275	2.04274e-54	Ttll10
ENSMUSG00000029084	0	1.02501	0.422	0.073	0	Cd38
ENSMUSG00000029086	5.95744e-64	-1.04436	0.098	0.381	1.78652e-59	Prom1
ENSMUSG00000029090	1.78922e-23	-0.497706	0.19	0.359	5.36551e-19	Adgra3
ENSMUSG00000029092	1.0245e-177	1.26362	0.237	0.041	3.07226e-173	D5Ertd615e
ENSMUSG00000029094	9.87036e-29	-0.609128	0.218	0.401	2.95992e-24	Afap1
ENSMUSG00000029101	1.0289e-70	0.612967	0.291	0.108	3.08548e-66	Rgs12
ENSMUSG00000029103	2.26709e-15	-0.299778	0.132	0.259	6.79855e-11	Lrpap1
ENSMUSG00000029108	2.77741e-26	-0.895936	0.069	0.216	8.3289e-22	Pcdh7
ENSMUSG00000029110	5.29159e-13	0.290245	0.229	0.149	1.58684e-08	Rnf4
ENSMUSG00000029122	6.24922e-17	-0.3342	0.052	0.157	1.87402e-12	Evc
ENSMUSG00000029123	1.03732e-27	-0.844487	0.035	0.174	3.11073e-23	Stk32b
ENSMUSG00000029135	1.00767e-20	0.295494	0.136	0.061	3.0218e-16	Fosl2
ENSMUSG00000029147	3.55915e-08	0.251172	0.176	0.119	0.00106732	Ppm1g
ENSMUSG00000029166	1.30018e-17	-0.3486	0.066	0.18	3.89897e-13	Mapre3
ENSMUSG00000029167	5.66406e-142	-1.99557	0.126	0.572	1.69854e-137	Ppargc1a
ENSMUSG00000029174	1.50195e-12	0.269439	0.557	0.461	4.50404e-08	Tbc1d1
ENSMUSG00000029177	0	0.95169	0.281	0.035	0	Cenpa
ENSMUSG00000029178	8.582e-21	0.430925	0.412	0.293	2.57357e-16	Klf3
ENSMUSG00000029189	6.96223e-54	-0.824725	0.038	0.277	2.08783e-49	Sel1l3
ENSMUSG00000029191	2.79883e-54	0.711538	0.43	0.234	8.39312e-50	Rfc1
ENSMUSG00000029192	6.54019e-57	-0.966994	0.17	0.437	1.96127e-52	Tbc1d14
ENSMUSG00000029202	2.02557e-80	0.830086	0.727	0.522	6.07428e-76	Pds5a
ENSMUSG00000029203	3.73573e-12	0.28585	0.681	0.625	1.12027e-07	Ube2k
ENSMUSG00000029207	6.44383e-303	1.33893	0.992	0.853	1.93238e-298	Apbb2
ENSMUSG00000029217	2.78802e-58	-0.821036	0.039	0.294	8.36073e-54	Tec
ENSMUSG00000029221	3.82634e-19	-0.385613	0.258	0.419	1.14744e-14	Slc30a9
ENSMUSG00000029228	4.25612e-23	-0.640882	0.024	0.141	1.27633e-18	Lnx1
ENSMUSG00000029231	1.25585e-09	-0.53199	0.066	0.134	3.76604e-05	Pdgfra
ENSMUSG00000029234	7.43243e-19	0.353131	0.343	0.228	2.22884e-14	Tmem165
ENSMUSG00000029250	1.81634e-09	-0.268481	0.142	0.232	5.44683e-05	Polr2b
ENSMUSG00000029253	9.6457e-77	0.844791	0.407	0.187	2.89255e-72	Cenpc1
ENSMUSG00000029267	1.4305e-17	0.403282	0.37	0.264	4.2898e-13	Mtf2
ENSMUSG00000029273	2.68732e-28	-0.525148	0.087	0.255	8.05874e-24	Sult1d1
ENSMUSG00000029283	1.23318e-162	0.593134	0.192	0.03	3.69806e-158	Cdc7
ENSMUSG00000029291	3.11044e-31	-0.634424	0.453	0.605	9.32758e-27	Rufy3
ENSMUSG00000029309	6.58941e-38	0.319297	0.101	0.027	1.97603e-33	Sparcl1
ENSMUSG00000029313	1.05821e-52	-0.907011	0.416	0.646	3.17335e-48	Aff1
ENSMUSG00000029330	1.56608e-18	-0.361372	0.028	0.128	4.69636e-14	Cds1
ENSMUSG00000029344	1.36715e-169	0.874835	0.407	0.11	4.0998e-165	Tpst2
ENSMUSG00000029366	1.46789e-74	0.405885	0.114	0.022	4.4019e-70	Dck
ENSMUSG00000029369	2.09178e-30	-0.569327	0.251	0.449	6.27283e-26	Afm
ENSMUSG00000029370	2.60606e-19	-0.381024	0.017	0.116	7.81505e-15	Rassf6
ENSMUSG00000029381	4.45692e-121	-2.08071	0.129	0.535	1.33654e-116	Shroom3
ENSMUSG00000029392	2.33609e-49	0.486105	0.273	0.114	7.00548e-45	Rilpl1
ENSMUSG00000029406	0	1.81065	0.754	0.142	0	Pitpnm2
ENSMUSG00000029414	0	1.43323	0.454	0.038	0	Kntc1
ENSMUSG00000029428	6.79451e-137	0.845954	0.431	0.143	2.03754e-132	Stx2
ENSMUSG00000029438	9.55114e-77	-1.07044	0.182	0.499	2.86419e-72	Bcl7a
ENSMUSG00000029439	2.70025e-24	0.46666	0.543	0.428	8.0975e-20	Sfswap
ENSMUSG00000029452	2.05489e-113	-1.47888	0.109	0.509	6.1622e-109	Tmem116
ENSMUSG00000029455	2.74088e-13	-0.279817	0.077	0.175	8.21934e-09	Aldh2
ENSMUSG00000029456	2.83862e-35	-0.541838	0.05	0.229	8.51244e-31	Acad10
ENSMUSG00000029465	2.56535e-61	0.593055	0.308	0.126	7.69298e-57	Arpc3
ENSMUSG00000029467	4.48482e-46	-0.730336	0.368	0.592	1.34491e-41	Atp2a2
ENSMUSG00000029469	1.45705e-22	-0.395982	0.066	0.203	4.36941e-18	Ift81
ENSMUSG00000029471	8.69952e-69	0.649122	0.334	0.135	2.60881e-64	Camkk2
ENSMUSG00000029472	1.41028e-57	0.66964	0.527	0.315	4.22913e-53	Anapc5
ENSMUSG00000029484	1.43943e-142	0.866018	0.432	0.135	4.31657e-138	Anxa3
ENSMUSG00000029505	2.80362e-16	0.340977	0.573	0.476	8.4075e-12	Ep400
ENSMUSG00000029516	0	1.7513	0.738	0.218	0	Cit
ENSMUSG00000029521	2.35943e-102	0.679992	0.26	0.073	7.07545e-98	Chek2
ENSMUSG00000029528	2.9772e-28	0.515957	0.569	0.426	8.92802e-24	Pxn
ENSMUSG00000029534	8.66913e-07	0.26416	0.414	0.358	0.025997	St7
ENSMUSG00000029553	4.43853e-23	-0.343016	0.022	0.141	1.33103e-18	Tfec
ENSMUSG00000029554	2.04562e-167	1.17451	0.635	0.275	6.13439e-163	Mad1l1
ENSMUSG00000029556	1.58314e-19	-0.280113	0.014	0.111	4.74751e-15	Hnf1a
ENSMUSG00000029560	2.39958e-42	-0.696224	0.162	0.397	7.19587e-38	Snx8
ENSMUSG00000029561	5.38565e-117	0.576562	0.198	0.04	1.61505e-112	Oasl2
ENSMUSG00000029571	9.32847e-17	-0.336837	0.089	0.207	2.79742e-12	Tmem106b
ENSMUSG00000029580	2.38517e-24	0.304973	0.62	0.48	7.15265e-20	Actb
ENSMUSG00000029581	6.85921e-87	0.448335	0.173	0.039	2.05694e-82	Fscn1
ENSMUSG00000029622	5.35373e-18	0.25142	0.186	0.098	1.60548e-13	Arpc1b
ENSMUSG00000029634	2.09605e-12	-0.263092	0.102	0.202	6.28562e-08	Rnf6
ENSMUSG00000029635	9.56657e-18	-0.370521	0.487	0.633	2.86882e-13	Cdk8
ENSMUSG00000029648	0	2.2798	0.948	0.173	0	Flt1
ENSMUSG00000029651	8.88678e-80	0.499681	0.104	0.017	2.66497e-75	Mtus2
ENSMUSG00000029664	9.74436e-14	-0.271491	0.029	0.109	2.92214e-09	Tfpi2
ENSMUSG00000029669	7.02365e-64	0.660615	0.451	0.218	2.10625e-59	Tspan12
ENSMUSG00000029672	3.90927e-28	0.261887	0.161	0.066	1.17231e-23	Fam3c
ENSMUSG00000029675	1.85699e-61	0.388301	0.18	0.052	5.56875e-57	Eln
ENSMUSG00000029687	0	1.53847	0.701	0.225	0	Ezh2
ENSMUSG00000029695	6.83657e-38	-0.776958	0.023	0.2	2.05015e-33	Aass
ENSMUSG00000029700	4.41689e-74	-1.91976	0.117	0.413	1.32454e-69	Slc13a1
ENSMUSG00000029705	1.15736e-19	-0.319742	0.797	0.848	3.47068e-15	Cux1
ENSMUSG00000029710	3.01116e-205	1.0918	0.573	0.185	9.02987e-201	Ephb4
ENSMUSG00000029722	1.58159e-15	-0.386016	0.097	0.21	4.74288e-11	Agfg2
ENSMUSG00000029729	2.88546e-23	-0.407554	0.126	0.286	8.65291e-19	Zkscan1
ENSMUSG00000029735	2.57183e-30	-0.646502	0.425	0.586	7.7124e-26	Tpk1
ENSMUSG00000029757	3.80546e-74	0.433433	0.101	0.017	1.14118e-69	Dync1i1
ENSMUSG00000029761	1.68306e-195	0.925329	0.818	0.327	5.04716e-191	Cald1
ENSMUSG00000029763	7.73345e-89	0.706819	0.929	0.836	2.31911e-84	Exoc4
ENSMUSG00000029765	0	1.61863	0.642	0.133	0	Plxna4
ENSMUSG00000029772	1.22203e-125	-1.49909	0.224	0.621	3.66461e-121	Ahcyl2
ENSMUSG00000029776	1.36474e-35	-0.608837	0.265	0.484	4.09259e-31	Hibadh
ENSMUSG00000029782	2.09051e-12	0.286204	0.179	0.109	6.26903e-08	Tmem209
ENSMUSG00000029798	9.04429e-55	0.339531	0.136	0.036	2.7122e-50	Herc6
ENSMUSG00000029804	2.52925e-32	-0.600597	0.14	0.334	7.5847e-28	Herc3
ENSMUSG00000029811	1.15916e-97	-1.50702	0.038	0.397	3.47609e-93	Aoc1
ENSMUSG00000029814	5.98979e-17	0.447773	0.266	0.169	1.79622e-12	Igf2bp3
ENSMUSG00000029817	5.17587e-14	0.360264	0.466	0.374	1.55214e-09	Tra2a
ENSMUSG00000029822	1.3498e-124	-1.72072	0.185	0.574	4.04778e-120	Osbpl3
ENSMUSG00000029826	1.02991e-179	0.841979	0.375	0.091	3.08851e-175	Zc3hav1
ENSMUSG00000029830	6.52491e-79	-1.21703	0.067	0.385	1.95669e-74	Svopl
ENSMUSG00000029833	7.80207e-07	0.251283	0.543	0.497	0.0233968	Trim24
ENSMUSG00000029836	4.28029e-36	0.5161	0.304	0.159	1.28357e-31	Cbx3
ENSMUSG00000029838	4.18601e-11	0.27439	0.114	0.061	1.2553e-06	Ptn
ENSMUSG00000029910	9.90993e-104	0.355468	0.118	0.018	2.97179e-99	Mad2l1
ENSMUSG00000029925	5.47623e-10	-0.461095	0.14	0.225	1.64221e-05	Tbxas1
ENSMUSG00000029994	7.4681e-13	-0.309311	0.073	0.166	2.23953e-08	Anxa4
ENSMUSG00000030000	0	0.715117	0.194	0.01	0	Add2
ENSMUSG00000030002	8.67694e-19	-0.395583	0.188	0.338	2.60204e-14	Dusp11
ENSMUSG00000030016	9.76131e-08	0.271501	0.565	0.526	0.00292722	Zfp638
ENSMUSG00000030022	1.87625e-92	0.938603	0.696	0.435	5.6265e-88	Adamts9
ENSMUSG00000030029	4.71247e-18	-0.329171	0.037	0.141	1.41318e-13	Lrig1
ENSMUSG00000030047	2.42625e-109	0.367328	0.143	0.024	7.27584e-105	Arhgap25
ENSMUSG00000030067	2.9244e-10	0.250669	0.866	0.855	8.76969e-06	Foxp1
ENSMUSG00000030068	1.38442e-57	0.729455	0.407	0.196	4.15161e-53	Gm20696
ENSMUSG00000030087	9.5178e-31	-0.434765	0.012	0.154	2.8542e-26	Klf15
ENSMUSG00000030088	1.28418e-52	-0.874747	0.036	0.271	3.85099e-48	Aldh1l1
ENSMUSG00000030096	1.24533e-43	-0.821233	0.266	0.5	3.73448e-39	Slc6a6
ENSMUSG00000030102	9.92074e-120	-0.972617	0.866	0.926	2.97503e-115	Itpr1
ENSMUSG00000030104	8.23542e-11	0.274433	0.179	0.114	2.46964e-06	Edem1
ENSMUSG00000030108	1.47939e-26	-0.445224	0.025	0.16	4.43639e-22	Slc6a13
ENSMUSG00000030123	0	1.29793	0.557	0.096	0	Plxnd1
ENSMUSG00000030126	3.25026e-16	0.349212	0.753	0.704	9.74687e-12	Tmcc1
ENSMUSG00000030160	2.64488e-12	-0.575842	0.06	0.141	7.93146e-08	Tmem52b
ENSMUSG00000030161	6.40269e-42	-0.761262	0.091	0.306	1.92004e-37	Gabarapl1
ENSMUSG00000030170	5.07519e-18	-0.550502	0.044	0.15	1.52195e-13	Wnt5b
ENSMUSG00000030172	1.79235e-33	0.488863	0.635	0.49	5.37489e-29	Erc1
ENSMUSG00000030177	6.82607e-11	0.29941	0.223	0.15	2.047e-06	Ccdc77
ENSMUSG00000030189	2.78323e-14	0.295254	0.193	0.114	8.34636e-10	Ybx3
ENSMUSG00000030199	2.46032e-151	1.03893	0.925	0.726	7.37801e-147	Etv6
ENSMUSG00000030201	8.11618e-13	-0.307659	0.418	0.552	2.43388e-08	Lrp6
ENSMUSG00000030208	5.24812e-73	0.47005	0.185	0.049	1.57381e-68	Emp1
ENSMUSG00000030222	5.47032e-13	-0.765893	0.049	0.128	1.64044e-08	Rerg
ENSMUSG00000030225	1.8702e-21	-0.414609	0.111	0.257	5.60834e-17	Dera
ENSMUSG00000030228	1.11583e-60	-1.39599	0.028	0.281	3.34616e-56	Pik3c2g
ENSMUSG00000030231	3.41459e-51	-1.14884	0.4	0.631	1.02397e-46	Plekha5
ENSMUSG00000030246	3.74668e-37	-0.637329	0.16	0.381	1.12356e-32	Ldhb
ENSMUSG00000030249	6.22664e-25	0.282483	0.134	0.054	1.86724e-20	Abcc9
ENSMUSG00000030254	0	1.06792	0.399	0.069	0	Rad18
ENSMUSG00000030257	3.57447e-34	-0.941386	0.03	0.193	1.07191e-29	Srgap3
ENSMUSG00000030265	8.2861e-10	0.301005	0.295	0.223	2.48483e-05	Kras
ENSMUSG00000030283	4.74419e-35	-0.66238	0.042	0.215	1.42269e-30	St8sia1
ENSMUSG00000030287	1.27942e-48	-1.16323	0.394	0.58	3.83674e-44	Itpr2
ENSMUSG00000030301	6.97439e-13	-0.281665	0.104	0.207	2.09148e-08	Ccdc91
ENSMUSG00000030315	7.52216e-14	0.340914	0.562	0.47	2.25574e-09	Vgll4
ENSMUSG00000030340	2.40785e-14	-0.328216	0.022	0.1	7.22065e-10	Scnn1a
ENSMUSG00000030342	1.22287e-61	0.594913	0.291	0.113	3.66713e-57	Cd9
ENSMUSG00000030346	1.18822e-178	0.442813	0.151	0.018	3.56324e-174	Rad51ap1
ENSMUSG00000030352	3.5338e-184	1.09599	0.914	0.639	1.05972e-179	Tspan9
ENSMUSG00000030353	3.84308e-254	0.962518	0.333	0.056	1.15246e-249	Tead4
ENSMUSG00000030364	7.98184e-21	-0.535622	0.023	0.131	2.39359e-16	Clec2h
ENSMUSG00000030374	1.53593e-10	0.272175	0.238	0.165	4.60595e-06	Strn4
ENSMUSG00000030397	6.23572e-29	0.453982	0.289	0.158	1.86997e-24	Mark4
ENSMUSG00000030403	8.06655e-17	0.287014	0.216	0.125	2.419e-12	Vasp
ENSMUSG00000030411	0	1.17248	0.435	0.066	0	Nova2
ENSMUSG00000030447	3.0342e-20	0.443129	0.453	0.341	9.09896e-16	Cyfip1
ENSMUSG00000030451	1.11147e-19	0.429063	0.525	0.417	3.33307e-15	Herc2
ENSMUSG00000030492	1.79014e-50	-0.793079	0.044	0.273	5.36827e-46	Slc7a9
ENSMUSG00000030494	7.74864e-18	-0.37586	0.029	0.126	2.32366e-13	Rhpn2
ENSMUSG00000030498	3.18201e-72	-1.44744	0.165	0.451	9.5422e-68	Gas2
ENSMUSG00000030516	7.77212e-192	1.19465	0.758	0.368	2.3307e-187	Tjp1
ENSMUSG00000030522	9.72028e-14	-0.257813	0.081	0.182	2.91492e-09	Mtmr10
ENSMUSG00000030528	5.82017e-267	1.0239	0.383	0.073	1.74535e-262	Blm
ENSMUSG00000030536	7.86993e-52	0.569993	0.628	0.402	2.36003e-47	Iqgap1
ENSMUSG00000030539	3.32679e-33	-0.545834	0.04	0.209	9.97637e-29	Sema4b
ENSMUSG00000030549	9.64873e-12	-0.763125	0.034	0.102	2.89346e-07	Rhcg
ENSMUSG00000030556	6.49968e-18	-0.411063	0.214	0.361	1.94912e-13	Lrrc28
ENSMUSG00000030557	3.68739e-92	0.904901	0.658	0.406	1.10577e-87	Mef2a
ENSMUSG00000030562	9.13068e-49	-2.03521	0.455	0.612	2.73811e-44	Nox4
ENSMUSG00000030616	1.98599e-21	-0.673352	0.051	0.171	5.95558e-17	Sytl2
ENSMUSG00000030621	1.2526e-66	-1.48833	0.083	0.363	3.7563e-62	Me3
ENSMUSG00000030630	9.82073e-27	-0.431528	0.052	0.202	2.94504e-22	Fah
ENSMUSG00000030649	3.6855e-11	-0.276239	0.047	0.121	1.10521e-06	Anapc15
ENSMUSG00000030653	0	1.23688	0.469	0.072	0	Gm45837
ENSMUSG00000030660	1.02008e-12	-0.313919	0.412	0.542	3.05902e-08	Pik3c2a
ENSMUSG00000030671	8.01265e-12	0.271673	0.198	0.122	2.40283e-07	Pde3b
ENSMUSG00000030677	0	0.843253	0.266	0.032	0	Kif22
ENSMUSG00000030688	7.31115e-35	-0.54297	0.039	0.213	2.19247e-30	Stard10
ENSMUSG00000030714	1.59904e-45	0.48832	0.203	0.077	4.79519e-41	Sgf29
ENSMUSG00000030726	2.27984e-76	0.731807	0.319	0.123	6.83679e-72	Pold3
ENSMUSG00000030747	8.08965e-21	-0.338402	0.016	0.12	2.42593e-16	Dgat2
ENSMUSG00000030759	2.25744e-14	-0.42492	0.313	0.437	6.76962e-10	Far1
ENSMUSG00000030766	2.70015e-30	0.486144	0.499	0.35	8.0972e-26	Arhgap17
ENSMUSG00000030769	6.95428e-48	-0.77443	0.02	0.229	2.08545e-43	Slc5a11
ENSMUSG00000030774	3.38385e-36	-0.612809	0.046	0.229	1.01475e-31	Pak1
ENSMUSG00000030781	9.38256e-26	-0.578507	0.025	0.155	2.81364e-21	Slc5a2
ENSMUSG00000030795	1.50055e-68	0.728261	0.8	0.626	4.49985e-64	Fus
ENSMUSG00000030796	2.40236e-111	0.590705	0.231	0.055	7.20419e-107	Tead2
ENSMUSG00000030838	3.17552e-45	-0.618524	0.014	0.212	9.52276e-41	Ush1c
ENSMUSG00000030839	1.37658e-10	-0.305096	0.098	0.185	4.12807e-06	Sergef
ENSMUSG00000030852	4.50559e-37	-0.534093	0.055	0.248	1.35114e-32	Tacc2
ENSMUSG00000030872	6.42502e-15	-0.30463	0.051	0.145	1.92674e-10	Gga2
ENSMUSG00000030909	5.5088e-19	-0.283233	0.02	0.119	1.65198e-14	Anks4b
ENSMUSG00000030921	8.34708e-10	0.250135	0.66	0.63	2.50312e-05	Trim30a
ENSMUSG00000030924	1.22786e-11	0.297819	0.188	0.118	3.68211e-07	Rexo5
ENSMUSG00000030945	7.73233e-81	-2.05313	0.12	0.432	2.31877e-76	Acsm2
ENSMUSG00000030963	2.66509e-11	-0.496953	0.055	0.132	7.99207e-07	Umod
ENSMUSG00000030972	3.05619e-39	-0.660556	0.02	0.2	9.16491e-35	Acsm5
ENSMUSG00000030978	8.50264e-131	0.636558	0.225	0.047	2.54977e-126	Rrm1
ENSMUSG00000030986	2.01283e-13	-0.273983	0.071	0.167	6.03607e-09	Dhx32
ENSMUSG00000030987	2.55036e-23	0.416561	0.372	0.234	7.64803e-19	Stim1
ENSMUSG00000031004	0	1.37436	0.442	0.059	0	Mki67
ENSMUSG00000031012	6.10871e-25	0.36897	0.49	0.334	1.83188e-20	Cask
ENSMUSG00000031015	8.12144e-41	0.511988	0.362	0.193	2.43546e-36	Swap70
ENSMUSG00000031093	1.3838e-70	0.485495	0.206	0.06	4.14974e-66	Dock11
ENSMUSG00000031103	0	1.2851	0.445	0.064	0	Elf4
ENSMUSG00000031109	1.3109e-12	0.373691	0.527	0.446	3.93113e-08	Enox2
ENSMUSG00000031119	3.75051e-147	-2.11358	0.092	0.55	1.1247e-142	Gpc4
ENSMUSG00000031129	4.54289e-51	0.253863	0.207	0.072	1.36232e-46	Slc9a9
ENSMUSG00000031196	1.24997e-258	1.31124	0.542	0.145	3.74841e-254	F8
ENSMUSG00000031207	9.44258e-116	0.967526	0.562	0.258	2.83164e-111	Msn
ENSMUSG00000031216	1.76566e-28	0.41746	0.501	0.335	5.29486e-24	Stard8
ENSMUSG00000031229	1.32704e-24	0.387254	0.748	0.656	3.97954e-20	Atrx
ENSMUSG00000031231	3.40322e-14	-0.342554	0.195	0.322	1.02056e-09	Cox7b
ENSMUSG00000031246	1.83045e-48	0.664225	0.444	0.252	5.48914e-44	Sh3bgrl
ENSMUSG00000031262	0	0.950193	0.275	0.023	0	Cenpi
ENSMUSG00000031274	4.42096e-71	-1.08168	0.116	0.42	1.32576e-66	Col4a5
ENSMUSG00000031292	2.21741e-13	0.316729	0.216	0.134	6.64958e-09	Cdkl5
ENSMUSG00000031303	5.62066e-25	-0.381138	0.014	0.134	1.68552e-20	Map3k15
ENSMUSG00000031311	9.66586e-08	0.263998	0.253	0.193	0.0028986	Nono
ENSMUSG00000031314	3.87648e-08	0.258002	0.297	0.232	0.00116248	Taf1
ENSMUSG00000031342	1.37789e-10	-0.346875	0.04	0.108	4.132e-06	Gpm6b
ENSMUSG00000031355	8.9183e-53	-1.44205	0.234	0.48	2.67442e-48	Arhgap6
ENSMUSG00000031367	3.79511e-53	0.266743	0.106	0.024	1.13808e-48	Ap1s2
ENSMUSG00000031373	2.89683e-22	-0.417851	0.04	0.164	8.68701e-18	Car5b
ENSMUSG00000031387	1.24394e-13	-0.296332	0.055	0.145	3.73033e-09	Renbp
ENSMUSG00000031438	9.91094e-41	-0.795123	0.044	0.24	2.97209e-36	Rnf128
ENSMUSG00000031441	2.84916e-14	-0.965454	0.259	0.362	8.54405e-10	Atp11a
ENSMUSG00000031442	5.38179e-14	0.363486	0.299	0.207	1.61389e-09	Mcf2l
ENSMUSG00000031451	2.20611e-11	-0.294836	0.228	0.346	6.61569e-07	Gas6
ENSMUSG00000031453	1.41629e-95	0.660079	0.319	0.104	4.24716e-91	Rasa3
ENSMUSG00000031478	4.20953e-24	0.336204	0.125	0.051	1.26236e-19	Nek3
ENSMUSG00000031480	0	1.05293	0.385	0.056	0	Thsd1
ENSMUSG00000031485	8.05193e-19	-0.279071	0.044	0.157	2.41461e-14	Plpbp
ENSMUSG00000031502	2.12384e-152	1.08629	0.867	0.553	6.36896e-148	Col4a1
ENSMUSG00000031503	2.37346e-145	1.05905	0.836	0.508	7.11754e-141	Col4a2
ENSMUSG00000031504	8.58913e-22	-0.37377	0.03	0.147	2.57571e-17	Rab20
ENSMUSG00000031511	2.31047e-95	0.912655	0.628	0.357	6.92863e-91	Arhgef7
ENSMUSG00000031517	9.07543e-20	-0.714985	0.125	0.257	2.72154e-15	Gpm6a
ENSMUSG00000031523	7.80249e-141	0.350244	0.83	0.35	2.33981e-136	Dlc1
ENSMUSG00000031527	1.12965e-63	0.493715	0.198	0.061	3.3876e-59	Eri1
ENSMUSG00000031548	1.28864e-07	-0.474525	0.106	0.171	0.00386438	Sfrp1
ENSMUSG00000031557	6.90389e-13	-0.29439	0.03	0.106	2.07034e-08	Plekha2
ENSMUSG00000031558	3.69784e-69	-2.09001	0.14	0.422	1.10891e-64	Slit2
ENSMUSG00000031563	2.02079e-31	-0.481422	0.684	0.799	6.05995e-27	Wwc2
ENSMUSG00000031565	1.31372e-13	-0.349237	0.169	0.289	3.93958e-09	Fgfr1
ENSMUSG00000031584	6.66683e-15	-0.391366	0.206	0.337	1.99925e-10	Gsr
ENSMUSG00000031605	4.14726e-52	0.672366	0.457	0.256	1.24368e-47	Klhl2
ENSMUSG00000031618	6.55477e-64	-1.50462	0.17	0.451	1.96565e-59	Nr3c2
ENSMUSG00000031626	4.46582e-13	-0.616951	0.146	0.246	1.33921e-08	Sorbs2
ENSMUSG00000031627	2.12877e-34	0.537488	0.593	0.444	6.38375e-30	Irf2
ENSMUSG00000031629	8.99087e-53	0.326877	0.104	0.024	2.69618e-48	Cenpu
ENSMUSG00000031642	4.94258e-26	-0.51763	0.649	0.755	1.48218e-21	Sh3rf1
ENSMUSG00000031644	2.4154e-10	-0.272039	0.161	0.261	7.24331e-06	Nek1
ENSMUSG00000031647	4.5444e-31	-0.510831	0.027	0.179	1.36278e-26	Mfap3l
ENSMUSG00000031652	6.02273e-18	0.412951	0.319	0.213	1.8061e-13	N4bp1
ENSMUSG00000031665	1.24898e-24	-0.379975	0.021	0.145	3.74543e-20	Sall1
ENSMUSG00000031667	2.82729e-14	-0.314017	0.068	0.166	8.47847e-10	Aktip
ENSMUSG00000031681	3.1248e-107	0.937214	0.48	0.2	9.37065e-103	Smad1
ENSMUSG00000031684	8.45114e-99	0.955345	0.634	0.364	2.53433e-94	Slc10a7
ENSMUSG00000031697	1.43421e-24	0.305104	0.136	0.057	4.30091e-20	Orc6
ENSMUSG00000031725	1.29086e-20	-0.504996	0.008	0.106	3.87104e-16	Ces1f
ENSMUSG00000031731	1.508e-13	-0.331266	0.408	0.538	4.52219e-09	Ap1g1
ENSMUSG00000031732	4.84687e-14	0.347156	0.266	0.178	1.45348e-09	Phlpp2
ENSMUSG00000031736	0	0.772286	0.246	0.023	0	Crnde
ENSMUSG00000031737	3.70513e-70	0.352589	0.119	0.024	1.1111e-65	Irx5
ENSMUSG00000031750	1.17463e-11	-0.403229	0.044	0.118	3.52249e-07	Il34
ENSMUSG00000031756	5.22925e-172	0.476669	0.157	0.02	1.56815e-167	Cenpn
ENSMUSG00000031758	7.37892e-71	0.818728	0.546	0.306	2.21279e-66	Cdyl2
ENSMUSG00000031770	9.38052e-13	-0.292975	0.097	0.198	2.81303e-08	Herpud1
ENSMUSG00000031782	3.42796e-28	-0.464031	0.074	0.238	1.02798e-23	Coq9
ENSMUSG00000031785	1.14532e-43	-0.825914	0.082	0.301	3.43458e-39	Adgrg1
ENSMUSG00000031788	1.15678e-65	-1.03797	0.213	0.493	3.46895e-61	Kifc3
ENSMUSG00000031796	2.67747e-18	0.402544	0.274	0.173	8.0292e-14	Cfap20
ENSMUSG00000031799	3.23037e-110	0.814399	0.459	0.179	9.68724e-106	Tpm4
ENSMUSG00000031805	1.67713e-50	0.271217	0.105	0.024	5.02939e-46	Jak3
ENSMUSG00000031808	3.71035e-34	-0.538731	0.031	0.201	1.11266e-29	Slc27a1
ENSMUSG00000031842	2.23507e-100	-1.34985	0.039	0.408	6.70253e-96	Pde4c
ENSMUSG00000031871	0	1.27971	0.502	0.07	0	Cdh5
ENSMUSG00000031881	3.149e-21	-0.43206	0.124	0.275	9.44323e-17	Cdh16
ENSMUSG00000031885	2.51088e-177	1.12498	0.568	0.21	7.52964e-173	Cbfb
ENSMUSG00000031918	1.52792e-35	0.489017	0.351	0.198	4.58193e-31	Mtmr2
ENSMUSG00000031924	4.26837e-08	0.330594	0.55	0.507	0.00128	Cyb5b
ENSMUSG00000031925	3.88993e-171	1.09916	0.931	0.592	1.16651e-166	Maml2
ENSMUSG00000031928	3.8515e-25	0.502624	0.267	0.151	1.15499e-20	Mre11a
ENSMUSG00000031930	1.31927e-26	-0.498135	0.213	0.399	3.95623e-22	Wwp2
ENSMUSG00000031937	8.87803e-14	-0.303011	0.068	0.165	2.66234e-09	Vstm5
ENSMUSG00000031938	6.62584e-33	-0.685968	0.158	0.351	1.98696e-28	4931406C07Rik
ENSMUSG00000031987	1.00637e-09	0.311878	0.26	0.19	3.0179e-05	Egln1
ENSMUSG00000031990	9.82826e-53	0.657457	0.347	0.163	2.9473e-48	Jam3
ENSMUSG00000031996	3.27132e-27	0.482088	0.503	0.364	9.81004e-23	Aplp2
ENSMUSG00000032006	1.02931e-20	0.291585	0.488	0.322	3.08669e-16	Pdgfd
ENSMUSG00000032009	3.47e-11	-0.314878	0.106	0.197	1.04059e-06	Sesn3
ENSMUSG00000032010	5.03844e-22	-0.350438	0.027	0.143	1.51093e-17	Usp2
ENSMUSG00000032012	9.55384e-25	-0.489866	0.083	0.236	2.86501e-20	Nectin1
ENSMUSG00000032020	1.44734e-213	1.22394	0.6	0.192	4.34029e-209	Ubash3b
ENSMUSG00000032024	1.61158e-12	-0.51659	0.042	0.118	4.83279e-08	Clmp
ENSMUSG00000032030	1.95787e-13	-0.263949	0.231	0.364	5.87127e-09	Cul5
ENSMUSG00000032035	0	1.48075	0.751	0.217	0	Ets1
ENSMUSG00000032038	4.10944e-250	1.38727	0.734	0.256	1.23234e-245	St3gal4
ENSMUSG00000032050	1.1502e-30	0.515597	0.543	0.407	3.44921e-26	Rdx
ENSMUSG00000032064	2.85159e-28	-0.516426	0.045	0.196	8.55134e-24	Dixdc1
ENSMUSG00000032076	4.7051e-19	-0.658449	0.065	0.181	1.41096e-14	Cadm1
ENSMUSG00000032114	1.44347e-15	-0.263199	0.024	0.11	4.32868e-11	Slc37a4
ENSMUSG00000032125	0	0.827643	0.286	0.035	0	Robo4
ENSMUSG00000032128	5.31879e-100	0.376445	0.123	0.019	1.595e-95	Robo3
ENSMUSG00000032135	4.1731e-195	0.694649	0.235	0.037	1.25143e-190	Mcam
ENSMUSG00000032177	3.10219e-69	0.629947	0.283	0.101	9.30284e-65	Pde4a
ENSMUSG00000032178	7.74326e-40	0.587426	0.42	0.253	2.32205e-35	Ilf3
ENSMUSG00000032187	2.3747e-15	0.422537	0.526	0.442	7.12126e-11	Smarca4
ENSMUSG00000032194	1.6701e-26	0.429644	0.275	0.148	5.00831e-22	Kank2
ENSMUSG00000032198	5.8705e-239	1.20374	0.757	0.282	1.76045e-234	Dock6
ENSMUSG00000032218	7.05753e-149	0.611771	0.197	0.034	2.11641e-144	Ccnb2
ENSMUSG00000032220	5.35483e-77	0.784448	0.719	0.498	1.60581e-72	Myo1e
ENSMUSG00000032221	6.96935e-20	0.273188	0.104	0.042	2.08997e-15	Mns1
ENSMUSG00000032228	1.54279e-40	0.428021	0.892	0.815	4.62653e-36	Tcf12
ENSMUSG00000032231	4.02073e-76	0.612836	0.326	0.12	1.20574e-71	Anxa2
ENSMUSG00000032232	7.94417e-122	-1.52711	0.346	0.694	2.3823e-117	Cgnl1
ENSMUSG00000032235	7.69462e-15	-0.268083	0.064	0.164	2.30746e-10	Ice2
ENSMUSG00000032246	2.19487e-15	-0.341473	0.116	0.234	6.58198e-11	Calml4
ENSMUSG00000032253	2.34494e-48	0.607081	0.664	0.482	7.03201e-44	Phip
ENSMUSG00000032254	0	1.45219	0.424	0.058	0	Kif23
ENSMUSG00000032258	2.2514e-24	0.340959	0.153	0.066	6.75149e-20	Lca5
ENSMUSG00000032263	6.57333e-44	-1.19975	0.198	0.423	1.97121e-39	Bckdhb
ENSMUSG00000032264	7.03657e-16	0.257034	0.148	0.077	2.11013e-11	Zw10
ENSMUSG00000032267	3.83671e-17	0.319305	0.222	0.13	1.15055e-12	Usp28
ENSMUSG00000032278	8.34912e-81	-1.43669	0.134	0.454	2.50373e-76	Paqr5
ENSMUSG00000032289	9.165e-07	-0.797111	0.171	0.233	0.027484	Thsd4
ENSMUSG00000032314	7.58454e-23	-0.433899	0.228	0.407	2.27445e-18	Etfa
ENSMUSG00000032340	2.06101e-15	-0.337593	0.234	0.38	6.18056e-11	Neo1
ENSMUSG00000032349	1.37026e-78	0.704466	0.34	0.131	4.10914e-74	Elovl5
ENSMUSG00000032350	3.73364e-23	-0.692329	0.2	0.361	1.11964e-18	Gclc
ENSMUSG00000032352	1.0736e-25	-0.49927	0.143	0.314	3.21952e-21	Lrrc1
ENSMUSG00000032357	2.01767e-114	-1.76613	0.15	0.528	6.05057e-110	Tinag
ENSMUSG00000032366	1.62134e-17	-0.674831	0.21	0.341	4.86207e-13	Tpm1
ENSMUSG00000032373	7.04887e-70	-1.61318	0.083	0.369	2.11382e-65	Car12
ENSMUSG00000032374	1.39943e-08	-0.262098	0.104	0.18	0.000419662	Plod2
ENSMUSG00000032377	6.623e-29	0.415959	0.276	0.145	1.98611e-24	Plscr4
ENSMUSG00000032380	2.29111e-63	0.572336	0.313	0.121	6.87058e-59	Dapk2
ENSMUSG00000032387	1.32387e-62	-0.848988	0.036	0.304	3.97002e-58	Rbpms2
ENSMUSG00000032397	7.99461e-90	0.761137	0.325	0.115	2.39742e-85	Tipin
ENSMUSG00000032400	5.04708e-269	1.05744	0.376	0.07	1.51352e-264	Zwilch
ENSMUSG00000032405	4.42441e-10	0.308382	0.582	0.532	1.32679e-05	Pias1
ENSMUSG00000032411	1.39788e-07	0.255542	0.482	0.422	0.00419195	Tfdp2
ENSMUSG00000032412	3.34122e-28	0.390166	0.298	0.164	1.00197e-23	Atp1b3
ENSMUSG00000032413	4.08128e-20	-0.452764	0.304	0.461	1.22389e-15	Rasa2
ENSMUSG00000032418	1.1199e-44	-0.761141	0.051	0.268	3.35837e-40	Me1
ENSMUSG00000032420	8.19236e-30	-0.567451	0.023	0.169	2.45672e-25	Nt5e
ENSMUSG00000032422	4.12438e-09	-0.251948	0.156	0.249	0.000123682	Snx14
ENSMUSG00000032423	1.31316e-28	0.507138	0.453	0.309	3.9379e-24	Syncrip
ENSMUSG00000032440	1.79304e-139	0.990639	0.644	0.297	5.37696e-135	Tgfbr2
ENSMUSG00000032449	1.58628e-25	-0.530409	0.294	0.469	4.75692e-21	Slc25a36
ENSMUSG00000032452	4.53911e-08	-0.864982	0.05	0.105	0.00136119	Clstn2
ENSMUSG00000032456	3.13572e-66	-1.03224	0.059	0.342	9.4034e-62	Nmnat3
ENSMUSG00000032475	2.47404e-33	0.517006	0.437	0.28	7.41916e-29	Nck1
ENSMUSG00000032479	3.64229e-127	1.04956	0.757	0.463	1.09225e-122	Map4
ENSMUSG00000032481	1.09584e-27	0.504494	0.526	0.389	3.2862e-23	Smarcc1
ENSMUSG00000032492	1.94881e-77	-1.05489	0.149	0.481	5.84408e-73	Pth1r
ENSMUSG00000032497	2.68197e-11	-0.29354	0.362	0.49	8.0427e-07	Lrrfip2
ENSMUSG00000032500	4.70877e-27	-0.44712	0.02	0.152	1.41207e-22	Dclk3
ENSMUSG00000032527	2.26748e-14	-0.313449	0.102	0.212	6.79973e-10	Pccb
ENSMUSG00000032537	0	2.13554	0.718	0.091	0	Ephb1
ENSMUSG00000032555	1.54922e-187	1.07667	0.442	0.126	4.6458e-183	Topbp1
ENSMUSG00000032560	9.23045e-15	-0.377833	0.368	0.498	2.76803e-10	Dnajc13
ENSMUSG00000032562	1.38386e-51	0.59155	0.364	0.177	4.14991e-47	Gnai2
ENSMUSG00000032564	1.67451e-10	-0.345641	0.035	0.1	5.02152e-06	Cpne4
ENSMUSG00000032586	5.81995e-148	0.430263	0.134	0.017	1.74529e-143	Traip
ENSMUSG00000032602	4.44593e-12	-0.274879	0.066	0.151	1.33325e-07	Slc25a20
ENSMUSG00000032624	4.73882e-76	0.693514	0.63	0.348	1.42108e-71	Eml4
ENSMUSG00000032625	2.04225e-105	0.465122	0.43	0.155	6.1243e-101	Thsd7a
ENSMUSG00000032643	1.23586e-38	0.301177	0.134	0.043	3.70611e-34	Fhl3
ENSMUSG00000032649	8.04208e-55	0.518731	0.302	0.123	2.41166e-50	Colgalt2
ENSMUSG00000032652	1.85437e-16	-0.325844	0.062	0.169	5.56088e-12	Crebl2
ENSMUSG00000032656	3.31469e-73	-1.11731	0.117	0.425	9.94008e-69	Marchf3
ENSMUSG00000032666	0	1.68029	0.711	0.147	0	1700025G04Rik
ENSMUSG00000032667	2.08429e-30	0.295428	0.138	0.051	6.25037e-26	Pon2
ENSMUSG00000032698	1.07895e-110	0.535621	0.215	0.048	3.23554e-106	Lmo2
ENSMUSG00000032702	4.20009e-155	-1.85848	0.088	0.564	1.25952e-150	Kank1
ENSMUSG00000032712	5.30127e-09	-0.276132	0.253	0.355	0.000158974	Resf1
ENSMUSG00000032724	1.25943e-53	-0.925887	0.095	0.35	3.77677e-49	Abtb2
ENSMUSG00000032725	9.11198e-42	-0.613424	0.021	0.211	2.7325e-37	Folr2
ENSMUSG00000032740	1.26609e-129	1.00163	0.58	0.258	3.79675e-125	Ccdc88a
ENSMUSG00000032741	1.39253e-48	-0.767021	0.149	0.398	4.17592e-44	Tpcn1
ENSMUSG00000032750	2.83195e-159	0.788103	0.29	0.062	8.49246e-155	Gab3
ENSMUSG00000032758	5.70475e-19	-0.440052	0.896	0.94	1.71074e-14	Kap
ENSMUSG00000032766	1.59553e-36	0.265011	0.116	0.035	4.78467e-32	Gng11
ENSMUSG00000032776	3.24569e-12	-0.327362	0.037	0.112	9.73317e-08	Mctp2
ENSMUSG00000032777	4.51436e-14	-0.327816	0.234	0.361	1.35377e-09	Gtf3c1
ENSMUSG00000032782	4.34731e-71	0.567903	0.239	0.079	1.30367e-66	Cntrob
ENSMUSG00000032783	0	0.577598	0.171	0.012	0	Troap
ENSMUSG00000032786	5.83204e-22	-0.428945	0.072	0.208	1.74891e-17	Alas1
ENSMUSG00000032788	4.94295e-21	-0.312076	0.016	0.122	1.48229e-16	Pdxk
ENSMUSG00000032796	1.58806e-37	-0.716757	0.042	0.224	4.76229e-33	Lama1
ENSMUSG00000032803	7.10115e-09	0.289354	0.251	0.185	0.000212949	Cdv3
ENSMUSG00000032812	3.6275e-12	-0.271321	0.052	0.134	1.08782e-07	Arap1
ENSMUSG00000032827	5.59808e-54	-0.94797	0.162	0.428	1.67875e-49	Ppp1r9a
ENSMUSG00000032839	3.24181e-62	-0.945714	0.05	0.317	9.72155e-58	Trpc1
ENSMUSG00000032841	7.39448e-120	0.843248	0.372	0.12	2.21746e-115	Prr5l
ENSMUSG00000032846	2.52962e-26	0.443655	0.839	0.735	7.58583e-22	Zswim6
ENSMUSG00000032854	1.76452e-17	-0.443293	0.017	0.107	5.29144e-13	Ugt8a
ENSMUSG00000032855	4.43251e-10	0.273324	0.356	0.275	1.32922e-05	Pkd1
ENSMUSG00000032870	6.6499e-13	0.358241	0.267	0.185	1.99417e-08	Smap2
ENSMUSG00000032875	1.8827e-10	-0.283865	0.119	0.21	5.64583e-06	Arhgef17
ENSMUSG00000032878	4.69139e-288	1.18722	0.397	0.07	1.40685e-283	Ccdc85a
ENSMUSG00000032897	8.89144e-116	-1.26165	0.439	0.73	2.66637e-111	Nfyc
ENSMUSG00000032908	1.21872e-26	-0.693691	0.039	0.178	3.65471e-22	Sgpp2
ENSMUSG00000032913	2.79814e-19	-0.428246	0.267	0.422	8.39105e-15	Lrig2
ENSMUSG00000032939	1.62163e-31	0.431437	0.291	0.153	4.86294e-27	Nup93
ENSMUSG00000032966	6.00029e-84	0.750766	0.417	0.181	1.79937e-79	Fkbp1a
ENSMUSG00000033016	1.68218e-34	0.316768	0.169	0.065	5.04453e-30	Nfatc1
ENSMUSG00000033022	5.27799e-13	-0.2959	0.036	0.115	1.58276e-08	Cdo1
ENSMUSG00000033031	3.01564e-189	0.570448	0.182	0.024	9.0433e-185	Cip2a
ENSMUSG00000033032	0	1.25324	0.509	0.094	0	Afap1l1
ENSMUSG00000033039	4.28355e-84	0.628342	0.35	0.129	1.28455e-79	Micall1
ENSMUSG00000033054	3.99645e-09	0.270394	0.223	0.158	0.000119846	Npat
ENSMUSG00000033060	7.32244e-71	-0.996193	0.254	0.562	2.19585e-66	Lmo7
ENSMUSG00000033066	0	1.38763	0.528	0.113	0	Gas7
ENSMUSG00000033075	1.53004e-37	0.623981	0.37	0.214	4.58829e-33	Senp1
ENSMUSG00000033082	8.70572e-192	0.55779	0.183	0.023	2.61067e-187	Clec1a
ENSMUSG00000033083	1.16301e-101	0.812086	0.518	0.223	3.48762e-97	Tbc1d4
ENSMUSG00000033088	2.99598e-28	0.304123	0.138	0.053	8.98434e-24	Triobp
ENSMUSG00000033102	8.9049e-54	-0.795357	0.084	0.342	2.6704e-49	Cdc14b
ENSMUSG00000033147	1.02153e-100	0.512982	0.202	0.046	3.06336e-96	Slc22a15
ENSMUSG00000033149	4.32934e-170	-1.43299	0.575	0.841	1.29828e-165	Phldb2
ENSMUSG00000033161	1.64312e-60	-1.0314	0.423	0.671	4.92739e-56	Atp1a1
ENSMUSG00000033170	2.72454e-14	0.352617	0.237	0.15	8.17036e-10	Card10
ENSMUSG00000033191	0	1.11642	0.447	0.061	0	Tie1
ENSMUSG00000033209	0	1.49007	0.955	0.453	0	Ttc28
[truncated: 1,622 more rows]

## Sheet: MC
gene	p_val	avg_log2FC	pct.1	pct.2	p_val_adj	external_gene_name
[truncated: 3,019 more rows]

[truncated: 27 more sheets: JGC, PTS1, PTS1S2, PTS2, PTS2S3, PTS3, PT_Immature, Prolif_PT, PTdediff_PEC, DTL, ATL, TAL, Prolif_TAL, TAL_DCT, DCT1, DCT2, CNT, PC_OMCD, PC_IMCD, IC_A …]
